# Supplementary material for: Genome-wide association analysis of milk yield traits in Nordic Red Cattle using imputed whole genome sequence variants
Source: BMC Genet. 2016 Mar 22;17:55. doi: 10.1186/s12863-016-0363-8 (PMC4804490; doi:10.1186/s12863-016-0363-8)
Supplement: Additional file 1: — List of variations tested by fixing the effect of the variation in question. (TXT 226 bytes) [file 12863_2016_363_MOESM1_ESM.txt]

CHR	Position (bp)
14	1,802,265
25	9,870,005
25	9,982,807
25	28,384,072
25	36,226,715
25	36,226,978
26	24,379,571
26	41,164,349
26	42,717,814
26	44,802,991
26	44,923,387
26	46,240,416
26	46,794,416
26	47,421,404
