# Supplementary material for: Genome-wide association analysis of milk yield traits in Nordic Red Cattle using imputed whole genome sequence variants
Source: BMC Genet. 2016 Mar 22;17:55. doi: 10.1186/s12863-016-0363-8 (PMC4804490; doi:10.1186/s12863-016-0363-8)
Supplement: Additional file 2: — SNPs with Bonferroni corrected p-values higher than 0.05 (−log10(p) ≥ 8.50) for the fat yield. Columns on table: SNP = marker name, CHR, position on bp, alleles, Beta = variation effect, SE = standard error for effect, P = p-value, minuslog10 = (−log10(p)-values), Bonferroni corrected p-value. For the rest of the columns, see explanation from http://www.ensembl.org/common/Help/Glossary?db=core. (XLSX 859 kb) [file 12863_2016_363_MOESM2_ESM.xlsx]

## Sheet: Taul1
SNP	CHR	position	alleles	Beta	SE	P	minuslog10	Bonf. Corrected P	Consequence	IMPACT	SYMBOL	Gene	Feature_type	Feature	BIOTYPE	cDNA_position	CDS_position	Protein_position	Amino_acids	Codons	Existing_variation	DISTANCE	STRAND	SYMBOL_SOURCE	HGNC_ID	SIFT
14:1807140	14	1807140	A/C	-6.70864	0.484199	9.79551e-43	42.009	1.53592e-35	downstream_gene_variant	MODIFIER	DGAT1	ENSBTAG00000026356	Transcript	ENSBTAT00000037423	protein_coding	-	-	-	-	-	rs136783505	2578	1	EntrezGene	-	-
14:1807140	14	1807140	A/C	-6.70864	0.484199	9.79551e-43	42.009	1.53592e-35	intron_variant	MODIFIER	HSF1	ENSBTAG00000020751	Transcript	ENSBTAT00000027654	protein_coding	-	-	-	-	-	rs136783505	-	-1	HGNC	HGNC:5224	-
14:1807139	14	1807139	A/G	-6.70689	0.484079	9.81641e-43	42.008	1.5392e-35	downstream_gene_variant	MODIFIER	DGAT1	ENSBTAG00000026356	Transcript	ENSBTAT00000037423	protein_coding	-	-	-	-	-	rs135718911	2577	1	EntrezGene	-	-
14:1807139	14	1807139	A/G	-6.70689	0.484079	9.81641e-43	42.008	1.5392e-35	intron_variant	MODIFIER	HSF1	ENSBTAG00000020751	Transcript	ENSBTAT00000027654	protein_coding	-	-	-	-	-	rs135718911	-	-1	HGNC	HGNC:5224	-
14:1819667	14	1819667	C/G	-6.76267	0.488221	1.02588e-42	41.9889	1.60856e-35	intron_variant	MODIFIER	HSF1	ENSBTAG00000020751	Transcript	ENSBTAT00000027654	protein_coding	-	-	-	-	-	rs136559790	-	-1	HGNC	HGNC:5224	-
14:1815678	14	1815678	T/A	-6.7213	0.485284	1.04527e-42	41.9808	1.63897e-35	intron_variant	MODIFIER	HSF1	ENSBTAG00000020751	Transcript	ENSBTAT00000027654	protein_coding	-	-	-	-	-	rs209421707	-	-1	HGNC	HGNC:5224	-
14:1822293	14	1822293	T/C	-6.77381	0.489092	1.05203e-42	41.978	1.64957e-35	upstream_gene_variant	MODIFIER	BOP1	ENSBTAG00000009811	Transcript	ENSBTAT00000012938	protein_coding	-	-	-	-	-	rs137672484	3689	1	HGNC	HGNC:15519	-
14:1822293	14	1822293	T/C	-6.77381	0.489092	1.05203e-42	41.978	1.64957e-35	intron_variant	MODIFIER	HSF1	ENSBTAG00000020751	Transcript	ENSBTAT00000027654	protein_coding	-	-	-	-	-	rs137672484	-	-1	HGNC	HGNC:5224	-
14:1823757	14	1823757	T/G	-6.77509	0.489192	1.05532e-42	41.9766	1.65472e-35	upstream_gene_variant	MODIFIER	BOP1	ENSBTAG00000009811	Transcript	ENSBTAT00000012938	protein_coding	-	-	-	-	-	rs133921340	2225	1	HGNC	HGNC:15519	-
14:1823757	14	1823757	T/G	-6.77509	0.489192	1.05532e-42	41.9766	1.65472e-35	intron_variant	MODIFIER	HSF1	ENSBTAG00000020751	Transcript	ENSBTAT00000027654	protein_coding	-	-	-	-	-	rs133921340	-	-1	HGNC	HGNC:5224	-
14:1810779	14	1810779	T/C	-6.62	0.478044	1.07596e-42	41.9682	1.68709e-35	intron_variant	MODIFIER	HSF1	ENSBTAG00000020751	Transcript	ENSBTAT00000027654	protein_coding	-	-	-	-	-	rs17870386	-	-1	HGNC	HGNC:5224	-
14:1892559	14	1892559	G/T	-6.46528	0.466878	1.07847e-42	41.9672	1.69102e-35	intron_variant	MODIFIER	MROH1	ENSBTAG00000014458	Transcript	ENSBTAT00000037418	protein_coding	-	-	-	-	-	rs137205809	-	-1	HGNC	HGNC:26958	-
14:1800439	14	1800439	A/G	-6.60151	0.476752	1.0939e-42	41.961	1.71521e-35	intron_variant	MODIFIER	DGAT1	ENSBTAG00000026356	Transcript	ENSBTAT00000037423	protein_coding	-	-	-	-	-	rs209876151	-	1	EntrezGene	-	-
14:1802265	14	1802265	G/A	-6.60024	0.476679	1.10148e-42	41.958	1.72711e-35	missense_variant	MODERATE	DGAT1	ENSBTAG00000026356	Transcript	ENSBTAT00000037423	protein_coding	781	694	232	A/T	Gcg/Acg	rs109234250	-	1	EntrezGene	-	tolerated(0.56)
14:1802265	14	1802265	G/A	-6.60024	0.476679	1.10148e-42	41.958	1.72711e-35	downstream_gene_variant	MODIFIER	HSF1	ENSBTAG00000020751	Transcript	ENSBTAT00000027654	protein_coding	-	-	-	-	-	rs109234250	3816	-1	HGNC	HGNC:5224	-
14:1802266	14	1802266	C/A	-6.60829	0.477276	1.10863e-42	41.9552	1.73831e-35	missense_variant	MODERATE	DGAT1	ENSBTAG00000026356	Transcript	ENSBTAT00000037423	protein_coding	782	695	232	A/E	gCg/gAg	rs109326954	-	1	EntrezGene	-	tolerated(0.91)
14:1802266	14	1802266	C/A	-6.60829	0.477276	1.10863e-42	41.9552	1.73831e-35	downstream_gene_variant	MODIFIER	HSF1	ENSBTAG00000020751	Transcript	ENSBTAT00000027654	protein_coding	-	-	-	-	-	rs109326954	3815	-1	HGNC	HGNC:5224	-
14:1799476	14	1799476	T/C	-6.59957	0.476684	1.12468e-42	41.949	1.76349e-35	intron_variant	MODIFIER	DGAT1	ENSBTAG00000026356	Transcript	ENSBTAT00000037423	protein_coding	-	-	-	-	-	rs211223469	-	1	EntrezGene	-	-
14:1799066	14	1799066	A/G	-6.63536	0.479333	1.15281e-42	41.9382	1.8076e-35	intron_variant	MODIFIER	DGAT1	ENSBTAG00000026356	Transcript	ENSBTAT00000037423	protein_coding	-	-	-	-	-	rs385135066	-	1	EntrezGene	-	-
14:1816568	14	1816568	T/C	-6.63873	0.479953	1.33218e-42	41.8754	2.08885e-35	intron_variant	MODIFIER	HSF1	ENSBTAG00000020751	Transcript	ENSBTAT00000027654	protein_coding	-	-	-	-	-	rs378247861	-	-1	HGNC	HGNC:5224	-
14:1810124	14	1810124	A/G	-6.542	0.472971	1.33795e-42	41.8736	2.09788e-35	intron_variant	MODIFIER	HSF1	ENSBTAG00000020751	Transcript	ENSBTAT00000027654	protein_coding	-	-	-	-	-	rs133931291	-	-1	HGNC	HGNC:5224	-
14:1800399	14	1800399	G/A	-6.55047	0.473643	1.36936e-42	41.8635	2.14714e-35	intron_variant	MODIFIER	DGAT1	ENSBTAG00000026356	Transcript	ENSBTAT00000037423	protein_coding	-	-	-	-	-	rs208317364	-	1	EntrezGene	-	-
14:1801116	14	1801116	T/C	-6.46847	0.467886	1.46475e-42	41.8342	2.2967e-35	intron_variant	MODIFIER	DGAT1	ENSBTAG00000026356	Transcript	ENSBTAT00000037423	protein_coding	-	-	-	-	-	rs109421300	-	1	EntrezGene	-	-
14:1801116	14	1801116	T/C	-6.46847	0.467886	1.46475e-42	41.8342	2.2967e-35	downstream_gene_variant	MODIFIER	HSF1	ENSBTAG00000020751	Transcript	ENSBTAT00000027654	protein_coding	-	-	-	-	-	rs109421300	4965	-1	HGNC	HGNC:5224	-
14:1804647	14	1804647	T/C	-6.5726	0.475491	1.50672e-42	41.822	2.36251e-35	downstream_gene_variant	MODIFIER	DGAT1	ENSBTAG00000026356	Transcript	ENSBTAT00000037423	protein_coding	-	-	-	-	-	rs109162116	85	1	EntrezGene	-	-
14:1804647	14	1804647	T/C	-6.5726	0.475491	1.50672e-42	41.822	2.36251e-35	downstream_gene_variant	MODIFIER	HSF1	ENSBTAG00000020751	Transcript	ENSBTAT00000027654	protein_coding	-	-	-	-	-	rs109162116	1434	-1	HGNC	HGNC:5224	-
14:1805963	14	1805963	G/C	-6.59617	0.477238	1.53197e-42	41.8147	2.40211e-35	downstream_gene_variant	MODIFIER	DGAT1	ENSBTAG00000026356	Transcript	ENSBTAT00000037423	protein_coding	-	-	-	-	-	rs211282745	1401	1	EntrezGene	-	-
14:1805963	14	1805963	G/C	-6.59617	0.477238	1.53197e-42	41.8147	2.40211e-35	downstream_gene_variant	MODIFIER	HSF1	ENSBTAG00000020751	Transcript	ENSBTAT00000027654	protein_coding	-	-	-		-	rs211282745	118	-1	HGNC	HGNC:5224	-
14:1793616	14	1793616	T/C	-7.31366	0.529174	1.54493e-42	41.8111	2.42242e-35	upstream_gene_variant	MODIFIER	DGAT1	ENSBTAG00000026356	Transcript	ENSBTAT00000037423	protein_coding	-	-	-	-	-	rs384957047	1735	1	EntrezGene	-	-
14:1817975	14	1817975	A/G	-6.68695	0.483923	1.60091e-42	41.7956	2.5102e-35	intron_variant	MODIFIER	HSF1	ENSBTAG00000020751	Transcript	ENSBTAT00000027654	protein_coding	-	-	-	-	-	rs135805021	-	-1	HGNC	HGNC:5224	-
14:1818125	14	1818125	T/C	-6.68678	0.483948	1.62407e-42	41.7894	2.54651e-35	intron_variant	MODIFIER	HSF1	ENSBTAG00000020751	Transcript	ENSBTAT00000027654	protein_coding	-	-	-	-	-	rs383356863	-	-1	HGNC	HGNC:5224	-
14:1808145	14	1808145	A/G	-6.60059	0.47772	1.6306e-42	41.7877	2.55676e-35	downstream_gene_variant	MODIFIER	DGAT1	ENSBTAG00000026356	Transcript	ENSBTAT00000037423	protein_coding	-	-	-	-	-	rs135258919	3583	1	EntrezGene	-	-
14:1808145	14	1808145	A/G	-6.60059	0.47772	1.6306e-42	41.7877	2.55676e-35	missense_variant	MODERATE	HSF1	ENSBTAG00000020751	Transcript	ENSBTAT00000027654	protein_coding	1170	1031	344	V/A	gTt/gCt	rs135258919	-	-1	HGNC	HGNC:5224	tolerated(1)
14:1819475	14	1819475	C/T	-6.72117	0.486455	1.63536e-42	41.7864	2.56422e-35	intron_variant	MODIFIER	HSF1	ENSBTAG00000020751	Transcript	ENSBTAT00000027654	protein_coding	-	-	-	-	-	rs208211113	-	-1	HGNC	HGNC:5224	-
14:1825125	14	1825125	C/T	-6.76647	0.489933	1.76192e-42	41.754	2.76266e-35	upstream_gene_variant	MODIFIER	BOP1	ENSBTAG00000009811	Transcript	ENSBTAT00000012938	protein_coding	-	-	-	-	-	rs208113678	857	1	HGNC	HGNC:15519	-
14:1825125	14	1825125	C/T	-6.76647	0.489933	1.76192e-42	41.754	2.76266e-35	intron_variant	MODIFIER	HSF1	ENSBTAG00000020751	Transcript	ENSBTAT00000027654	protein_coding	-	-	-	-	-	rs208113678	-	-1	HGNC	HGNC:5224	-
14:1802667	14	1802667	A/G	-7.21131	0.522222	1.81201e-42	41.7418	2.8412e-35	intron_variant	MODIFIER	DGAT1	ENSBTAG00000026356	Transcript	ENSBTAT00000037423	protein_coding	-	-	-	-	-	-	-	1	EntrezGene	-	-
14:1802667	14	1802667	A/G	-7.21131	0.522222	1.81201e-42	41.7418	2.8412e-35	downstream_gene_variant	MODIFIER	HSF1	ENSBTAG00000020751	Transcript	ENSBTAT00000027654	protein_coding	-	-	-	-	-	-	3414	-1	HGNC	HGNC:5224	-
14:1739885	14	1739885	G/A	-7.42403	0.538574	2.50189e-42	41.6017	3.92292e-35	intron_variant	MODIFIER	CPSF1	ENSBTAG00000008355	Transcript	ENSBTAT00000011004	protein_coding	-	-	-	-	-	rs110825388	-	1	HGNC	HGNC:2324	-
14:1739885	14	1739885	G/A	-7.42403	0.538574	2.50189e-42	41.6017	3.92292e-35	downstream_gene_variant	MODIFIER	ADCK5	ENSBTAG00000011064	Transcript	ENSBTAT00000014692	protein_coding	-	-	-	-	-	rs110825388	2829	-1	HGNC	HGNC:21738	-
14:1754287	14	1754287	A/C	-7.4485	0.540759	2.87393e-42	41.5415	4.50628e-35	intron_variant	MODIFIER	ADCK5	ENSBTAG00000011064	Transcript	ENSBTAT00000014692	protein_coding	-	-	-	-	-	rs135443540	-	-1	HGNC	HGNC:21738	-
14:1837280	14	1837280	C/T	-6.62151	0.480741	2.8965e-42	41.5381	4.54167e-35	intron_variant	MODIFIER	BOP1	ENSBTAG00000009811	Transcript	ENSBTAT00000012938	protein_coding	-	-	-	-	-	rs210898480	-	1	HGNC	HGNC:15519	-
14:1837280	14	1837280	C/T	-6.62151	0.480741	2.8965e-42	41.5381	4.54167e-35	downstream_gene_variant	MODIFIER	SCX	ENSBTAG00000009816	Transcript	ENSBTAT00000012942	protein_coding	-	-	-	-	-	rs210898480	855	-1	HGNC	HGNC:32322	-
14:1752948	14	1752948	A/G	-7.52329	0.546251	2.93439e-42	41.5325	4.60107e-35	intron_variant	MODIFIER	ADCK5	ENSBTAG00000011064	Transcript	ENSBTAT00000014692	protein_coding	-	-	-	-	-	rs110272722	-	-1	HGNC	HGNC:21738	-
14:1735969	14	1735969	A/G	-6.80535	0.494213	3.03455e-42	41.5179	4.75813e-35	intron_variant	MODIFIER	CPSF1	ENSBTAG00000008355	Transcript	ENSBTAT00000011004	protein_coding	-	-	-	-	-	rs133014040	-	1	HGNC	HGNC:2324	-
14:1754238	14	1754238	C/G	-7.16632	0.520431	3.03832e-42	41.5174	4.76404e-35	intron_variant	MODIFIER	ADCK5	ENSBTAG00000011064	Transcript	ENSBTAT00000014692	protein_coding	-	-	-	-	-	rs134187064	-	-1	HGNC	HGNC:21738	-
14:1737473	14	1737473	A/G	-6.766	0.491363	3.04214e-42	41.5168	4.77002e-35	intron_variant	MODIFIER	CPSF1	ENSBTAG00000008355	Transcript	ENSBTAT00000011004	protein_coding	-	-	-	-	-	rs136307654	-	1	HGNC	HGNC:2324	-
14:1752281	14	1752281	T/C	-7.0477	0.511836	3.05927e-42	41.5144	4.79689e-35	intron_variant	MODIFIER	ADCK5	ENSBTAG00000011064	Transcript	ENSBTAT00000014692	protein_coding	-	-	-	-	-	rs209058440	-	-1	HGNC	HGNC:21738	-
14:1750824	14	1750824	A/G	-7.01836	0.509719	3.07396e-42	41.5123	4.81992e-35	intron_variant	MODIFIER	ADCK5	ENSBTAG00000011064	Transcript	ENSBTAT00000014692	protein_coding	-	-	-	-	-	rs135576599	-	-1	HGNC	HGNC:21738	-
14:1728264	14	1728264	C/G	-6.95497	0.50517	3.13523e-42	41.5037	4.91599e-35	5_prime_UTR_variant	MODIFIER	CPSF1	ENSBTAG00000008355	Transcript	ENSBTAT00000011004	protein_coding	58	-	-	-	-	rs136630297	-	1	HGNC	HGNC:2324	-
14:1728264	14	1728264	C/G	-6.95497	0.50517	3.13523e-42	41.5037	4.91599e-35	downstream_gene_variant	MODIFIER	SLC39A4	ENSBTAG00000046026	Transcript	ENSBTAT00000012255	protein_coding	-	-	-	-	-	rs136630297	4044	1	HGNC	HGNC:17129	-
14:1745431	14	1745431	T/C	-6.9248	0.502986	3.14322e-42	41.5026	4.92853e-35	downstream_gene_variant	MODIFIER	CPSF1	ENSBTAG00000008355	Transcript	ENSBTAT00000011004	protein_coding	-	-	-	-	-	rs135551752	2761	1	HGNC	HGNC:2324	-
14:1745431	14	1745431	T/C	-6.9248	0.502986	3.14322e-42	41.5026	4.92853e-35	intron_variant	MODIFIER	ADCK5	ENSBTAG00000011064	Transcript	ENSBTAT00000014692	protein_coding	-	-	-	-	-	rs135551752	-	-1	HGNC	HGNC:21738	-
14:1735582	14	1735582	T/C	-6.52797	0.474213	3.20657e-42	41.494	5.02786e-35	intron_variant	MODIFIER	CPSF1	ENSBTAG00000008355	Transcript	ENSBTAT00000011004	protein_coding	-	-	-	-	-	rs110577193	-	1	HGNC	HGNC:2324	-
14:1735779	14	1735779	A/G	-6.53388	0.474644	3.20886e-42	41.4936	5.03145e-35	intron_variant	MODIFIER	CPSF1	ENSBTAG00000008355	Transcript	ENSBTAT00000011004	protein_coding	-	-	-	-	-	rs133534450	-	1	HGNC	HGNC:2324	-
14:1746291	14	1746291	G/A	-6.89536	0.500906	3.21175e-42	41.4933	5.03597e-35	downstream_gene_variant	MODIFIER	CPSF1	ENSBTAG00000008355	Transcript	ENSBTAT00000011004	protein_coding	-	-	-	-	-	rs209925040	3621	1	HGNC	HGNC:2324	-
14:1746291	14	1746291	G/A	-6.89536	0.500906	3.21175e-42	41.4933	5.03597e-35	intron_variant	MODIFIER	ADCK5	ENSBTAG00000011064	Transcript	ENSBTAT00000014692	protein_coding	-	-	-	-	-	rs209925040	-	-1	HGNC	HGNC:21738	-
14:1742529	14	1742529	T/C	-6.64653	0.482831	3.21202e-42	41.4932	5.0364e-35	splice_region_variant,synonymous_variant	LOW	CPSF1	ENSBTAG00000008355	Transcript	ENSBTAT00000011004	protein_coding	4415	4287	1429	I	atT/atC	rs209542297	-	1	HGNC	HGNC:2324	-
14:1742529	14	1742529	T/C	-6.64653	0.482831	3.21202e-42	41.4932	5.0364e-35	downstream_gene_variant	MODIFIER	ADCK5	ENSBTAG00000011064	Transcript	ENSBTAT00000014692	protein_coding	-	-	-	-	-	rs209542297	185	-1	HGNC	HGNC:21738	-
14:1739725	14	1739725	T/C	-6.56631	0.477042	3.26016e-42	41.4868	5.11188e-35	intron_variant	MODIFIER	CPSF1	ENSBTAG00000008355	Transcript	ENSBTAT00000011004	protein_coding	-	-	-	-	-	rs135442643	-	1	HGNC	HGNC:2324	-
14:1739725	14	1739725	T/C	-6.56631	0.477042	3.26016e-42	41.4868	5.11188e-35	downstream_gene_variant	MODIFIER	ADCK5	ENSBTAG00000011064	Transcript	ENSBTAT00000014692	protein_coding	-	-	-	-	-	rs135442643	2989	-1	HGNC	HGNC:21738	-
14:1745777	14	1745777	G/A	-6.89228	0.500727	3.26404e-42	41.4862	5.11797e-35	downstream_gene_variant	MODIFIER	CPSF1	ENSBTAG00000008355	Transcript	ENSBTAT00000011004	protein_coding	-	-	-	-	-	rs210230767	3107	1	HGNC	HGNC:2324	-
14:1745777	14	1745777	G/A	-6.89228	0.500727	3.26404e-42	41.4862	5.11797e-35	intron_variant	MODIFIER	ADCK5	ENSBTAG00000011064	Transcript	ENSBTAT00000014692	protein_coding	-	-	-	-	-	rs210230767	-	-1	HGNC	HGNC:21738	-
14:1755742	14	1755742	C/T	-7.23055	0.525311	3.27328e-42	41.485	5.13245e-35	intron_variant	MODIFIER	ADCK5	ENSBTAG00000011064	Transcript	ENSBTAT00000014692	protein_coding	-	-	-	-	-	rs384226556	-	-1	HGNC	HGNC:21738	-
14:1745504	14	1745504	C/T	-6.88005	0.499867	3.2987e-42	41.4817	5.17232e-35	downstream_gene_variant	MODIFIER	CPSF1	ENSBTAG00000008355	Transcript	ENSBTAT00000011004	protein_coding	-	-	-	-	-	rs208657440	2834	1	HGNC	HGNC:2324	-
14:1745504	14	1745504	C/T	-6.88005	0.499867	3.2987e-42	41.4817	5.17232e-35	intron_variant	MODIFIER	ADCK5	ENSBTAG00000011064	Transcript	ENSBTAT00000014692	protein_coding	-	-	-	-	-	rs208657440	-	-1	HGNC	HGNC:21738	-
14:1746284	14	1746284	T/C	-6.89123	0.50068	3.2995e-42	41.4816	5.17357e-35	downstream_gene_variant	MODIFIER	CPSF1	ENSBTAG00000008355	Transcript	ENSBTAT00000011004	protein_coding	-	-	-	-	-	rs207855353	3614	1	HGNC	HGNC:2324	-
14:1746284	14	1746284	T/C	-6.89123	0.50068	3.2995e-42	41.4816	5.17357e-35	intron_variant	MODIFIER	ADCK5	ENSBTAG00000011064	Transcript	ENSBTAT00000014692	protein_coding	-	-	-	-	-	rs207855353	-	-1	HGNC	HGNC:21738	-
14:1741650	14	1741650	A/G	-6.54625	0.475619	3.30377e-42	41.481	5.18026e-35	intron_variant	MODIFIER	CPSF1	ENSBTAG00000008355	Transcript	ENSBTAT00000011004	protein_coding	-	-	-	-	-	rs133739752	-	1	HGNC	HGNC:2324	-
14:1741650	14	1741650	A/G	-6.54625	0.475619	3.30377e-42	41.481	5.18026e-35	downstream_gene_variant	MODIFIER	ADCK5	ENSBTAG00000011064	Transcript	ENSBTAT00000014692	protein_coding	-	-	-	-	-	rs133739752	1064	-1	HGNC	HGNC:21738	-
14:1750107	14	1750107	C/T	-6.99023	0.507877	3.3042e-42	41.4809	5.18093e-35	intron_variant	MODIFIER	ADCK5	ENSBTAG00000011064	Transcript	ENSBTAT00000014692	protein_coding	-	-	-	-	-	rs207795387	-	-1	HGNC	HGNC:21738	-
14:1741900	14	1741900	G/C	-6.55792	0.476476	3.31547e-42	41.4795	5.1986e-35	intron_variant	MODIFIER	CPSF1	ENSBTAG00000008355	Transcript	ENSBTAT00000011004	protein_coding	-	-	-	-	-	rs134533294	-	1	HGNC	HGNC:2324	-
14:1741900	14	1741900	G/C	-6.55792	0.476476	3.31547e-42	41.4795	5.1986e-35	downstream_gene_variant	MODIFIER	ADCK5	ENSBTAG00000011064	Transcript	ENSBTAT00000014692	protein_coding	-	-	-	-	-	rs134533294	814	-1	HGNC	HGNC:21738	-
14:1728858	14	1728858	C/T	-6.64381	0.482722	3.32128e-42	41.4787	5.20772e-35	intron_variant	MODIFIER	CPSF1	ENSBTAG00000008355	Transcript	ENSBTAT00000011004	protein_coding	-	-	-	-	-	rs133100921	-	1	HGNC	HGNC:2324	-
14:1728858	14	1728858	C/T	-6.64381	0.482722	3.32128e-42	41.4787	5.20772e-35	downstream_gene_variant	MODIFIER	SLC39A4	ENSBTAG00000046026	Transcript	ENSBTAT00000012255	protein_coding	-	-	-	-	-	rs133100921	4638	1	HGNC	HGNC:17129	-
14:1755898	14	1755898	C/A	-7.29629	0.53015	3.34612e-42	41.4755	5.24667e-35	intron_variant	MODIFIER	ADCK5	ENSBTAG00000011064	Transcript	ENSBTAT00000014692	protein_coding	-	-	-	-	-	rs210324747	-	-1	HGNC	HGNC:21738	-
14:1725282	14	1725282	C/A	-6.71081	0.487619	3.35846e-42	41.4739	5.26601e-35	upstream_gene_variant	MODIFIER	CPSF1	ENSBTAG00000008355	Transcript	ENSBTAT00000011004	protein_coding	-	-	-	-	-	rs207577324	2925	1	HGNC	HGNC:2324	-
14:1725282	14	1725282	C/A	-6.71081	0.487619	3.35846e-42	41.4739	5.26601e-35	downstream_gene_variant	MODIFIER	SLC39A4	ENSBTAG00000046026	Transcript	ENSBTAT00000012255	protein_coding	-	-	-	-	-	rs207577324	1062	1	HGNC	HGNC:17129	-
14:1728355	14	1728355	C/G	-6.67322	0.484891	3.3631e-42	41.4733	5.27328e-35	intron_variant	MODIFIER	CPSF1	ENSBTAG00000008355	Transcript	ENSBTAT00000011004	protein_coding	-	-	-	-	-	rs470414367	-	1	HGNC	HGNC:2324	-
14:1728355	14	1728355	C/G	-6.67322	0.484891	3.3631e-42	41.4733	5.27328e-35	downstream_gene_variant	MODIFIER	SLC39A4	ENSBTAG00000046026	Transcript	ENSBTAT00000012255	protein_coding	-	-	-	-	-	rs470414367	4135	1	HGNC	HGNC:17129	-
14:1759667	14	1759667	A/C	-8.03547	0.583885	3.37286e-42	41.472	5.2886e-35	downstream_gene_variant	MODIFIER	-	ENSBTAG00000000857	Transcript	ENSBTAT00000001142	protein_coding	-	-	-	-	-	rs211021755	4327	-1	-	-	-
14:1759667	14	1759667	A/C	-8.03547	0.583885	3.37286e-42	41.472	5.2886e-35	upstream_gene_variant	MODIFIER	ADCK5	ENSBTAG00000011064	Transcript	ENSBTAT00000014692	protein_coding	-	-	-	-	-	rs211021755	3366	-1	HGNC	HGNC:21738	-
14:1739677	14	1739677	G/C	-6.54478	0.475572	3.38e-42	41.4711	5.2998e-35	intron_variant	MODIFIER	CPSF1	ENSBTAG00000008355	Transcript	ENSBTAT00000011004	protein_coding	-	-	-	-	-	rs208827625	-	1	HGNC	HGNC:2324	-
14:1739677	14	1739677	G/C	-6.54478	0.475572	3.38e-42	41.4711	5.2998e-35	downstream_gene_variant	MODIFIER	ADCK5	ENSBTAG00000011064	Transcript	ENSBTAT00000014692	protein_coding	-	-	-	-	-	rs208827625	3037	-1	HGNC	HGNC:21738	-
14:1736599	14	1736599	C/T	-6.47516	0.47053	3.40261e-42	41.4682	5.33525e-35	missense_variant	MODERATE	CPSF1	ENSBTAG00000008355	Transcript	ENSBTAT00000011004	protein_coding	1417	1289	430	T/I	aCc/aTc	rs134432442	-	1	HGNC	HGNC:2324	tolerated(0.4)
14:1735896	14	1735896	C/T	-6.4885	0.471504	3.40881e-42	41.4674	5.34497e-35	synonymous_variant	LOW	CPSF1	ENSBTAG00000008355	Transcript	ENSBTAT00000011004	protein_coding	1025	897	299	Y	taC/taT	rs137491588	-	1	HGNC	HGNC:2324	-
14:1759054	14	1759054	A/G	-7.47525	0.54321	3.40981e-42	41.4673	5.34654e-35	downstream_gene_variant	MODIFIER	-	ENSBTAG00000000857	Transcript	ENSBTAT00000001142	protein_coding	-	-	-	-	-	rs137617619	4940	-1	-	-	-
14:1759054	14	1759054	A/G	-7.47525	0.54321	3.40981e-42	41.4673	5.34654e-35	upstream_gene_variant	MODIFIER	ADCK5	ENSBTAG00000011064	Transcript	ENSBTAT00000014692	protein_coding	-	-	-	-	-	rs137617619	2753	-1	HGNC	HGNC:21738	-
14:1745016	14	1745016	C/T	-6.8941	0.500983	3.41436e-42	41.4667	5.35367e-35	downstream_gene_variant	MODIFIER	CPSF1	ENSBTAG00000008355	Transcript	ENSBTAT00000011004	protein_coding	-	-	-	-	-	rs109050667	2346	1	HGNC	HGNC:2324	-
14:1745016	14	1745016	C/T	-6.8941	0.500983	3.41436e-42	41.4667	5.35367e-35	synonymous_variant	LOW	ADCK5	ENSBTAG00000011064	Transcript	ENSBTAT00000014692	protein_coding	464	408	136	A	gcG/gcA	rs109050667	-	-1	HGNC	HGNC:21738	-
14:1759353	14	1759353	G/C	-7.71304	0.560498	3.41936e-42	41.4661	5.36151e-35	downstream_gene_variant	MODIFIER	-	ENSBTAG00000000857	Transcript	ENSBTAT00000001142	protein_coding	-	-	-	-	-	rs133338261	4641	-1	-	-	-
14:1759353	14	1759353	G/C	-7.71304	0.560498	3.41936e-42	41.4661	5.36151e-35	upstream_gene_variant	MODIFIER	ADCK5	ENSBTAG00000011064	Transcript	ENSBTAT00000014692	protein_coding	-	-	-	-	-	rs133338261	3052	-1	HGNC	HGNC:21738	-
14:1738945	14	1738945	G/A	-6.54563	0.475666	3.42229e-42	41.4657	5.3661e-35	synonymous_variant	LOW	CPSF1	ENSBTAG00000008355	Transcript	ENSBTAT00000011004	protein_coding	2633	2505	835	K	aaG/aaA	rs210909150	-	1	HGNC	HGNC:2324	-
14:1738945	14	1738945	G/A	-6.54563	0.475666	3.42229e-42	41.4657	5.3661e-35	downstream_gene_variant	MODIFIER	ADCK5	ENSBTAG00000011064	Transcript	ENSBTAT00000014692	protein_coding	-	-	-	-	-	rs210909150	3769	-1	HGNC	HGNC:21738	-
14:1729977	14	1729977	G/C	-6.6326	0.482017	3.46293e-42	41.4606	5.42983e-35	intron_variant	MODIFIER	CPSF1	ENSBTAG00000008355	Transcript	ENSBTAT00000011004	protein_coding	-	-	-	-	-	rs133257289	-	1	HGNC	HGNC:2324	-
14:1726659	14	1726659	C/A	-6.93313	0.503863	3.46929e-42	41.4598	5.43979e-35	upstream_gene_variant	MODIFIER	CPSF1	ENSBTAG00000008355	Transcript	ENSBTAT00000011004	protein_coding	-	-	-	-	-	rs135433386	1548	1	HGNC	HGNC:2324	-
14:1726659	14	1726659	C/A	-6.93313	0.503863	3.46929e-42	41.4598	5.43979e-35	downstream_gene_variant	MODIFIER	SLC39A4	ENSBTAG00000046026	Transcript	ENSBTAT00000012255	protein_coding	-	-	-	-	-	rs135433386	2439	1	HGNC	HGNC:17129	-
14:1725536	14	1725536	C/G	-6.71587	0.488078	3.47506e-42	41.459	5.44884e-35	upstream_gene_variant	MODIFIER	CPSF1	ENSBTAG00000008355	Transcript	ENSBTAT00000011004	protein_coding	-	-	-	-	-	rs137202508	2671	1	HGNC	HGNC:2324	-
14:1725536	14	1725536	C/G	-6.71587	0.488078	3.47506e-42	41.459	5.44884e-35	downstream_gene_variant	MODIFIER	SLC39A4	ENSBTAG00000046026	Transcript	ENSBTAT00000012255	protein_coding	-	-	-	-	-	rs137202508	1316	1	HGNC	HGNC:17129	-
14:1741516	14	1741516	C/T	-6.5438	0.475577	3.47991e-42	41.4584	5.45645e-35	synonymous_variant	LOW	CPSF1	ENSBTAG00000008355	Transcript	ENSBTAT00000011004	protein_coding	3803	3675	1225	A	gcC/gcT	rs211605023	-	1	HGNC	HGNC:2324	-
14:1741516	14	1741516	C/T	-6.5438	0.475577	3.47991e-42	41.4584	5.45645e-35	downstream_gene_variant	MODIFIER	ADCK5	ENSBTAG00000011064	Transcript	ENSBTAT00000014692	protein_coding	-	-	-	-	-	rs211605023	1198	-1	HGNC	HGNC:21738	-
14:1759620	14	1759620	A/G	-7.99446	0.581052	3.5324e-42	41.4519	5.53876e-35	downstream_gene_variant	MODIFIER	-	ENSBTAG00000000857	Transcript	ENSBTAT00000001142	protein_coding	-	-	-	-	-	rs208857025	4374	-1	-	-	-
14:1759620	14	1759620	A/G	-7.99446	0.581052	3.5324e-42	41.4519	5.53876e-35	upstream_gene_variant	MODIFIER	ADCK5	ENSBTAG00000011064	Transcript	ENSBTAT00000014692	protein_coding	-	-	-	-	-	rs208857025	3319	-1	HGNC	HGNC:21738	-
14:1724688	14	1724688	G/C	-6.99588	0.508485	3.54607e-42	41.4503	5.56018e-35	upstream_gene_variant	MODIFIER	CPSF1	ENSBTAG00000008355	Transcript	ENSBTAT00000011004	protein_coding	-	-	-	-	-	rs135458711	3519	1	HGNC	HGNC:2324	-
14:1724688	14	1724688	G/C	-6.99588	0.508485	3.54607e-42	41.4503	5.56018e-35	downstream_gene_variant	MODIFIER	SLC39A4	ENSBTAG00000046026	Transcript	ENSBTAT00000012255	protein_coding	-	-	-	-	-	rs135458711	468	1	HGNC	HGNC:17129	-
14:1759592	14	1759592	C/G	-7.99149	0.580856	3.55398e-42	41.4493	5.57258e-35	downstream_gene_variant	MODIFIER	-	ENSBTAG00000000857	Transcript	ENSBTAT00000001142	protein_coding	-	-	-	-	-	rs211560120	4402	-1	-	-	-
14:1759592	14	1759592	C/G	-7.99149	0.580856	3.55398e-42	41.4493	5.57258e-35	upstream_gene_variant	MODIFIER	ADCK5	ENSBTAG00000011064	Transcript	ENSBTAT00000014692	protein_coding	-	-	-	-	-	rs211560120	3291	-1	HGNC	HGNC:21738	-
14:1757801	14	1757801	T/C	-7.32879	0.532712	3.58284e-42	41.4458	5.61784e-35	upstream_gene_variant	MODIFIER	ADCK5	ENSBTAG00000011064	Transcript	ENSBTAT00000014692	protein_coding	-	-	-	-	-	rs209745231	1500	-1	HGNC	HGNC:21738	-
14:1883061	14	1883061	A/G	-6.44503	0.468473	3.583e-42	41.4458	5.6181e-35	downstream_gene_variant	MODIFIER	SCARNA15	ENSBTAG00000044406	Transcript	ENSBTAT00000061839	snoRNA	-	-	-	-	-	rs137222439	788	-1	RFAM	-	-
14:1883061	14	1883061	A/G	-6.44503	0.468473	3.583e-42	41.4458	5.6181e-35	intron_variant	MODIFIER	MROH1	ENSBTAG00000014458	Transcript	ENSBTAT00000037418	protein_coding	-	-	-	-	-	rs137222439	-	-1	HGNC	HGNC:26958	-
14:1835149	14	1835149	G/A	-6.65264	0.483651	3.70198e-42	41.4316	5.80465e-35	intron_variant	MODIFIER	BOP1	ENSBTAG00000009811	Transcript	ENSBTAT00000012938	protein_coding	-	-	-	-	-	rs210473708	-	1	HGNC	HGNC:15519	-
14:1835149	14	1835149	G/A	-6.65264	0.483651	3.70198e-42	41.4316	5.80465e-35	downstream_gene_variant	MODIFIER	SCX	ENSBTAG00000009816	Transcript	ENSBTAT00000012942	protein_coding	-	-	-	-	-	rs210473708	2986	-1	HGNC	HGNC:32322	-
14:1756075	14	1756075	G/C	-7.34977	0.534408	3.79882e-42	41.4204	5.9565e-35	intron_variant	MODIFIER	ADCK5	ENSBTAG00000011064	Transcript	ENSBTAT00000014692	protein_coding	-	-	-	-	-	rs208417762	-	-1	HGNC	HGNC:21738	-
14:1841903	14	1841903	T/C	-6.52737	0.474736	3.9845e-42	41.3996	6.24764e-35	intron_variant	MODIFIER	BOP1	ENSBTAG00000009811	Transcript	ENSBTAT00000012938	protein_coding	-	-	-	-	-	rs133238704	-	1	HGNC	HGNC:15519	-
14:1841903	14	1841903	T/C	-6.52737	0.474736	3.9845e-42	41.3996	6.24764e-35	upstream_gene_variant	MODIFIER	SCX	ENSBTAG00000009816	Transcript	ENSBTAT00000012942	protein_coding	-	-	-	-	-	rs133238704	1822	-1	HGNC	HGNC:32322	-
14:1841903	14	1841903	T/C	-6.52737	0.474736	3.9845e-42	41.3996	6.24764e-35	downstream_gene_variant	MODIFIER	MROH1	ENSBTAG00000014458	Transcript	ENSBTAT00000037418	protein_coding	-	-	-	-	-	rs133238704	2761	-1	HGNC	HGNC:26958	-
14:1722033	14	1722033	G/A	-6.95952	0.506222	4.06607e-42	41.3908	6.37553e-35	intron_variant	MODIFIER	SLC39A4	ENSBTAG00000046026	Transcript	ENSBTAT00000012255	protein_coding	-	-	-	-	-	rs208091850	-	1	HGNC	HGNC:17129	-
14:1842932	14	1842932	G/C	-6.51114	0.473676	4.17448e-42	41.3794	6.54553e-35	splice_region_variant,intron_variant	LOW	BOP1	ENSBTAG00000009811	Transcript	ENSBTAT00000012938	protein_coding	-	-	-	-	-	rs135134051	-	1	HGNC	HGNC:15519	-
14:1842932	14	1842932	G/C	-6.51114	0.473676	4.17448e-42	41.3794	6.54553e-35	upstream_gene_variant	MODIFIER	SCX	ENSBTAG00000009816	Transcript	ENSBTAT00000012942	protein_coding	-	-	-	-	-	rs135134051	2851	-1	HGNC	HGNC:32322	-
14:1842932	14	1842932	G/C	-6.51114	0.473676	4.17448e-42	41.3794	6.54553e-35	downstream_gene_variant	MODIFIER	MROH1	ENSBTAG00000014458	Transcript	ENSBTAT00000037418	protein_coding	-	-	-	-	-	rs135134051	1732	-1	HGNC	HGNC:26958	-
14:1848770	14	1848770	G/A	-6.51063	0.473718	4.30265e-42	41.3663	6.74649e-35	downstream_gene_variant	MODIFIER	BOP1	ENSBTAG00000009811	Transcript	ENSBTAT00000012938	protein_coding	-	-	-	-	-	rs207815859	4183	1	HGNC	HGNC:15519	-
14:1848770	14	1848770	G/A	-6.51063	0.473718	4.30265e-42	41.3663	6.74649e-35	intron_variant	MODIFIER	MROH1	ENSBTAG00000014458	Transcript	ENSBTAT00000037418	protein_coding	-	-	-	-	-	rs207815859	-	-1	HGNC	HGNC:26958	-
14:1843326	14	1843326	C/G	-6.51886	0.474381	4.41006e-42	41.3556	6.91491e-35	intron_variant	MODIFIER	BOP1	ENSBTAG00000009811	Transcript	ENSBTAT00000012938	protein_coding	-	-	-	-	-	rs137735410	-	1	HGNC	HGNC:15519	-
14:1843326	14	1843326	C/G	-6.51886	0.474381	4.41006e-42	41.3556	6.91491e-35	upstream_gene_variant	MODIFIER	SCX	ENSBTAG00000009816	Transcript	ENSBTAT00000012942	protein_coding	-	-	-	-	-	rs137735410	3245	-1	HGNC	HGNC:32322	-
14:1843326	14	1843326	C/G	-6.51886	0.474381	4.41006e-42	41.3556	6.91491e-35	downstream_gene_variant	MODIFIER	MROH1	ENSBTAG00000014458	Transcript	ENSBTAT00000037418	protein_coding	-	-	-	-	-	rs137735410	1338	-1	HGNC	HGNC:26958	-
14:1851040	14	1851040	T/C	-6.4889	0.472353	4.67534e-42	41.3302	7.33086e-35	missense_variant	MODERATE	MROH1	ENSBTAG00000014458	Transcript	ENSBTAT00000037418	protein_coding	3495	3380	1127	Q/R	cAg/cGg	rs208990941	-	-1	HGNC	HGNC:26958	tolerated(0.8)
14:1880317	14	1880317	A/C	-6.41827	0.467496	5.22346e-42	41.282	8.1903e-35	downstream_gene_variant	MODIFIER	SCARNA15	ENSBTAG00000044406	Transcript	ENSBTAT00000061839	snoRNA	-	-	-	-	-	rs209062396	3532	-1	RFAM	-	-
14:1880317	14	1880317	A/C	-6.41827	0.467496	5.22346e-42	41.282	8.1903e-35	intron_variant	MODIFIER	MROH1	ENSBTAG00000014458	Transcript	ENSBTAT00000037418	protein_coding	-	-	-	-	-	rs209062396	-	-1	HGNC	HGNC:26958	-
14:1880378	14	1880378	C/T	-6.40469	0.466547	5.30593e-42	41.2752	8.31962e-35	downstream_gene_variant	MODIFIER	SCARNA15	ENSBTAG00000044406	Transcript	ENSBTAT00000061839	snoRNA	-	-	-	-	-	rs137787931	3471	-1	RFAM	-	-
14:1880378	14	1880378	C/T	-6.40469	0.466547	5.30593e-42	41.2752	8.31962e-35	intron_variant	MODIFIER	MROH1	ENSBTAG00000014458	Transcript	ENSBTAT00000037418	protein_coding	-	-	-	-	-	rs137787931	-	-1	HGNC	HGNC:26958	-
14:1854748	14	1854748	A/G	-6.4113	0.467104	5.46375e-42	41.2625	8.56708e-35	intron_variant	MODIFIER	MROH1	ENSBTAG00000014458	Transcript	ENSBTAT00000037418	protein_coding	-	-	-	-	-	rs133797950	-	-1	HGNC	HGNC:26958	-
14:1859043	14	1859043	A/G	-6.40621	0.466807	5.62075e-42	41.2502	8.81326e-35	intron_variant	MODIFIER	MROH1	ENSBTAG00000014458	Transcript	ENSBTAT00000037418	protein_coding	-	-	-	-	-	rs133196323	-	-1	HGNC	HGNC:26958	-
14:1860717	14	1860717	A/G	-6.40602	0.466801	5.63802e-42	41.2489	8.84034e-35	intron_variant	MODIFIER	MROH1	ENSBTAG00000014458	Transcript	ENSBTAT00000037418	protein_coding	-	-	-	-	-	rs136337188	-	-1	HGNC	HGNC:26958	-
14:1743939	14	1743939	A/G	-6.83933	0.498822	6.63067e-42	41.1784	1.03968e-34	downstream_gene_variant	MODIFIER	CPSF1	ENSBTAG00000008355	Transcript	ENSBTAT00000011004	protein_coding	-	-	-	-	-	rs133033480	1269	1	HGNC	HGNC:2324	-
14:1743939	14	1743939	A/G	-6.83933	0.498822	6.63067e-42	41.1784	1.03968e-34	splice_region_variant,intron_variant	LOW	ADCK5	ENSBTAG00000011064	Transcript	ENSBTAT00000014692	protein_coding	-	-	-	-	-	rs133033480	-	-1	HGNC	HGNC:21738	-
14:1879451	14	1879451	T/A	-6.39604	0.466638	7.02143e-42	41.1536	1.10095e-34	downstream_gene_variant	MODIFIER	SCARNA15	ENSBTAG00000044406	Transcript	ENSBTAT00000061839	snoRNA	-	-	-	-	-	rs134252831	4398	-1	RFAM	-	-
14:1879451	14	1879451	T/A	-6.39604	0.466638	7.02143e-42	41.1536	1.10095e-34	intron_variant	MODIFIER	MROH1	ENSBTAG00000014458	Transcript	ENSBTAT00000037418	protein_coding	-	-	-	-	-	rs134252831	-	-1	HGNC	HGNC:26958	-
14:1871346	14	1871346	T/G	-6.40554	0.467622	7.85555e-42	41.1048	1.23174e-34	intron_variant	MODIFIER	MROH1	ENSBTAG00000014458	Transcript	ENSBTAT00000037418	protein_coding	-	-	-	-	-	rs210232388	-	-1	HGNC	HGNC:26958	-
14:1870269	14	1870269	A/G	-6.40094	0.467682	9.15344e-42	41.0384	1.43525e-34	intron_variant	MODIFIER	MROH1	ENSBTAG00000014458	Transcript	ENSBTAT00000037418	protein_coding	-	-	-	-	-	rs209802980	-	-1	HGNC	HGNC:26958	-
14:1873479	14	1873479	A/G	-6.39986	0.46762	9.21357e-42	41.0356	1.44467e-34	intron_variant	MODIFIER	MROH1	ENSBTAG00000014458	Transcript	ENSBTAT00000037418	protein_coding	-	-	-	-	-	rs134883758	-	-1	HGNC	HGNC:26958	-
14:1873984	14	1873984	G/T	-6.41218	0.468593	9.47454e-42	41.0234	1.48559e-34	intron_variant	MODIFIER	MROH1	ENSBTAG00000014458	Transcript	ENSBTAT00000037418	protein_coding	-	-	-	-	-	rs137809748,rs526934800	-	-1	HGNC	HGNC:26958	-
14:1868636	14	1868636	T/C	-6.36612	0.466372	1.47453e-41	40.8313	2.31204e-34	synonymous_variant	LOW	MROH1	ENSBTAG00000014458	Transcript	ENSBTAT00000037418	protein_coding	1093	978	326	P	ccA/ccG	rs133119726	-	-1	HGNC	HGNC:26958	-
14:1806340	14	1806340	C/A	-6.97329	0.519447	2.81117e-40	39.5511	4.40788e-33	downstream_gene_variant	MODIFIER	DGAT1	ENSBTAG00000026356	Transcript	ENSBTAT00000037423	protein_coding	-	-	-	-	-	rs207655744	1778	1	EntrezGene	-	-
14:1806340	14	1806340	C/A	-6.97329	0.519447	2.81117e-40	39.5511	4.40788e-33	3_prime_UTR_variant	MODIFIER	HSF1	ENSBTAG00000020751	Transcript	ENSBTAT00000027654	protein_coding	1762	-	-	-	-	rs207655744	-	-1	HGNC	HGNC:5224	-
14:1798948	14	1798948	G/T	-7.07981	0.527675	3.09584e-40	39.5092	4.85423e-33	intron_variant	MODIFIER	DGAT1	ENSBTAG00000026356	Transcript	ENSBTAT00000037423	protein_coding	-	-	-	-	-	rs209021141	-	1	EntrezGene	-	-
14:1822002	14	1822002	G/A	-7.06896	0.527469	3.77502e-40	39.4231	5.91917e-33	upstream_gene_variant	MODIFIER	BOP1	ENSBTAG00000009811	Transcript	ENSBTAT00000012938	protein_coding	-	-	-	-	-	rs211396638	3980	1	HGNC	HGNC:15519	-
14:1822002	14	1822002	G/A	-7.06896	0.527469	3.77502e-40	39.4231	5.91917e-33	intron_variant	MODIFIER	HSF1	ENSBTAG00000020751	Transcript	ENSBTAT00000027654	protein_coding	-	-	-	-	-	rs211396638	-	-1	HGNC	HGNC:5224	-
14:1824653	14	1824653	G/T	-7.07884	0.529215	5.25224e-40	39.2797	8.23544e-33	upstream_gene_variant	MODIFIER	BOP1	ENSBTAG00000009811	Transcript	ENSBTAT00000012938	protein_coding	-	-	-	-	-	rs210870452	1329	1	HGNC	HGNC:15519	-
14:1824653	14	1824653	G/T	-7.07884	0.529215	5.25224e-40	39.2797	8.23544e-33	intron_variant	MODIFIER	HSF1	ENSBTAG00000020751	Transcript	ENSBTAT00000027654	protein_coding	-	-	-	-	-	rs210870452	-	-1	HGNC	HGNC:5224	-
14:1831642	14	1831642	C/T	-6.94365	0.521475	1.14803e-39	38.94	1.8001e-32	intron_variant	MODIFIER	BOP1	ENSBTAG00000009811	Transcript	ENSBTAT00000012938	protein_coding	-	-	-	-	-	rs207492789	-	1	HGNC	HGNC:15519	-
14:1863078	14	1863078	A/G	-6.73275	0.507866	2.43076e-39	38.6143	3.8114e-32	intron_variant	MODIFIER	MROH1	ENSBTAG00000014458	Transcript	ENSBTAT00000037418	protein_coding	-	-	-	-	-	rs207489674	-	-1	HGNC	HGNC:26958	-
14:1880993	14	1880993	G/A	-6.68878	0.505292	3.11974e-39	38.5059	4.8917e-32	downstream_gene_variant	MODIFIER	SCARNA15	ENSBTAG00000044406	Transcript	ENSBTAT00000061839	snoRNA	-	-	-	-	-	rs207508509	2856	-1	RFAM	-	-
14:1880993	14	1880993	G/A	-6.68878	0.505292	3.11974e-39	38.5059	4.8917e-32	intron_variant	MODIFIER	MROH1	ENSBTAG00000014458	Transcript	ENSBTAT00000037418	protein_coding	-	-	-	-	-	rs207508509	-	-1	HGNC	HGNC:26958	-
14:1871013	14	1871013	A/G	-6.71447	0.507602	3.52884e-39	38.4524	5.53317e-32	intron_variant	MODIFIER	MROH1	ENSBTAG00000014458	Transcript	ENSBTAT00000037418	protein_coding	-	-	-	-	-	rs208201341	-	-1	HGNC	HGNC:26958	-
14:1828456	14	1828456	A/G	-6.32476	0.481608	1.18693e-38	37.9256	1.86109e-31	intron_variant	MODIFIER	BOP1	ENSBTAG00000009811	Transcript	ENSBTAT00000012938	protein_coding	-	-	-	-	-	rs135431494	-	1	HGNC	HGNC:15519	-
14:1828456	14	1828456	A/G	-6.32476	0.481608	1.18693e-38	37.9256	1.86109e-31	upstream_gene_variant	MODIFIER	HSF1	ENSBTAG00000020751	Transcript	ENSBTAT00000027654	protein_coding	-	-	-	-	-	rs135431494	2663	-1	HGNC	HGNC:5224	-
14:1828611	14	1828611	A/C	-6.23023	0.475251	1.59419e-38	37.7975	2.49967e-31	intron_variant	MODIFIER	BOP1	ENSBTAG00000009811	Transcript	ENSBTAT00000012938	protein_coding	-	-	-	-	-	rs135441769	-	1	HGNC	HGNC:15519	-
14:1828611	14	1828611	A/C	-6.23023	0.475251	1.59419e-38	37.7975	2.49967e-31	upstream_gene_variant	MODIFIER	HSF1	ENSBTAG00000020751	Transcript	ENSBTAT00000027654	protein_coding	-	-	-	-	-	rs135441769	2818	-1	HGNC	HGNC:5224	-
14:1722853	14	1722853	T/C	-6.16311	0.480927	6.39465e-37	36.1942	1.00267e-29	intron_variant	MODIFIER	SLC39A4	ENSBTAG00000046026	Transcript	ENSBTAT00000012255	protein_coding	-	-	-	-	-	rs134275924	-	1	HGNC	HGNC:17129	-
14:1772560	14	1772560	G/C	-10.8108	0.844672	7.827e-37	36.1064	1.22726e-29	downstream_gene_variant	MODIFIER	TMEM249	ENSBTAG00000035158	Transcript	ENSBTAT00000049648	protein_coding	-	-	-	-	-	rs211403999	231	1	HGNC	HGNC:44155	-
14:1772560	14	1772560	G/C	-10.8108	0.844672	7.827e-37	36.1064	1.22726e-29	downstream_gene_variant	MODIFIER	FBXL6	ENSBTAG00000000856	Transcript	ENSBTAT00000001141	protein_coding	-	-	-	-	-	rs211403999	2806	1	HGNC	HGNC:13603	-
14:1722194	14	1722194	T/C	-6.17191	0.482545	8.69216e-37	36.0609	1.36292e-29	synonymous_variant	LOW	SLC39A4	ENSBTAG00000046026	Transcript	ENSBTAT00000012255	protein_coding	1082	1008	336	Y	taT/taC	rs41663790	-	1	HGNC	HGNC:17129	-
14:1767385	14	1767385	C/G	-10.5067	0.821852	9.38369e-37	36.0276	1.47135e-29	upstream_gene_variant	MODIFIER	TMEM249	ENSBTAG00000035158	Transcript	ENSBTAT00000049648	protein_coding	-	-	-	-	-	rs208030891	3275	1	HGNC	HGNC:44155	-
14:1767385	14	1767385	C/G	-10.5067	0.821852	9.38369e-37	36.0276	1.47135e-29	intron_variant	MODIFIER	FBXL6	ENSBTAG00000000856	Transcript	ENSBTAT00000001141	protein_coding	-	-	-	-	-	rs208030891	-	1	HGNC	HGNC:13603	-
14:1767385	14	1767385	C/G	-10.5067	0.821852	9.38369e-37	36.0276	1.47135e-29	upstream_gene_variant	MODIFIER	-	ENSBTAG00000000857	Transcript	ENSBTAT00000001142	protein_coding	-	-	-	-	-	rs208030891	764	-1	-	-	-
14:1769367	14	1769367	C/T	-10.662	0.834184	9.71721e-37	36.0125	1.52364e-29	upstream_gene_variant	MODIFIER	TMEM249	ENSBTAG00000035158	Transcript	ENSBTAT00000049648	protein_coding	-	-	-	-	-	rs209595231	1293	1	HGNC	HGNC:44155	-
14:1769367	14	1769367	C/T	-10.662	0.834184	9.71721e-37	36.0125	1.52364e-29	intron_variant	MODIFIER	FBXL6	ENSBTAG00000000856	Transcript	ENSBTAT00000001141	protein_coding	-	-	-	-	-	rs209595231	-	1	HGNC	HGNC:13603	-
14:1769367	14	1769367	C/T	-10.662	0.834184	9.71721e-37	36.0125	1.52364e-29	upstream_gene_variant	MODIFIER	-	ENSBTAG00000000857	Transcript	ENSBTAT00000001142	protein_coding	-	-	-	-	-	rs209595231	2746	-1	-	-	-
14:1765835	14	1765835	C/G	-10.3368	0.809331	1.09072e-36	35.9623	1.71024e-29	upstream_gene_variant	MODIFIER	TMEM249	ENSBTAG00000035158	Transcript	ENSBTAT00000049648	protein_coding	-	-	-	-	-	rs137071126	4825	1	HGNC	HGNC:44155	-
14:1765835	14	1765835	C/G	-10.3368	0.809331	1.09072e-36	35.9623	1.71024e-29	upstream_gene_variant	MODIFIER	FBXL6	ENSBTAG00000000856	Transcript	ENSBTAT00000001141	protein_coding	-	-	-	-	-	rs137071126	932	1	HGNC	HGNC:13603	-
14:1765835	14	1765835	C/G	-10.3368	0.809331	1.09072e-36	35.9623	1.71024e-29	synonymous_variant	LOW	-	ENSBTAG00000000857	Transcript	ENSBTAT00000001142	protein_coding	571	45	15	L	ctG/ctC	rs137071126	-	-1	-	-	-
14:1763380	14	1763380	T/G	-10.2901	0.806275	1.22694e-36	35.9112	1.92383e-29	upstream_gene_variant	MODIFIER	FBXL6	ENSBTAG00000000856	Transcript	ENSBTAT00000001141	protein_coding	-	-	-	-	-	rs135017891	3387	1	HGNC	HGNC:13603	-
14:1763380	14	1763380	T/G	-10.2901	0.806275	1.22694e-36	35.9112	1.92383e-29	downstream_gene_variant	MODIFIER	-	ENSBTAG00000000857	Transcript	ENSBTAT00000001142	protein_coding	-	-	-	-	-	rs135017891	614	-1	-	-	-
14:1763138	14	1763138	A/C	-10.2046	0.799701	1.25669e-36	35.9008	1.97047e-29	upstream_gene_variant	MODIFIER	FBXL6	ENSBTAG00000000856	Transcript	ENSBTAT00000001141	protein_coding	-	-	-	-	-	rs133788084	3629	1	HGNC	HGNC:13603	-
14:1763138	14	1763138	A/C	-10.2046	0.799701	1.25669e-36	35.9008	1.97047e-29	downstream_gene_variant	MODIFIER	-	ENSBTAG00000000857	Transcript	ENSBTAT00000001142	protein_coding	-	-	-	-	-	rs133788084	856	-1	-	-	-
14:1760544	14	1760544	G/T	-9.8504	0.772106	1.29964e-36	35.8862	2.03781e-29	downstream_gene_variant	MODIFIER	-	ENSBTAG00000000857	Transcript	ENSBTAT00000001142	protein_coding	-	-	-	-	-	rs207512673	3450	-1	-	-	-
14:1760544	14	1760544	G/T	-9.8504	0.772106	1.29964e-36	35.8862	2.03781e-29	upstream_gene_variant	MODIFIER	ADCK5	ENSBTAG00000011064	Transcript	ENSBTAT00000014692	protein_coding	-	-	-	-	-	rs207512673	4243	-1	HGNC	HGNC:21738	-
14:1762331	14	1762331	T/C	-10.0155	0.785253	1.3545e-36	35.8682	2.12384e-29	upstream_gene_variant	MODIFIER	FBXL6	ENSBTAG00000000856	Transcript	ENSBTAT00000001141	protein_coding	-	-	-	-	-	rs136089752	4436	1	HGNC	HGNC:13603	-
14:1762331	14	1762331	T/C	-10.0155	0.785253	1.3545e-36	35.8682	2.12384e-29	downstream_gene_variant	MODIFIER	-	ENSBTAG00000000857	Transcript	ENSBTAT00000001142	protein_coding	-	-	-	-	-	rs136089752	1663	-1	-	-	-
14:1765055	14	1765055	T/C	-10.536	0.832123	4.25654e-36	35.3709	6.67419e-29	upstream_gene_variant	MODIFIER	FBXL6	ENSBTAG00000000856	Transcript	ENSBTAT00000001141	protein_coding	-	-	-	-	-	rs134364612	1712	1	HGNC	HGNC:13603	-
14:1765055	14	1765055	T/C	-10.536	0.832123	4.25654e-36	35.3709	6.67419e-29	missense_variant	MODERATE	-	ENSBTAG00000000857	Transcript	ENSBTAT00000001142	protein_coding	1250	724	242	K/E	Aag/Gag	rs134364612	-	-1	-	-	tolerated(1)
14:1762435	14	1762435	A/G	-10.4447	0.825216	4.50699e-36	35.3461	7.0669e-29	upstream_gene_variant	MODIFIER	FBXL6	ENSBTAG00000000856	Transcript	ENSBTAT00000001141	protein_coding	-	-	-	-	-	rs136875432	4332	1	HGNC	HGNC:13603	-
14:1762435	14	1762435	A/G	-10.4447	0.825216	4.50699e-36	35.3461	7.0669e-29	downstream_gene_variant	MODIFIER	-	ENSBTAG00000000857	Transcript	ENSBTAT00000001142	protein_coding	-	-	-	-	-	rs136875432	1559	-1	-	-	-
14:1714540	14	1714540	C/T	-6.65641	0.527348	6.87735e-36	35.1626	1.07836e-28	intergenic_variant	MODIFIER	-	-	-	-	-	-	-	-	-	-	rs110418960	-	-	-	-	-
14:1721108	14	1721108	C/T	-6.1808	0.490972	1.03638e-35	34.9845	1.62503e-28	intron_variant	MODIFIER	SLC39A4	ENSBTAG00000046026	Transcript	ENSBTAT00000012255	protein_coding	-	-	-	-	-	rs109062923	-	1	HGNC	HGNC:17129	-
14:1899970	14	1899970	G/C	-6.26383	0.498068	1.20942e-35	34.9174	1.89635e-28	upstream_gene_variant	MODIFIER	-	ENSBTAG00000039978	Transcript	ENSBTAT00000056792	protein_coding	-	-	-	-	-	rs109352461	1593	1	-	-	-
14:1721593	14	1721593	T/C	-6.1345	0.487921	1.26253e-35	34.8988	1.97963e-28	intron_variant	MODIFIER	SLC39A4	ENSBTAG00000046026	Transcript	ENSBTAT00000012255	protein_coding	-	-	-	-	-	rs109053825	-	1	HGNC	HGNC:17129	-
14:1718923	14	1718923	C/T	-6.41537	0.510647	1.41781e-35	34.8484	2.2231e-28	upstream_gene_variant	MODIFIER	SLC39A4	ENSBTAG00000046026	Transcript	ENSBTAT00000012255	protein_coding	-	-	-	-	-	rs209235691	809	1	HGNC	HGNC:17129	-
14:1903097	14	1903097	C/T	-6.25684	0.498078	1.43987e-35	34.8417	2.2577e-28	downstream_gene_variant	MODIFIER	HGH1	ENSBTAG00000039705	Transcript	ENSBTAT00000020019	protein_coding	-	-	-	-	-	rs208723772	2032	-1	HGNC	HGNC:24161	-
14:1903097	14	1903097	C/T	-6.25684	0.498078	1.43987e-35	34.8417	2.2577e-28	synonymous_variant	LOW	-	ENSBTAG00000039978	Transcript	ENSBTAT00000056792	protein_coding	594	594	198	N	aaC/aaT	rs208723772	-	1	-	-	-
14:1831084	14	1831084	A/G	-5.58521	0.444714	1.49107e-35	34.8265	2.33797e-28	intron_variant	MODIFIER	BOP1	ENSBTAG00000009811	Transcript	ENSBTAT00000012938	protein_coding	-	-	-	-	-	rs133669169	-	1	HGNC	HGNC:15519	-
14:1831023	14	1831023	A/G	-5.60437	0.446245	1.49371e-35	34.8257	2.34211e-28	intron_variant	MODIFIER	BOP1	ENSBTAG00000009811	Transcript	ENSBTAT00000012938	protein_coding	-	-	-	-	-	rs136536604	-	1	HGNC	HGNC:15519	-
14:1713886	14	1713886	G/A	-6.62232	0.527506	1.58582e-35	34.7997	2.48654e-28	intergenic_variant	MODIFIER	-	-	-	-	-	-	-	-	-	-	rs110929944	-	-	-	-	-
14:1831373	14	1831373	T/C	-5.57681	0.444249	1.59902e-35	34.7961	2.50724e-28	intron_variant	MODIFIER	BOP1	ENSBTAG00000009811	Transcript	ENSBTAT00000012938	protein_coding	-	-	-	-	-	rs110391392	-	1	HGNC	HGNC:15519	-
14:1716713	14	1716713	C/T	-6.58856	0.524872	1.61203e-35	34.7926	2.52764e-28	upstream_gene_variant	MODIFIER	SLC39A4	ENSBTAG00000046026	Transcript	ENSBTAT00000012255	protein_coding	-	-	-	-	-	rs378797108	3019	1	HGNC	HGNC:17129	-
14:1718954	14	1718954	G/C	-6.32736	0.504475	1.82553e-35	34.7386	2.86241e-28	upstream_gene_variant	MODIFIER	SLC39A4	ENSBTAG00000046026	Transcript	ENSBTAT00000012255	protein_coding	-	-	-	-	-	rs209689804	778	1	HGNC	HGNC:17129	-
14:1713067	14	1713067	T/C	-6.71904	0.53732	2.8884e-35	34.5393	4.52897e-28	intergenic_variant	MODIFIER	-	-	-	-	-	-	-	-	-	-	rs110971126	-	-	-	-	-
14:1707813	14	1707813	T/C	-6.66561	0.533152	2.97641e-35	34.5263	4.66696e-28	intergenic_variant	MODIFIER	-	-	-	-	-	-	-	-	-	-	rs109333947	-	-	-	-	-
14:1713017	14	1713017	T/C	-6.55794	0.524811	3.2191e-35	34.4923	5.0475e-28	intergenic_variant	MODIFIER	-	-	-	-	-	-	-	-	-	-	rs109883576	-	-	-	-	-
14:1720865	14	1720865	C/T	-6.12126	0.490119	3.48118e-35	34.4583	5.45844e-28	intron_variant	MODIFIER	SLC39A4	ENSBTAG00000046026	Transcript	ENSBTAT00000012255	protein_coding	-	-	-	-	-	rs109113991	-	1	HGNC	HGNC:17129	-
14:1717081	14	1717081	C/G	-6.15844	0.493346	3.75999e-35	34.4248	5.89561e-28	upstream_gene_variant	MODIFIER	SLC39A4	ENSBTAG00000046026	Transcript	ENSBTAT00000012255	protein_coding	-	-	-	-	-	rs110213093	2651	1	HGNC	HGNC:17129	-
14:1921108	14	1921108	G/A	-6.23144	0.499653	4.32021e-35	34.3645	6.77403e-28	upstream_gene_variant	MODIFIER	SHARPIN	ENSBTAG00000012235	Transcript	ENSBTAT00000049670	protein_coding	-	-	-	-	-	rs110469752	3918	1	HGNC	HGNC:25321	-
14:1921108	14	1921108	G/A	-6.23144	0.499653	4.32021e-35	34.3645	6.77403e-28	downstream_gene_variant	MODIFIER	MAF1	ENSBTAG00000012242	Transcript	ENSBTAT00000049576	protein_coding	-	-	-	-	-	rs110469752	676	-1	HGNC	HGNC:24966	-
14:1921108	14	1921108	G/A	-6.23144	0.499653	4.32021e-35	34.3645	6.77403e-28	downstream_gene_variant	MODIFIER	MAF1	ENSBTAG00000012242	Transcript	ENSBTAT00000016239	protein_coding	-	-	-	-	-	rs110469752	687	-1	HGNC	HGNC:24966	-
14:1921108	14	1921108	G/A	-6.23144	0.499653	4.32021e-35	34.3645	6.77403e-28	intron_variant	MODIFIER	KIAA1875	ENSBTAG00000000658	Transcript	ENSBTAT00000000855	protein_coding	-	-	-	-	-	rs110469752	-	-1	HGNC	HGNC:26959	-
14:1836748	14	1836748	T/C	-5.43421	0.437071	6.86334e-35	34.1635	1.07616e-27	intron_variant	MODIFIER	BOP1	ENSBTAG00000009811	Transcript	ENSBTAT00000012938	protein_coding	-	-	-	-	-	rs109877877	-	1	HGNC	HGNC:15519	-
14:1836748	14	1836748	T/C	-5.43421	0.437071	6.86334e-35	34.1635	1.07616e-27	downstream_gene_variant	MODIFIER	SCX	ENSBTAG00000009816	Transcript	ENSBTAT00000012942	protein_coding	-	-	-	-	-	rs109877877	1387	-1	HGNC	HGNC:32322	-
14:1937002	14	1937002	G/A	-6.17082	0.49714	8.80094e-35	34.0555	1.37997e-27	upstream_gene_variant	MODIFIER	CYC1	ENSBTAG00000012232	Transcript	ENSBTAT00000016224	protein_coding	-	-	-	-	-	rs135418670	4422	-1	HGNC	HGNC:2579	-
14:1929994	14	1929994	G/A	-6.16228	0.496686	9.44494e-35	34.0248	1.48095e-27	downstream_gene_variant	MODIFIER	SHARPIN	ENSBTAG00000012235	Transcript	ENSBTAT00000049670	protein_coding	-	-	-	-	-	rs136147706	640	1	HGNC	HGNC:25321	-
14:1929994	14	1929994	G/A	-6.16228	0.496686	9.44494e-35	34.0248	1.48095e-27	downstream_gene_variant	MODIFIER	CYC1	ENSBTAG00000012232	Transcript	ENSBTAT00000016224	protein_coding	-	-	-	-	-	rs136147706	192	-1	HGNC	HGNC:2579	-
14:1934408	14	1934408	C/T	-6.34767	0.51184	1.00465e-34	33.998	1.57527e-27	upstream_gene_variant	MODIFIER	CYC1	ENSBTAG00000012232	Transcript	ENSBTAT00000016224	protein_coding	-	-	-	-	-	rs385713617	1828	-1	HGNC	HGNC:2579	-
14:1763556	14	1763556	C/A	-11.4197	0.921991	1.21406e-34	33.9158	1.90363e-27	upstream_gene_variant	MODIFIER	FBXL6	ENSBTAG00000000856	Transcript	ENSBTAT00000001141	protein_coding	-	-	-	-	-	rs207789428	3211	1	HGNC	HGNC:13603	-
14:1763556	14	1763556	C/A	-11.4197	0.921991	1.21406e-34	33.9158	1.90363e-27	downstream_gene_variant	MODIFIER	-	ENSBTAG00000000857	Transcript	ENSBTAT00000001142	protein_coding	-	-	-	-	-	rs207789428	438	-1	-	-	-
14:1709346	14	1709346	A/G	-6.61752	0.534926	1.45458e-34	33.8373	2.28076e-27	intergenic_variant	MODIFIER	-	-	-	-	-	-	-	-	-	-	rs454976753	-	-	-	-	-
14:1842231	14	1842231	A/G	-5.25044	0.426428	2.92746e-34	33.5335	4.59021e-27	synonymous_variant	LOW	BOP1	ENSBTAG00000009811	Transcript	ENSBTAT00000012938	protein_coding	750	750	250	E	gaA/gaG	rs135984944	-	1	HGNC	HGNC:15519	-
14:1842231	14	1842231	A/G	-5.25044	0.426428	2.92746e-34	33.5335	4.59021e-27	upstream_gene_variant	MODIFIER	SCX	ENSBTAG00000009816	Transcript	ENSBTAT00000012942	protein_coding	-	-	-	-	-	rs135984944	2150	-1	HGNC	HGNC:32322	-
14:1842231	14	1842231	A/G	-5.25044	0.426428	2.92746e-34	33.5335	4.59021e-27	downstream_gene_variant	MODIFIER	MROH1	ENSBTAG00000014458	Transcript	ENSBTAT00000037418	protein_coding	-	-	-	-	-	rs135984944	2433	-1	HGNC	HGNC:26958	-
14:1842678	14	1842678	T/C	-5.27215	0.428861	3.6845e-34	33.4336	5.77724e-27	missense_variant	MODERATE	BOP1	ENSBTAG00000009811	Transcript	ENSBTAT00000012938	protein_coding	1037	1037	346	L/P	cTg/cCg	rs137012347	-	1	HGNC	HGNC:15519	tolerated(0.9)
14:1842678	14	1842678	T/C	-5.27215	0.428861	3.6845e-34	33.4336	5.77724e-27	upstream_gene_variant	MODIFIER	SCX	ENSBTAG00000009816	Transcript	ENSBTAT00000012942	protein_coding	-	-	-	-	-	rs137012347	2597	-1	HGNC	HGNC:32322	-
14:1842678	14	1842678	T/C	-5.27215	0.428861	3.6845e-34	33.4336	5.77724e-27	downstream_gene_variant	MODIFIER	MROH1	ENSBTAG00000014458	Transcript	ENSBTAT00000037418	protein_coding	-	-	-	-	-	rs137012347	1986	-1	HGNC	HGNC:26958	-
14:1907315	14	1907315	T/A	-5.98886	0.490273	9.33537e-34	33.0299	1.46377e-26	upstream_gene_variant	MODIFIER	HGH1	ENSBTAG00000039705	Transcript	ENSBTAT00000020019	protein_coding	-	-	-	-	-	rs135705092	70	-1	HGNC	HGNC:24161	-
14:1907315	14	1907315	T/A	-5.98886	0.490273	9.33537e-34	33.0299	1.46377e-26	downstream_gene_variant	MODIFIER	-	ENSBTAG00000039978	Transcript	ENSBTAT00000056792	protein_coding	-	-	-	-	-	rs135705092	3463	1	-	-	-
14:1857348	14	1857348	G/C	-5.03292	0.414124	1.95076e-33	32.7098	3.05877e-26	intron_variant	MODIFIER	MROH1	ENSBTAG00000014458	Transcript	ENSBTAT00000037418	protein_coding	-	-	-	-	-	rs110590829	-	-1	HGNC	HGNC:26958	-
14:1855090	14	1855090	T/C	-5.02955	0.413921	2.00251e-33	32.6984	3.13991e-26	intron_variant	MODIFIER	MROH1	ENSBTAG00000014458	Transcript	ENSBTAT00000037418	protein_coding	-	-	-	-	-	rs133299034	-	-1	HGNC	HGNC:26958	-
14:1861799	14	1861799	A/G	-5.0295	0.413922	2.00513e-33	32.6979	3.14402e-26	intron_variant	MODIFIER	MROH1	ENSBTAG00000014458	Transcript	ENSBTAT00000037418	protein_coding	-	-	-	-	-	rs110966735	-	-1	HGNC	HGNC:26958	-
14:1869393	14	1869393	T/C	-5.03829	0.415706	2.8927e-33	32.5387	4.53571e-26	intron_variant	MODIFIER	MROH1	ENSBTAG00000014458	Transcript	ENSBTAT00000037418	protein_coding	-	-	-	-	-	rs136049845	-	-1	HGNC	HGNC:26958	-
14:1864389	14	1864389	A/G	-5.02575	0.414767	2.989e-33	32.5245	4.68671e-26	synonymous_variant	LOW	MROH1	ENSBTAG00000014458	Transcript	ENSBTAT00000037418	protein_coding	1558	1443	481	G	ggT/ggC	rs110965907	-	-1	HGNC	HGNC:26958	-
14:1891657	14	1891657	G/A	-4.99602	0.414797	7.01768e-33	32.1538	1.10036e-25	intron_variant	MODIFIER	MROH1	ENSBTAG00000014458	Transcript	ENSBTAT00000037418	protein_coding	-	-	-	-	-	rs109136389	-	-1	HGNC	HGNC:26958	-
14:1920737	14	1920737	C/G	-4.62888	0.404275	6.39922e-30	29.1939	1.00339e-22	upstream_gene_variant	MODIFIER	SHARPIN	ENSBTAG00000012235	Transcript	ENSBTAT00000049670	protein_coding	-	-	-	-	-	rs132854804	4289	1	HGNC	HGNC:25321	-
14:1920737	14	1920737	C/G	-4.62888	0.404275	6.39922e-30	29.1939	1.00339e-22	downstream_gene_variant	MODIFIER	MAF1	ENSBTAG00000012242	Transcript	ENSBTAT00000049576	protein_coding	-	-	-	-	-	rs132854804	1047	-1	HGNC	HGNC:24966	-
14:1920737	14	1920737	C/G	-4.62888	0.404275	6.39922e-30	29.1939	1.00339e-22	downstream_gene_variant	MODIFIER	MAF1	ENSBTAG00000012242	Transcript	ENSBTAT00000016239	protein_coding	-	-	-	-	-	rs132854804	1058	-1	HGNC	HGNC:24966	-
14:1920737	14	1920737	C/G	-4.62888	0.404275	6.39922e-30	29.1939	1.00339e-22	missense_variant	MODERATE	KIAA1875	ENSBTAG00000000658	Transcript	ENSBTAT00000000855	protein_coding	583	583	195	E/Q	Gag/Cag	rs132854804	-	-1	HGNC	HGNC:26959	tolerated(0.61)
14:1937519	14	1937519	T/A	-4.59302	0.403918	1.53897e-29	28.8128	2.41308e-22	upstream_gene_variant	MODIFIER	CYC1	ENSBTAG00000012232	Transcript	ENSBTAT00000016224	protein_coding	-	-	-	-	-	rs110791350	4939	-1	HGNC	HGNC:2579	-
14:1638045	14	1638045	A/G	-4.79662	0.422466	1.86561e-29	28.7292	2.92525e-22	upstream_gene_variant	MODIFIER	PPP1R16A	ENSBTAG00000007834	Transcript	ENSBTAT00000010306	protein_coding	-	-	-	-	-	rs134839376	4057	-1	HGNC	HGNC:14941	-
14:1944553	14	1944553	G/A	-4.57928	0.403372	1.89418e-29	28.7226	2.97005e-22	downstream_gene_variant	MODIFIER	EXOSC4	ENSBTAG00000014607	Transcript	ENSBTAT00000019451	protein_coding	-	-	-	-	-	rs110126359	2645	-1	HGNC	HGNC:18189	-
14:1944553	14	1944553	G/A	-4.57928	0.403372	1.89418e-29	28.7226	2.97005e-22	synonymous_variant	LOW	GPAA1	ENSBTAG00000014610	Transcript	ENSBTAT00000019453	protein_coding	717	558	186	L	ctC/ctT	rs110126359	-	-1	HGNC	HGNC:4446	-
5:93945694	5	93945694	T/C	-2.80713	0.253022	3.22814e-28	27.491	5.06168e-21	intron_variant	MODIFIER	MGST1	ENSBTAG00000008541	Transcript	ENSBTAT00000011257	protein_coding	-	-	-	-	-	rs209818856	-	-1	HGNC	HGNC:7061	-
14:1949384	14	1949384	G/T	-7.25524	0.677146	1.88002e-26	25.7258	2.94784e-19	upstream_gene_variant	MODIFIER	EXOSC4	ENSBTAG00000014607	Transcript	ENSBTAT00000019451	protein_coding	-	-	-	-	-	rs437433156	310	-1	HGNC	HGNC:18189	-
14:1949384	14	1949384	G/T	-7.25524	0.677146	1.88002e-26	25.7258	2.94784e-19	upstream_gene_variant	MODIFIER	GPAA1	ENSBTAG00000014610	Transcript	ENSBTAT00000019453	protein_coding	-	-	-	-	-	rs437433156	3474	-1	HGNC	HGNC:4446	-
14:1977226	14	1977226	C/T	-7.45355	0.697083	2.36832e-26	25.6256	3.71349e-19	intron_variant	MODIFIER	SPATC1	ENSBTAG00000026350	Transcript	ENSBTAT00000037416	protein_coding	-	-	-	-	-	rs482106053	-	-1	HGNC	HGNC:30510	-
14:1747132	14	1747132	C/T	-8.03065	0.756176	5.05409e-26	25.2964	7.92474e-19	downstream_gene_variant	MODIFIER	CPSF1	ENSBTAG00000008355	Transcript	ENSBTAT00000011004	protein_coding	-	-	-	-	-	rs209929366	4462	1	HGNC	HGNC:2324	-
14:1747132	14	1747132	C/T	-8.03065	0.756176	5.05409e-26	25.2964	7.92474e-19	intron_variant	MODIFIER	ADCK5	ENSBTAG00000011064	Transcript	ENSBTAT00000014692	protein_coding	-	-	-	-	-	rs209929366	-	-1	HGNC	HGNC:21738	-
14:1730455	14	1730455	C/T	-7.58752	0.714472	5.07194e-26	25.2948	7.95273e-19	intron_variant	MODIFIER	CPSF1	ENSBTAG00000008355	Transcript	ENSBTAT00000011004	protein_coding	-	-	-	-	-	rs209328075	-	1	HGNC	HGNC:2324	-
14:1961454	14	1961454	G/A	-9.31243	0.877887	5.74716e-26	25.2405	9.01147e-19	downstream_gene_variant	MODIFIER	-	ENSBTAG00000015040	Transcript	ENSBTAT00000049643	protein_coding	-	-	-	-	-	rs454029324	4838	-1	-	-	-
14:1961454	14	1961454	G/A	-9.31243	0.877887	5.74716e-26	25.2405	9.01147e-19	intron_variant	MODIFIER	OPLAH	ENSBTAG00000017281	Transcript	ENSBTAT00000022981	protein_coding	-	-	-	-	-	rs454029324	-	1	HGNC	HGNC:8149	-
14:1964008	14	1964008	G/T	-9.28734	0.875844	5.98543e-26	25.2229	9.38506e-19	downstream_gene_variant	MODIFIER	-	ENSBTAG00000015040	Transcript	ENSBTAT00000049643	protein_coding	-	-	-	-	-	rs449302652	2284	-1	-	-	-
14:1964008	14	1964008	G/T	-9.28734	0.875844	5.98543e-26	25.2229	9.38506e-19	intron_variant	MODIFIER	OPLAH	ENSBTAG00000017281	Transcript	ENSBTAT00000022981	protein_coding	-	-	-	-	-	rs449302652	-	1	HGNC	HGNC:8149	-
14:1964002	14	1964002	G/A	-9.28724	0.875836	5.98661e-26	25.2228	9.38692e-19	downstream_gene_variant	MODIFIER	-	ENSBTAG00000015040	Transcript	ENSBTAT00000049643	protein_coding	-	-	-	-	-	rs479301631	2290	-1	-	-	-
14:1964002	14	1964002	G/A	-9.28724	0.875836	5.98661e-26	25.2228	9.38692e-19	intron_variant	MODIFIER	OPLAH	ENSBTAG00000017281	Transcript	ENSBTAT00000022981	protein_coding	-	-	-	-	-	rs479301631	-	1	HGNC	HGNC:8149	-
14:2899538	14	2899538	A/G	-4.98179	0.472672	1.16689e-25	24.933	1.82967e-18	intergenic_variant	MODIFIER	-	-	-	-	-	-	-	-	-	-	rs460146890	-	-	-	-	-
5:93946570	5	93946570	A/G	2.85906	0.271388	1.22493e-25	24.9119	1.92068e-18	intron_variant	MODIFIER	MGST1	ENSBTAG00000008541	Transcript	ENSBTAT00000011257	protein_coding	-	-	-	-	-	rs386079435	-	-1	HGNC	HGNC:7061	-
5:93946548	5	93946548	C/G	2.859	0.271406	1.2365e-25	24.9078	1.93881e-18	intron_variant	MODIFIER	MGST1	ENSBTAG00000008541	Transcript	ENSBTAT00000011257	protein_coding	-	-	-	-	-	rs382420424	-	-1	HGNC	HGNC:7061	-
5:93947761	5	93947761	T/C	2.86477	0.27196	1.2401e-25	24.9065	1.94446e-18	intron_variant	MODIFIER	MGST1	ENSBTAG00000008541	Transcript	ENSBTAT00000011257	protein_coding	-	-	-	-	-	rs210673543	-	-1	HGNC	HGNC:7061	-
5:93947939	5	93947939	T/G	2.8647	0.271967	1.24679e-25	24.9042	1.95494e-18	intron_variant	MODIFIER	MGST1	ENSBTAG00000008541	Transcript	ENSBTAT00000011257	protein_coding	-	-	-	-	-	rs208348624	-	-1	HGNC	HGNC:7061	-
5:93946254	5	93946254	T/C	2.85543	0.271091	1.24868e-25	24.9035	1.95791e-18	intron_variant	MODIFIER	MGST1	ENSBTAG00000008541	Transcript	ENSBTAT00000011257	protein_coding	-	-	-	-	-	rs209777471	-	-1	HGNC	HGNC:7061	-
5:93946027	5	93946027	A/T	2.85302	0.270971	1.30472e-25	24.8845	2.04579e-18	intron_variant	MODIFIER	MGST1	ENSBTAG00000008541	Transcript	ENSBTAT00000011257	protein_coding	-	-	-	-	-	rs208497614	-	-1	HGNC	HGNC:7061	-
5:93947989	5	93947989	A/T	2.86015	0.271981	1.49073e-25	24.8266	2.33745e-18	intron_variant	MODIFIER	MGST1	ENSBTAG00000008541	Transcript	ENSBTAT00000011257	protein_coding	-	-	-	-	-	rs209282057	-	-1	HGNC	HGNC:7061	-
5:93948646	5	93948646	G/C	2.85906	0.27239	1.82871e-25	24.7379	2.86739e-18	intron_variant	MODIFIER	MGST1	ENSBTAG00000008541	Transcript	ENSBTAT00000011257	protein_coding	-	-	-	-	-	rs210200965	-	-1	HGNC	HGNC:7061	-
5:93948804	5	93948804	C/T	2.85869	0.272419	1.87581e-25	24.7268	2.94124e-18	intron_variant	MODIFIER	MGST1	ENSBTAG00000008541	Transcript	ENSBTAT00000011257	protein_coding	-	-	-	-	-	rs208267692	-	-1	HGNC	HGNC:7061	-
5:93948718	5	93948718	C/G	2.86246	0.272985	2.03628e-25	24.6912	3.19286e-18	intron_variant	MODIFIER	MGST1	ENSBTAG00000008541	Transcript	ENSBTAT00000011257	protein_coding	-	-	-	-	-	rs208143547	-	-1	HGNC	HGNC:7061	-
5:93948725	5	93948725	C/G	2.86196	0.272977	2.06853e-25	24.6843	3.24343e-18	intron_variant	MODIFIER	MGST1	ENSBTAG00000008541	Transcript	ENSBTAT00000011257	protein_coding	-	-	-	-	-	rs209305034	-	-1	HGNC	HGNC:7061	-
14:1734307	14	1734307	A/G	-8.22661	0.784857	2.12485e-25	24.6727	3.33174e-18	intron_variant	MODIFIER	CPSF1	ENSBTAG00000008355	Transcript	ENSBTAT00000011004	protein_coding	-	-	-	-	-	rs453628244	-	1	HGNC	HGNC:2324	-
14:1748483	14	1748483	G/A	-8.67407	0.827619	2.14494e-25	24.6686	3.36323e-18	intron_variant	MODIFIER	ADCK5	ENSBTAG00000011064	Transcript	ENSBTAT00000014692	protein_coding	-	-	-	-	-	rs456424340	-	-1	HGNC	HGNC:21738	-
5:93945991	5	93945991	A/G	2.86103	0.273154	2.29745e-25	24.6388	3.60237e-18	intron_variant	MODIFIER	MGST1	ENSBTAG00000008541	Transcript	ENSBTAT00000011257	protein_coding	-	-	-	-	-	rs208248675	-	-1	HGNC	HGNC:7061	-
14:1731530	14	1731530	C/T	-8.2212	0.785883	2.62586e-25	24.5807	4.11731e-18	intron_variant	MODIFIER	CPSF1	ENSBTAG00000008355	Transcript	ENSBTAT00000011004	protein_coding	-	-	-	-	-	rs469057606	-	1	HGNC	HGNC:2324	-
14:1801866	14	1801866	C/T	-8.31232	0.802762	7.81345e-25	24.1072	1.22514e-17	synonymous_variant	LOW	DGAT1	ENSBTAG00000026356	Transcript	ENSBTAT00000037423	protein_coding	571	484	162	L	Ctg/Ttg	rs443735461	-	1	EntrezGene	-	-
14:1801866	14	1801866	C/T	-8.31232	0.802762	7.81345e-25	24.1072	1.22514e-17	downstream_gene_variant	MODIFIER	HSF1	ENSBTAG00000020751	Transcript	ENSBTAT00000027654	protein_coding	-	-	-	-	-	rs443735461	4215	-1	HGNC	HGNC:5224	-
14:1810093	14	1810093	C/A	-8.29795	0.801786	8.24817e-25	24.0836	1.2933e-17	intron_variant	MODIFIER	HSF1	ENSBTAG00000020751	Transcript	ENSBTAT00000027654	protein_coding	-	-	-	-	-	rs481575006	-	-1	HGNC	HGNC:5224	-
14:1814494	14	1814494	G/A	-8.2798	0.801764	1.03566e-24	23.9848	1.62389e-17	intron_variant	MODIFIER	HSF1	ENSBTAG00000020751	Transcript	ENSBTAT00000027654	protein_coding	-	-	-	-	-	rs481638168	-	-1	HGNC	HGNC:5224	-
14:1814820	14	1814820	C/G	-8.2788	0.801715	1.04206e-24	23.9821	1.63394e-17	intron_variant	MODIFIER	HSF1	ENSBTAG00000020751	Transcript	ENSBTAT00000027654	protein_coding	-	-	-	-	-	-	-	-1	HGNC	HGNC:5224	-
14:1819898	14	1819898	T/C	-8.23395	0.798872	1.26897e-24	23.8965	1.98973e-17	intron_variant	MODIFIER	HSF1	ENSBTAG00000020751	Transcript	ENSBTAT00000027654	protein_coding	-	-	-	-	-	rs475406692	-	-1	HGNC	HGNC:5224	-
14:1736278	14	1736278	C/G	-8.23901	0.802658	1.94803e-24	23.7104	3.05449e-17	synonymous_variant	LOW	CPSF1	ENSBTAG00000008355	Transcript	ENSBTAT00000011004	protein_coding	1247	1119	373	L	ctC/ctG	rs207492597	-	1	HGNC	HGNC:2324	-
14:1828751	14	1828751	G/C	-8.10135	0.790497	2.29545e-24	23.6391	3.59923e-17	intron_variant	MODIFIER	BOP1	ENSBTAG00000009811	Transcript	ENSBTAT00000012938	protein_coding	-	-	-	-	-	rs473800316	-	1	HGNC	HGNC:15519	-
14:1828751	14	1828751	G/C	-8.10135	0.790497	2.29545e-24	23.6391	3.59923e-17	upstream_gene_variant	MODIFIER	HSF1	ENSBTAG00000020751	Transcript	ENSBTAT00000027654	protein_coding	-	-	-	-	-	rs473800316	2958	-1	HGNC	HGNC:5224	-
14:1831008	14	1831008	C/T	-8.05494	0.78675	2.54383e-24	23.5945	3.98869e-17	intron_variant	MODIFIER	BOP1	ENSBTAG00000009811	Transcript	ENSBTAT00000012938	protein_coding	-	-	-	-	-	-	-	1	HGNC	HGNC:15519	-
14:1734465	14	1734465	C/G	-8.25999	0.807792	2.89568e-24	23.5382	4.54038e-17	intron_variant	MODIFIER	CPSF1	ENSBTAG00000008355	Transcript	ENSBTAT00000011004	protein_coding	-	-	-	-	-	rs209930525	-	1	HGNC	HGNC:2324	-
14:1832576	14	1832576	G/C	-7.98474	0.781718	3.2366e-24	23.4899	5.07494e-17	intron_variant	MODIFIER	BOP1	ENSBTAG00000009811	Transcript	ENSBTAT00000012938	protein_coding	-	-	-	-	-	rs464965129	-	1	HGNC	HGNC:15519	-
14:1750498	14	1750498	G/A	-8.81784	0.866666	4.8328e-24	23.3158	7.57777e-17	intron_variant	MODIFIER	ADCK5	ENSBTAG00000011064	Transcript	ENSBTAT00000014692	protein_coding	-	-	-	-	-	rs209286281	-	-1	HGNC	HGNC:21738	-
14:1750543	14	1750543	A/G	-8.836	0.868634	4.93808e-24	23.3064	7.74283e-17	intron_variant	MODIFIER	ADCK5	ENSBTAG00000011064	Transcript	ENSBTAT00000014692	protein_coding	-	-	-	-	-	rs211314699	-	-1	HGNC	HGNC:21738	-
14:1840417	14	1840417	G/C	-7.89307	0.776617	5.39803e-24	23.2678	8.46402e-17	intron_variant	MODIFIER	BOP1	ENSBTAG00000009811	Transcript	ENSBTAT00000012938	protein_coding	-	-	-	-	-	rs458823811	-	1	HGNC	HGNC:15519	-
14:1840417	14	1840417	G/C	-7.89307	0.776617	5.39803e-24	23.2678	8.46402e-17	upstream_gene_variant	MODIFIER	SCX	ENSBTAG00000009816	Transcript	ENSBTAT00000012942	protein_coding	-	-	-	-	-	rs458823811	336	-1	HGNC	HGNC:32322	-
14:1840417	14	1840417	G/C	-7.89307	0.776617	5.39803e-24	23.2678	8.46402e-17	downstream_gene_variant	MODIFIER	MROH1	ENSBTAG00000014458	Transcript	ENSBTAT00000037418	protein_coding	-	-	-	-	-	rs458823811	4247	-1	HGNC	HGNC:26958	-
14:2019088	14	2019088	G/A	-7.15169	0.704369	5.97073e-24	23.224	9.36202e-17	3_prime_UTR_variant	MODIFIER	GRINA	ENSBTAG00000000312	Transcript	ENSBTAT00000000410	protein_coding	1227	-	-	-	-	-	-	-1	HGNC	HGNC:4589	-
14:2025117	14	2025117	C/T	-7.25764	0.715666	6.74813e-24	23.1708	1.0581e-16	missense_variant	MODERATE	PARP10	ENSBTAG00000009677	Transcript	ENSBTAT00000012765	protein_coding	329	329	110	P/L	cCt/cTt	-	-	1	HGNC	HGNC:25895	deleterious(0.02)
14:2025117	14	2025117	C/T	-7.25764	0.715666	6.74813e-24	23.1708	1.0581e-16	upstream_gene_variant	MODIFIER	GRINA	ENSBTAG00000000312	Transcript	ENSBTAT00000000410	protein_coding	-	-	-	-	-	-	3408	-1	HGNC	HGNC:4589	-
14:1759541	14	1759541	G/A	-9.20598	0.90798	6.89302e-24	23.1616	1.08082e-16	downstream_gene_variant	MODIFIER	-	ENSBTAG00000000857	Transcript	ENSBTAT00000001142	protein_coding	-	-	-	-	-	-	4453	-1	-	-	-
14:1759541	14	1759541	G/A	-9.20598	0.90798	6.89302e-24	23.1616	1.08082e-16	upstream_gene_variant	MODIFIER	ADCK5	ENSBTAG00000011064	Transcript	ENSBTAT00000014692	protein_coding	-	-	-	-	-	-	3240	-1	HGNC	HGNC:21738	-
14:1859533	14	1859533	G/A	-7.77775	0.767659	7.40614e-24	23.1304	1.16127e-16	intron_variant	MODIFIER	MROH1	ENSBTAG00000014458	Transcript	ENSBTAT00000037418	protein_coding	-	-	-	-	-	rs468213956	-	-1	HGNC	HGNC:26958	-
14:1869643	14	1869643	A/T	-7.75509	0.765874	7.86189e-24	23.1045	1.23273e-16	intron_variant	MODIFIER	MROH1	ENSBTAG00000014458	Transcript	ENSBTAT00000037418	protein_coding	-	-	-	-	-	rs456172197	-	-1	HGNC	HGNC:26958	-
14:1999096	14	1999096	G/A	-7.26969	0.718508	8.51967e-24	23.0696	1.33587e-16	upstream_gene_variant	MODIFIER	SPATC1	ENSBTAG00000026350	Transcript	ENSBTAT00000037416	protein_coding	-	-	-	-	-	rs133730243	695	-1	HGNC	HGNC:30510	-
14:1873753	14	1873753	G/A	-7.71823	0.763172	8.90164e-24	23.0505	1.39576e-16	intron_variant	MODIFIER	MROH1	ENSBTAG00000014458	Transcript	ENSBTAT00000037418	protein_coding	-	-	-	-	-	rs716207953	-	-1	HGNC	HGNC:26958	-
14:2014494	14	2014494	T/C	-7.20906	0.712952	9.06312e-24	23.0427	1.42108e-16	downstream_gene_variant	MODIFIER	GRINA	ENSBTAG00000000312	Transcript	ENSBTAT00000000410	protein_coding	-	-	-	-	-	-	4065	-1	HGNC	HGNC:4589	-
14:1724767	14	1724767	G/T	-8.35979	0.826762	9.06971e-24	23.0424	1.42212e-16	upstream_gene_variant	MODIFIER	CPSF1	ENSBTAG00000008355	Transcript	ENSBTAT00000011004	protein_coding	-	-	-	-	-	rs208944321	3440	1	HGNC	HGNC:2324	-
14:1724767	14	1724767	G/T	-8.35979	0.826762	9.06971e-24	23.0424	1.42212e-16	downstream_gene_variant	MODIFIER	SLC39A4	ENSBTAG00000046026	Transcript	ENSBTAT00000012255	protein_coding	-	-	-	-	-	rs208944321	547	1	HGNC	HGNC:17129	-
14:1928998	14	1928998	G/T	-7.55823	0.747492	9.07157e-24	23.0423	1.42241e-16	3_prime_UTR_variant	MODIFIER	SHARPIN	ENSBTAG00000012235	Transcript	ENSBTAT00000049670	protein_coding	1734	-	-	-	-	rs475572286	-	1	HGNC	HGNC:25321	-
14:1928998	14	1928998	G/T	-7.55823	0.747492	9.07157e-24	23.0423	1.42241e-16	upstream_gene_variant	MODIFIER	MAF1	ENSBTAG00000012242	Transcript	ENSBTAT00000049576	protein_coding	-	-	-	-	-	rs475572286	4180	-1	HGNC	HGNC:24966	-
14:1928998	14	1928998	G/T	-7.55823	0.747492	9.07157e-24	23.0423	1.42241e-16	downstream_gene_variant	MODIFIER	CYC1	ENSBTAG00000012232	Transcript	ENSBTAT00000016224	protein_coding	-	-	-	-	-	rs475572286	1188	-1	HGNC	HGNC:2579	-
14:1928998	14	1928998	G/T	-7.55823	0.747492	9.07157e-24	23.0423	1.42241e-16	upstream_gene_variant	MODIFIER	MAF1	ENSBTAG00000012242	Transcript	ENSBTAT00000016239	protein_coding	-	-	-	-	-	rs475572286	4215	-1	HGNC	HGNC:24966	-
14:1757935	14	1757935	C/T	-9.21613	0.912147	9.79358e-24	23.0091	1.53562e-16	upstream_gene_variant	MODIFIER	ADCK5	ENSBTAG00000011064	Transcript	ENSBTAT00000014692	protein_coding	-	-	-	-	-	rs211309638	1634	-1	HGNC	HGNC:21738	-
14:1878708	14	1878708	T/A	-7.66971	0.759406	1.02076e-23	22.9911	1.60053e-16	intron_variant	MODIFIER	MROH1	ENSBTAG00000014458	Transcript	ENSBTAT00000037418	protein_coding	-	-	-	-	-	rs467022207	-	-1	HGNC	HGNC:26958	-
14:1722593	14	1722593	C/T	-8.37584	0.829579	1.05305e-23	22.9775	1.65117e-16	synonymous_variant	LOW	SLC39A4	ENSBTAG00000046026	Transcript	ENSBTAT00000012255	protein_coding	1370	1296	432	P	ccC/ccT	rs210189099	-	1	HGNC	HGNC:17129	-
14:1678429	14	1678429	G/A	-6.6578	0.659473	1.06197e-23	22.9739	1.66515e-16	upstream_gene_variant	MODIFIER	TONSL	ENSBTAG00000007749	Transcript	ENSBTAT00000010191	protein_coding	-	-	-	-	-	rs718095356	3065	1	HGNC	HGNC:7801	-
14:1678429	14	1678429	G/A	-6.6578	0.659473	1.06197e-23	22.9739	1.66515e-16	downstream_gene_variant	MODIFIER	CYHR1	ENSBTAG00000035254	Transcript	ENSBTAT00000037358	protein_coding	-	-	-	-	-	rs718095356	910	1	HGNC	HGNC:17806	-
14:1491282	14	1491282	T/C	-6.6043	0.654194	1.06528e-23	22.9725	1.67034e-16	downstream_gene_variant	MODIFIER	ZNF34	ENSBTAG00000012353	Transcript	ENSBTAT00000016390	protein_coding	-	-	-	-	-	rs134034500	1262	-1	HGNC	HGNC:13098	-
14:1491282	14	1491282	T/C	-6.6043	0.654194	1.06528e-23	22.9725	1.67034e-16	downstream_gene_variant	MODIFIER	ZNF34	ENSBTAG00000012353	Transcript	ENSBTAT00000049839	protein_coding	-	-	-	-	-	rs134034500	702	-1	HGNC	HGNC:13098	-
14:1491282	14	1491282	T/C	-6.6043	0.654194	1.06528e-23	22.9725	1.67034e-16	downstream_gene_variant	MODIFIER	C8orf33	ENSBTAG00000000879	Transcript	ENSBTAT00000001168	protein_coding	-	-	-	-	-	rs134034500	1873	1	HGNC	HGNC:26104	-
14:1495594	14	1495594	C/T	-6.60429	0.654193	1.06541e-23	22.9725	1.67055e-16	intron_variant	MODIFIER	ZNF34	ENSBTAG00000012353	Transcript	ENSBTAT00000016390	protein_coding	-	-	-	-	-	rs724006819	-	-1	HGNC	HGNC:13098	-
14:1495594	14	1495594	C/T	-6.60429	0.654193	1.06541e-23	22.9725	1.67055e-16	intron_variant	MODIFIER	ZNF34	ENSBTAG00000012353	Transcript	ENSBTAT00000049839	protein_coding	-	-	-	-	-	rs724006819	-	-1	HGNC	HGNC:13098	-
14:1490455	14	1490455	G/A	-6.60428	0.654194	1.06573e-23	22.9724	1.67105e-16	downstream_gene_variant	MODIFIER	ZNF34	ENSBTAG00000012353	Transcript	ENSBTAT00000016390	protein_coding	-	-	-	-	-	rs134159716	2089	-1	HGNC	HGNC:13098	-
14:1490455	14	1490455	G/A	-6.60428	0.654194	1.06573e-23	22.9724	1.67105e-16	downstream_gene_variant	MODIFIER	ZNF34	ENSBTAG00000012353	Transcript	ENSBTAT00000049839	protein_coding	-	-	-	-	-	rs134159716	1529	-1	HGNC	HGNC:13098	-
14:1490455	14	1490455	G/A	-6.60428	0.654194	1.06573e-23	22.9724	1.67105e-16	downstream_gene_variant	MODIFIER	C8orf33	ENSBTAG00000000879	Transcript	ENSBTAT00000001168	protein_coding	-	-	-	-	-	rs134159716	1046	1	HGNC	HGNC:26104	-
14:1488469	14	1488469	G/A	-6.60396	0.654197	1.07127e-23	22.9701	1.67974e-16	downstream_gene_variant	MODIFIER	ZNF34	ENSBTAG00000012353	Transcript	ENSBTAT00000016390	protein_coding	-	-	-	-	-	rs133531528	4075	-1	HGNC	HGNC:13098	-
14:1488469	14	1488469	G/A	-6.60396	0.654197	1.07127e-23	22.9701	1.67974e-16	downstream_gene_variant	MODIFIER	ZNF34	ENSBTAG00000012353	Transcript	ENSBTAT00000049839	protein_coding	-	-	-	-	-	rs133531528	3515	-1	HGNC	HGNC:13098	-
14:1488469	14	1488469	G/A	-6.60396	0.654197	1.07127e-23	22.9701	1.67974e-16	intron_variant	MODIFIER	C8orf33	ENSBTAG00000000879	Transcript	ENSBTAT00000001168	protein_coding	-	-	-	-	-	rs133531528	-	1	HGNC	HGNC:26104	-
14:1487341	14	1487341	G/A	-6.60363	0.654197	1.07693e-23	22.9678	1.68861e-16	downstream_gene_variant	MODIFIER	ZNF34	ENSBTAG00000012353	Transcript	ENSBTAT00000049839	protein_coding	-	-	-	-	-	-	4643	-1	HGNC	HGNC:13098	-
14:1487341	14	1487341	G/A	-6.60363	0.654197	1.07693e-23	22.9678	1.68861e-16	upstream_gene_variant	MODIFIER	C8orf33	ENSBTAG00000000879	Transcript	ENSBTAT00000001168	protein_coding	-	-	-	-	-	-	25	1	HGNC	HGNC:26104	-
14:1517250	14	1517250	G/A	-6.60334	0.654198	1.08177e-23	22.9659	1.6962e-16	upstream_gene_variant	MODIFIER	ZNF7	ENSBTAG00000018456	Transcript	ENSBTAT00000037366	protein_coding	-	-	-	-	-	-	285	1	HGNC	HGNC:13139	-
14:1518656	14	1518656	T/C	-6.60334	0.654198	1.08177e-23	22.9659	1.6962e-16	intron_variant	MODIFIER	ZNF7	ENSBTAG00000018456	Transcript	ENSBTAT00000037366	protein_coding	-	-	-	-	-	-	-	1	HGNC	HGNC:13139	-
14:1499219	14	1499219	C/T	-6.6033	0.654198	1.08238e-23	22.9656	1.69715e-16	intron_variant	MODIFIER	ZNF34	ENSBTAG00000012353	Transcript	ENSBTAT00000016390	protein_coding	-	-	-	-	-	rs724108543	-	-1	HGNC	HGNC:13098	-
14:1499219	14	1499219	C/T	-6.6033	0.654198	1.08238e-23	22.9656	1.69715e-16	upstream_gene_variant	MODIFIER	ZNF34	ENSBTAG00000012353	Transcript	ENSBTAT00000049839	protein_coding	-	-	-	-	-	rs724108543	1315	-1	HGNC	HGNC:13098	-
14:1533734	14	1533734	C/T	-6.6033	0.654198	1.08238e-23	22.9656	1.69715e-16	upstream_gene_variant	MODIFIER	COMMD5	ENSBTAG00000018455	Transcript	ENSBTAT00000024561	protein_coding	-	-	-	-	-	rs724026138	208	-1	HGNC	HGNC:17902	-
14:1534594	14	1534594	G/C	-6.6033	0.654198	1.08238e-23	22.9656	1.69715e-16	upstream_gene_variant	MODIFIER	COMMD5	ENSBTAG00000018455	Transcript	ENSBTAT00000024561	protein_coding	-	-	-	-	-	-	1068	-1	HGNC	HGNC:17902	-
14:1535918	14	1535918	T/C	-6.6033	0.654198	1.08238e-23	22.9656	1.69715e-16	upstream_gene_variant	MODIFIER	COMMD5	ENSBTAG00000018455	Transcript	ENSBTAT00000024561	protein_coding	-	-	-	-	-	rs136634948	2392	-1	HGNC	HGNC:17902	-
14:1541360	14	1541360	C/T	-6.6033	0.654198	1.08238e-23	22.9656	1.69715e-16	intergenic_variant	MODIFIER	-	-	-	-	-	-	-	-	-	-	rs136413100	-	-	-	-	-
14:1549928	14	1549928	G/T	-6.60329	0.654198	1.08256e-23	22.9655	1.69743e-16	intergenic_variant	MODIFIER	-	-	-	-	-	-	-	-	-	-	rs133582954	-	-	-	-	-
14:1550223	14	1550223	C/T	-6.60328	0.654198	1.08274e-23	22.9655	1.69772e-16	intergenic_variant	MODIFIER	-	-	-	-	-	-	-	-	-	-	rs133327801	-	-	-	-	-
14:1550516	14	1550516	C/T	-6.60328	0.654198	1.08274e-23	22.9655	1.69772e-16	intergenic_variant	MODIFIER	-	-	-	-	-	-	-	-	-	-	rs377956775	-	-	-	-	-
14:1550283	14	1550283	G/A	-6.60327	0.654198	1.08292e-23	22.9654	1.698e-16	intergenic_variant	MODIFIER	-	-	-	-	-	-	-	-	-	-	rs134965639	-	-	-	-	-
14:1555371	14	1555371	C/G	-6.60321	0.654198	1.08383e-23	22.965	1.69943e-16	intergenic_variant	MODIFIER	-	-	-	-	-	-	-	-	-	-	-	-	-	-	-	-
14:1546674	14	1546674	G/A	-6.6032	0.654198	1.08401e-23	22.965	1.69971e-16	intergenic_variant	MODIFIER	-	-	-	-	-	-	-	-	-	-	rs109406885	-	-	-	-	-
14:1484953	14	1484953	A/T	-6.63614	0.657462	1.08402e-23	22.965	1.69973e-16	upstream_gene_variant	MODIFIER	C8orf33	ENSBTAG00000000879	Transcript	ENSBTAT00000001168	protein_coding	-	-	-	-	-	-	2413	1	HGNC	HGNC:26104	-
14:1552182	14	1552182	C/T	-6.60319	0.654199	1.08426e-23	22.9649	1.70011e-16	intergenic_variant	MODIFIER	-	-	-	-	-	-	-	-	-	-	rs211283932	-	-	-	-	-
14:1557135	14	1557135	T/G	-6.60314	0.654198	1.08493e-23	22.9646	1.70116e-16	intergenic_variant	MODIFIER	-	-	-	-	-	-	-	-	-	-	-	-	-	-	-	-
14:1558633	14	1558633	G/A	-6.60312	0.654197	1.08531e-23	22.9644	1.70174e-16	intergenic_variant	MODIFIER	-	-	-	-	-	-	-	-	-	-	rs133096570	-	-	-	-	-
14:1571312	14	1571312	T/C	-6.60301	0.654197	1.087e-23	22.9638	1.7044e-16	intron_variant	MODIFIER	ARHGAP39	ENSBTAG00000007186	Transcript	ENSBTAT00000037363	protein_coding	-	-	-	-	-	-	-	1	HGNC	HGNC:29351	-
14:1571312	14	1571312	T/C	-6.60301	0.654197	1.087e-23	22.9638	1.7044e-16	downstream_gene_variant	MODIFIER	bta-mir-2308	ENSBTAG00000045478	Transcript	ENSBTAT00000062911	miRNA	-	-	-	-	-	-	4311	1	miRBase	-	-
14:1485062	14	1485062	C/T	-6.63285	0.657156	1.08744e-23	22.9636	1.70509e-16	upstream_gene_variant	MODIFIER	C8orf33	ENSBTAG00000000879	Transcript	ENSBTAT00000001168	protein_coding	-	-	-	-	-	-	2304	1	HGNC	HGNC:26104	-
14:1485786	14	1485786	C/A	-6.6302	0.656928	1.09317e-23	22.9613	1.71407e-16	upstream_gene_variant	MODIFIER	C8orf33	ENSBTAG00000000879	Transcript	ENSBTAT00000001168	protein_coding	-	-	-	-	-	rs137552425	1580	1	HGNC	HGNC:26104	-
14:1517733	14	1517733	G/A	-6.60296	0.654333	1.11078e-23	22.9544	1.74168e-16	intron_variant	MODIFIER	ZNF7	ENSBTAG00000018456	Transcript	ENSBTAT00000037366	protein_coding	-	-	-	-	-	rs717311175	-	1	HGNC	HGNC:13139	-
14:1484461	14	1484461	G/A	-6.64398	0.658429	1.11601e-23	22.9523	1.74989e-16	upstream_gene_variant	MODIFIER	C8orf33	ENSBTAG00000000879	Transcript	ENSBTAT00000001168	protein_coding	-	-	-	-	-	rs134651411	2905	1	HGNC	HGNC:26104	-
14:1541801	14	1541801	T/A	-6.59908	0.654118	1.14017e-23	22.943	1.78777e-16	intergenic_variant	MODIFIER	-	-	-	-	-	-	-	-	-	-	rs110730435	-	-	-	-	-
14:1540022	14	1540022	A/T	-6.59891	0.654114	1.14224e-23	22.9422	1.79101e-16	intergenic_variant	MODIFIER	-	-	-	-	-	-	-	-	-	-	rs208660358	-	-	-	-	-
14:1539216	14	1539216	A/G	-6.59884	0.654112	1.14313e-23	22.9419	1.79241e-16	intergenic_variant	MODIFIER	-	-	-	-	-	-	-	-	-	-	-	-	-	-	-	-
14:1535486	14	1535486	C/G	-6.59789	0.654086	1.15513e-23	22.9374	1.81122e-16	upstream_gene_variant	MODIFIER	COMMD5	ENSBTAG00000018455	Transcript	ENSBTAT00000024561	protein_coding	-	-	-	-	-	rs109819134	1960	-1	HGNC	HGNC:17902	-
14:1934907	14	1934907	A/T	-7.53951	0.747809	1.21479e-23	22.9155	1.90477e-16	upstream_gene_variant	MODIFIER	CYC1	ENSBTAG00000012232	Transcript	ENSBTAT00000016224	protein_coding	-	-	-	-	-	rs438680929	2327	-1	HGNC	HGNC:2579	-
14:1545382	14	1545382	A/C	-6.60283	0.65493	1.21956e-23	22.9138	1.91225e-16	intergenic_variant	MODIFIER	-	-	-	-	-	-	-	-	-	-	rs382719853	-	-	-	-	-
14:1927044	14	1927044	A/G	-7.54581	0.748481	1.2225e-23	22.9128	1.91687e-16	intron_variant	MODIFIER	SHARPIN	ENSBTAG00000012235	Transcript	ENSBTAT00000049670	protein_coding	-	-	-	-	-	rs110260455	-	1	HGNC	HGNC:25321	-
14:1927044	14	1927044	A/G	-7.54581	0.748481	1.2225e-23	22.9128	1.91687e-16	upstream_gene_variant	MODIFIER	MAF1	ENSBTAG00000012242	Transcript	ENSBTAT00000049576	protein_coding	-	-	-	-	-	rs110260455	2226	-1	HGNC	HGNC:24966	-
14:1927044	14	1927044	A/G	-7.54581	0.748481	1.2225e-23	22.9128	1.91687e-16	downstream_gene_variant	MODIFIER	CYC1	ENSBTAG00000012232	Transcript	ENSBTAT00000016224	protein_coding	-	-	-	-	-	rs110260455	3142	-1	HGNC	HGNC:2579	-
14:1927044	14	1927044	A/G	-7.54581	0.748481	1.2225e-23	22.9128	1.91687e-16	upstream_gene_variant	MODIFIER	MAF1	ENSBTAG00000012242	Transcript	ENSBTAT00000016239	protein_coding	-	-	-	-	-	rs110260455	2261	-1	HGNC	HGNC:24966	-
14:1560529	14	1560529	G/A	-6.59187	0.653896	1.22946e-23	22.9103	1.92777e-16	upstream_gene_variant	MODIFIER	ARHGAP39	ENSBTAG00000007186	Transcript	ENSBTAT00000037363	protein_coding	-	-	-	-	-	rs136605602	3337	1	HGNC	HGNC:29351	-
14:1538928	14	1538928	T/G	-6.5979	0.654505	1.23161e-23	22.9095	1.93114e-16	intergenic_variant	MODIFIER	-	-	-	-	-	-	-	-	-	-	rs109406949	-	-	-	-	-
14:1563161	14	1563161	G/T	-6.59152	0.653884	1.23377e-23	22.9088	1.93453e-16	upstream_gene_variant	MODIFIER	ARHGAP39	ENSBTAG00000007186	Transcript	ENSBTAT00000037363	protein_coding	-	-	-	-	-	rs137546466	705	1	HGNC	HGNC:29351	-
14:1563161	14	1563161	G/T	-6.59152	0.653884	1.23377e-23	22.9088	1.93453e-16	upstream_gene_variant	MODIFIER	bta-mir-2308	ENSBTAG00000045478	Transcript	ENSBTAT00000062911	miRNA	-	-	-	-	-	rs137546466	3772	1	miRBase	-	-
14:1566163	14	1566163	T/C	-6.59106	0.653868	1.23947e-23	22.9068	1.94347e-16	intron_variant	MODIFIER	ARHGAP39	ENSBTAG00000007186	Transcript	ENSBTAT00000037363	protein_coding	-	-	-	-	-	rs384437126	-	1	HGNC	HGNC:29351	-
14:1566163	14	1566163	T/C	-6.59106	0.653868	1.23947e-23	22.9068	1.94347e-16	upstream_gene_variant	MODIFIER	bta-mir-2308	ENSBTAG00000045478	Transcript	ENSBTAT00000062911	miRNA	-	-	-	-	-	rs384437126	770	1	miRBase	-	-
14:1566624	14	1566624	G/T	-6.59099	0.653865	1.24036e-23	22.9065	1.94486e-16	intron_variant	MODIFIER	ARHGAP39	ENSBTAG00000007186	Transcript	ENSBTAT00000037363	protein_coding	-	-	-	-	-	rs379000503	-	1	HGNC	HGNC:29351	-
14:1566624	14	1566624	G/T	-6.59099	0.653865	1.24036e-23	22.9065	1.94486e-16	upstream_gene_variant	MODIFIER	bta-mir-2308	ENSBTAG00000045478	Transcript	ENSBTAT00000062911	miRNA	-	-	-	-	-	rs379000503	309	1	miRBase	-	-
14:1567837	14	1567837	C/T	-6.59066	0.653854	1.24438e-23	22.905	1.95116e-16	synonymous_variant	LOW	ARHGAP39	ENSBTAG00000007186	Transcript	ENSBTAT00000037363	protein_coding	144	144	48	T	acC/acT	rs134738265	-	1	HGNC	HGNC:29351	-
14:1567837	14	1567837	C/T	-6.59066	0.653854	1.24438e-23	22.905	1.95116e-16	downstream_gene_variant	MODIFIER	bta-mir-2308	ENSBTAG00000045478	Transcript	ENSBTAT00000062911	miRNA	-	-	-	-	-	rs134738265	836	1	miRBase	-	-
14:1548158	14	1548158	G/A	-6.5989	0.654703	1.2503e-23	22.903	1.96045e-16	intergenic_variant	MODIFIER	-	-	-	-	-	-	-	-	-	-	rs210455643	-	-	-	-	-
14:1548120	14	1548120	A/G	-6.59893	0.65473	1.25495e-23	22.9014	1.96775e-16	intergenic_variant	MODIFIER	-	-	-	-	-	-	-	-	-	-	rs134024124	-	-	-	-	-
14:1548850	14	1548850	A/G	-6.59852	0.65472	1.26089e-23	22.8993	1.97706e-16	intergenic_variant	MODIFIER	-	-	-	-	-	-	-	-	-	-	rs136662735	-	-	-	-	-
14:1572424	14	1572424	A/G	-6.58742	0.653739	1.28434e-23	22.8913	2.01383e-16	intron_variant	MODIFIER	ARHGAP39	ENSBTAG00000007186	Transcript	ENSBTAT00000037363	protein_coding	-	-	-	-	-	rs134977977	-	1	HGNC	HGNC:29351	-
14:1572538	14	1572538	A/C	-6.58735	0.653737	1.28535e-23	22.891	2.01541e-16	intron_variant	MODIFIER	ARHGAP39	ENSBTAG00000007186	Transcript	ENSBTAT00000037363	protein_coding	-	-	-	-	-	rs137847620	-	1	HGNC	HGNC:29351	-
14:1549207	14	1549207	C/G	-6.59341	0.654626	1.34304e-23	22.8719	2.10586e-16	intergenic_variant	MODIFIER	-	-	-	-	-	-	-	-	-	-	rs134217683	-	-	-	-	-
14:1582475	14	1582475	G/T	-6.57738	0.65338	1.41612e-23	22.8489	2.22046e-16	intron_variant	MODIFIER	ARHGAP39	ENSBTAG00000007186	Transcript	ENSBTAT00000037363	protein_coding	-	-	-	-	-	rs381227524	-	1	HGNC	HGNC:29351	-
14:1533678	14	1533678	T/C	-6.59775	0.655466	1.42972e-23	22.8448	2.24177e-16	upstream_gene_variant	MODIFIER	COMMD5	ENSBTAG00000018455	Transcript	ENSBTAT00000024561	protein_coding	-	-	-	-	-	rs522247364	152	-1	HGNC	HGNC:17902	-
14:1582513	14	1582513	A/G	-6.57579	0.653319	1.43713e-23	22.8425	2.2534e-16	intron_variant	MODIFIER	ARHGAP39	ENSBTAG00000007186	Transcript	ENSBTAT00000037363	protein_coding	-	-	-	-	-	rs384749645	-	1	HGNC	HGNC:29351	-
14:1596106	14	1596106	C/G	-6.57398	0.65322	1.45512e-23	22.8371	2.2816e-16	intron_variant	MODIFIER	ARHGAP39	ENSBTAG00000007186	Transcript	ENSBTAT00000037363	protein_coding	-	-	-	-	-	rs383066874	-	1	HGNC	HGNC:29351	-
14:1623658	14	1623658	T/A	-6.57287	0.653113	1.45576e-23	22.8369	2.2826e-16	upstream_gene_variant	MODIFIER	MFSD3	ENSBTAG00000007838	Transcript	ENSBTAT00000055203	protein_coding	-	-	-	-	-	rs385068198	1015	-1	HGNC	HGNC:25157	-
14:1623658	14	1623658	T/A	-6.57287	0.653113	1.45576e-23	22.8369	2.2826e-16	downstream_gene_variant	MODIFIER	GPT	ENSBTAG00000007835	Transcript	ENSBTAT00000010309	protein_coding	-	-	-	-	-	rs385068198	245	-1	HGNC	HGNC:4552	-
14:1623658	14	1623658	T/A	-6.57287	0.653113	1.45576e-23	22.8369	2.2826e-16	downstream_gene_variant	MODIFIER	RECQL4	ENSBTAG00000010276	Transcript	ENSBTAT00000056581	protein_coding	-	-	-	-	-	rs385068198	3149	1	HGNC	HGNC:9949	-
14:1584014	14	1584014	G/A	-6.57265	0.653248	1.49128e-23	22.8264	2.33831e-16	synonymous_variant	LOW	ARHGAP39	ENSBTAG00000007186	Transcript	ENSBTAT00000037363	protein_coding	1071	1071	357	Q	caG/caA	rs714090674	-	1	HGNC	HGNC:29351	-
14:1645030	14	1645030	A/C	-6.5771	0.653776	1.51073e-23	22.8208	2.3688e-16	intergenic_variant	MODIFIER	-	-	-	-	-	-	-	-	-	-	rs384375663	-	-	-	-	-
14:1587316	14	1587316	C/T	-6.57051	0.653154	1.51853e-23	22.8186	2.38103e-16	intron_variant	MODIFIER	ARHGAP39	ENSBTAG00000007186	Transcript	ENSBTAT00000037363	protein_coding	-	-	-	-	-	rs719562045	-	1	HGNC	HGNC:29351	-
14:1587898	14	1587898	C/T	-6.57046	0.653152	1.51931e-23	22.8184	2.38226e-16	intron_variant	MODIFIER	ARHGAP39	ENSBTAG00000007186	Transcript	ENSBTAT00000037363	protein_coding	-	-	-	-	-	rs380632998	-	1	HGNC	HGNC:29351	-
14:1611832	14	1611832	C/G	-6.56986	0.653104	1.52179e-23	22.8176	2.38615e-16	missense_variant	MODERATE	LRRC14	ENSBTAG00000004969	Transcript	ENSBTAT00000006542	protein_coding	469	300	100	E/D	gaG/gaC	rs381708243	-	-1	HGNC	HGNC:20419	tolerated(0.6)
14:1611832	14	1611832	C/G	-6.56986	0.653104	1.52179e-23	22.8176	2.38615e-16	downstream_gene_variant	MODIFIER	LRRC24	ENSBTAG00000004970	Transcript	ENSBTAT00000006543	protein_coding	-	-	-	-	-	rs381708243	2355	1	HGNC	HGNC:28947	-
14:1611832	14	1611832	C/G	-6.56986	0.653104	1.52179e-23	22.8176	2.38615e-16	upstream_gene_variant	MODIFIER	RECQL4	ENSBTAG00000010276	Transcript	ENSBTAT00000056581	protein_coding	-	-	-	-	-	rs381708243	2195	1	HGNC	HGNC:9949	-
14:1596034	14	1596034	A/G	-6.569	0.653065	1.53274e-23	22.8145	2.40332e-16	intron_variant	MODIFIER	ARHGAP39	ENSBTAG00000007186	Transcript	ENSBTAT00000037363	protein_coding	-	-	-	-	-	rs380000992	-	1	HGNC	HGNC:29351	-
14:1607483	14	1607483	A/C	-6.56877	0.653043	1.53285e-23	22.8145	2.40348e-16	downstream_gene_variant	MODIFIER	LRRC14	ENSBTAG00000004969	Transcript	ENSBTAT00000006542	protein_coding	-	-	-	-	-	rs718264252	2780	-1	HGNC	HGNC:20419	-
14:1607483	14	1607483	A/C	-6.56877	0.653043	1.53285e-23	22.8145	2.40348e-16	downstream_gene_variant	MODIFIER	C8orf82	ENSBTAG00000046031	Transcript	ENSBTAT00000006544	protein_coding	-	-	-	-	-	rs718264252	2471	1	HGNC	HGNC:33826	-
14:1607483	14	1607483	A/C	-6.56877	0.653043	1.53285e-23	22.8145	2.40348e-16	intron_variant	MODIFIER	LRRC24	ENSBTAG00000004970	Transcript	ENSBTAT00000006543	protein_coding	-	-	-	-	-	rs718264252	-	1	HGNC	HGNC:28947	-
14:1608518	14	1608518	G/A	-6.56877	0.653043	1.53285e-23	22.8145	2.40348e-16	downstream_gene_variant	MODIFIER	LRRC14	ENSBTAG00000004969	Transcript	ENSBTAT00000006542	protein_coding	-	-	-	-	-	rs379831809	1745	-1	HGNC	HGNC:20419	-
14:1608518	14	1608518	G/A	-6.56877	0.653043	1.53285e-23	22.8145	2.40348e-16	downstream_gene_variant	MODIFIER	C8orf82	ENSBTAG00000046031	Transcript	ENSBTAT00000006544	protein_coding	-	-	-	-	-	rs379831809	3506	1	HGNC	HGNC:33826	-
14:1608518	14	1608518	G/A	-6.56877	0.653043	1.53285e-23	22.8145	2.40348e-16	synonymous_variant	LOW	LRRC24	ENSBTAG00000004970	Transcript	ENSBTAT00000006543	protein_coding	992	669	223	K	aaG/aaA	rs379831809	-	1	HGNC	HGNC:28947	-
14:1609159	14	1609159	C/A	-6.56877	0.653043	1.53285e-23	22.8145	2.40348e-16	downstream_gene_variant	MODIFIER	LRRC14	ENSBTAG00000004969	Transcript	ENSBTAT00000006542	protein_coding	-	-	-	-	-	rs721672001	1104	-1	HGNC	HGNC:20419	-
14:1609159	14	1609159	C/A	-6.56877	0.653043	1.53285e-23	22.8145	2.40348e-16	downstream_gene_variant	MODIFIER	C8orf82	ENSBTAG00000046031	Transcript	ENSBTAT00000006544	protein_coding	-	-	-	-	-	rs721672001	4147	1	HGNC	HGNC:33826	-
14:1609159	14	1609159	C/A	-6.56877	0.653043	1.53285e-23	22.8145	2.40348e-16	missense_variant	MODERATE	LRRC24	ENSBTAG00000004970	Transcript	ENSBTAT00000006543	protein_coding	1633	1310	437	P/Q	cCg/cAg	rs721672001	-	1	HGNC	HGNC:28947	tolerated_low_confidence(0.46)
14:1609159	14	1609159	C/A	-6.56877	0.653043	1.53285e-23	22.8145	2.40348e-16	upstream_gene_variant	MODIFIER	RECQL4	ENSBTAG00000010276	Transcript	ENSBTAT00000056581	protein_coding	-	-	-	-	-	rs721672001	4868	1	HGNC	HGNC:9949	-
14:1612939	14	1612939	C/A	-6.56872	0.65304	1.53365e-23	22.8143	2.40475e-16	intron_variant	MODIFIER	LRRC14	ENSBTAG00000004969	Transcript	ENSBTAT00000006542	protein_coding	-	-	-	-	-	rs384569981	-	-1	HGNC	HGNC:20419	-
14:1612939	14	1612939	C/A	-6.56872	0.65304	1.53365e-23	22.8143	2.40475e-16	downstream_gene_variant	MODIFIER	LRRC24	ENSBTAG00000004970	Transcript	ENSBTAT00000006543	protein_coding	-	-	-	-	-	rs384569981	3462	1	HGNC	HGNC:28947	-
14:1612939	14	1612939	C/A	-6.56872	0.65304	1.53365e-23	22.8143	2.40475e-16	upstream_gene_variant	MODIFIER	RECQL4	ENSBTAG00000010276	Transcript	ENSBTAT00000056581	protein_coding	-	-	-	-	-	rs384569981	1088	1	HGNC	HGNC:9949	-
14:1627124	14	1627124	G/A	-6.56836	0.65301	1.53496e-23	22.8139	2.40679e-16	upstream_gene_variant	MODIFIER	MFSD3	ENSBTAG00000007838	Transcript	ENSBTAT00000055203	protein_coding	-	-	-	-	-	rs382003046	4481	-1	HGNC	HGNC:25157	-
14:1627124	14	1627124	G/A	-6.56836	0.65301	1.53496e-23	22.8139	2.40679e-16	upstream_gene_variant	MODIFIER	GPT	ENSBTAG00000007835	Transcript	ENSBTAT00000010309	protein_coding	-	-	-	-	-	rs382003046	217	-1	HGNC	HGNC:4552	-
14:1627124	14	1627124	G/A	-6.56836	0.65301	1.53496e-23	22.8139	2.40679e-16	downstream_gene_variant	MODIFIER	PPP1R16A	ENSBTAG00000007834	Transcript	ENSBTAT00000010306	protein_coding	-	-	-	-	-	rs382003046	1690	-1	HGNC	HGNC:14941	-
14:1619784	14	1619784	C/T	-6.5683	0.653008	1.53577e-23	22.8137	2.40807e-16	downstream_gene_variant	MODIFIER	MFSD3	ENSBTAG00000007838	Transcript	ENSBTAT00000055203	protein_coding	-	-	-	-	-	rs133355594	786	-1	HGNC	HGNC:25157	-
14:1619784	14	1619784	C/T	-6.5683	0.653008	1.53577e-23	22.8137	2.40807e-16	downstream_gene_variant	MODIFIER	GPT	ENSBTAG00000007835	Transcript	ENSBTAT00000010309	protein_coding	-	-	-	-	-	rs133355594	4119	-1	HGNC	HGNC:4552	-
14:1619784	14	1619784	C/T	-6.5683	0.653008	1.53577e-23	22.8137	2.40807e-16	synonymous_variant	LOW	RECQL4	ENSBTAG00000010276	Transcript	ENSBTAT00000056581	protein_coding	3416	3405	1135	P	ccC/ccT	rs133355594	-	1	HGNC	HGNC:9949	-
14:1623165	14	1623165	A/C	-6.5683	0.653008	1.53577e-23	22.8137	2.40807e-16	upstream_gene_variant	MODIFIER	MFSD3	ENSBTAG00000007838	Transcript	ENSBTAT00000055203	protein_coding	-	-	-	-	-	rs380929212	522	-1	HGNC	HGNC:25157	-
14:1623165	14	1623165	A/C	-6.5683	0.653008	1.53577e-23	22.8137	2.40807e-16	downstream_gene_variant	MODIFIER	GPT	ENSBTAG00000007835	Transcript	ENSBTAT00000010309	protein_coding	-	-	-	-	-	rs380929212	738	-1	HGNC	HGNC:4552	-
14:1623165	14	1623165	A/C	-6.5683	0.653008	1.53577e-23	22.8137	2.40807e-16	downstream_gene_variant	MODIFIER	RECQL4	ENSBTAG00000010276	Transcript	ENSBTAT00000056581	protein_coding	-	-	-	-	-	rs380929212	2656	1	HGNC	HGNC:9949	-
14:1589204	14	1589204	G/A	-6.56892	0.653091	1.54075e-23	22.8123	2.41587e-16	intron_variant	MODIFIER	ARHGAP39	ENSBTAG00000007186	Transcript	ENSBTAT00000037363	protein_coding	-	-	-	-	-	rs377887729	-	1	HGNC	HGNC:29351	-
14:1905352	14	1905352	C/A	-7.57437	0.753092	1.54864e-23	22.8101	2.42824e-16	3_prime_UTR_variant	MODIFIER	HGH1	ENSBTAG00000039705	Transcript	ENSBTAT00000020019	protein_coding	1360	-	-	-	-	rs462111963	-	-1	HGNC	HGNC:24161	-
14:1905352	14	1905352	C/A	-7.57437	0.753092	1.54864e-23	22.8101	2.42824e-16	downstream_gene_variant	MODIFIER	-	ENSBTAG00000039978	Transcript	ENSBTAT00000056792	protein_coding	-	-	-	-	-	rs462111963	1500	1	-	-	-
5:93949810	5	93949810	A/G	2.95883	0.294634	1.80247e-23	22.7441	2.82625e-16	intron_variant	MODIFIER	MGST1	ENSBTAG00000008541	Transcript	ENSBTAT00000011257	protein_coding	-	-	-	-	-	rs210744919	-	-1	HGNC	HGNC:7061	-
14:1761604	14	1761604	G/A	-10.1143	1.01685	4.62819e-23	22.3346	7.25694e-16	downstream_gene_variant	MODIFIER	-	ENSBTAG00000000857	Transcript	ENSBTAT00000001142	protein_coding	-	-	-	-	-	rs208419808	2390	-1	-	-	-
5:93945655	5	93945655	G/T	2.92698	0.294637	5.23674e-23	22.2809	8.21113e-16	intron_variant	MODIFIER	MGST1	ENSBTAG00000008541	Transcript	ENSBTAT00000011257	protein_coding	-	-	-	-	-	rs134637616	-	-1	HGNC	HGNC:7061	-
5:93944937	5	93944937	C/T	2.92682	0.294925	5.78867e-23	22.2374	9.07654e-16	intron_variant	MODIFIER	MGST1	ENSBTAG00000008541	Transcript	ENSBTAT00000011257	protein_coding	-	-	-	-	-	rs208197967	-	-1	HGNC	HGNC:7061	-
5:93945738	5	93945738	C/T	2.91526	0.294824	8.21729e-23	22.0853	1.28846e-15	intron_variant	MODIFIER	MGST1	ENSBTAG00000008541	Transcript	ENSBTAT00000011257	protein_coding	-	-	-	-	-	rs211210569	-	-1	HGNC	HGNC:7061	-
5:93948357	5	93948357	T/C	2.96213	0.299889	9.12218e-23	22.0399	1.43034e-15	intron_variant	MODIFIER	MGST1	ENSBTAG00000008541	Transcript	ENSBTAT00000011257	protein_coding	-	-	-	-	-	rs209372883	-	-1	HGNC	HGNC:7061	-
14:1809582	14	1809582	C/A	-7.72379	0.788731	2.07803e-22	21.6823	3.25832e-15	intron_variant	MODIFIER	HSF1	ENSBTAG00000020751	Transcript	ENSBTAT00000027654	protein_coding	-	-	-	-	-	rs209493433	-	-1	HGNC	HGNC:5224	-
14:1806875	14	1806875	G/A	-7.80531	0.797098	2.08839e-22	21.6802	3.27457e-15	downstream_gene_variant	MODIFIER	DGAT1	ENSBTAG00000026356	Transcript	ENSBTAT00000037423	protein_coding	-	-	-	-	-	rs208640292	2313	1	EntrezGene	-	-
14:1806875	14	1806875	G/A	-7.80531	0.797098	2.08839e-22	21.6802	3.27457e-15	synonymous_variant	LOW	HSF1	ENSBTAG00000020751	Transcript	ENSBTAT00000027654	protein_coding	1387	1248	416	P	ccC/ccT	rs208640292	-	-1	HGNC	HGNC:5224	-
14:1807655	14	1807655	C/T	-7.71696	0.789005	2.33471e-22	21.6318	3.66079e-15	downstream_gene_variant	MODIFIER	DGAT1	ENSBTAG00000026356	Transcript	ENSBTAT00000037423	protein_coding	-	-	-	-	-	rs211016627	3093	1	EntrezGene	-	-
14:1807655	14	1807655	C/T	-7.71696	0.789005	2.33471e-22	21.6318	3.66079e-15	intron_variant	MODIFIER	HSF1	ENSBTAG00000020751	Transcript	ENSBTAT00000027654	protein_coding	-	-	-	-	-	rs211016627	-	-1	HGNC	HGNC:5224	-
14:1715361	14	1715361	G/A	-8.77403	0.903216	4.42739e-22	21.3539	6.94209e-15	upstream_gene_variant	MODIFIER	SLC39A4	ENSBTAG00000046026	Transcript	ENSBTAT00000012255	protein_coding	-	-	-	-	-	rs384179658	4371	1	HGNC	HGNC:17129	-
14:1678458	14	1678458	A/G	-3.282	0.340544	9.22237e-22	21.0352	1.44605e-14	upstream_gene_variant	MODIFIER	TONSL	ENSBTAG00000007749	Transcript	ENSBTAT00000010191	protein_coding	-	-	-	-	-	rs135954466	3036	1	HGNC	HGNC:7801	-
14:1678458	14	1678458	A/G	-3.282	0.340544	9.22237e-22	21.0352	1.44605e-14	downstream_gene_variant	MODIFIER	CYHR1	ENSBTAG00000035254	Transcript	ENSBTAT00000037358	protein_coding	-	-	-	-	-	rs135954466	939	1	HGNC	HGNC:17806	-
14:1675278	14	1675278	A/G	-3.27869	0.340365	9.63808e-22	21.016	1.51124e-14	intron_variant	MODIFIER	CYHR1	ENSBTAG00000035254	Transcript	ENSBTAT00000037358	protein_coding	-	-	-	-	-	rs109968515	-	1	HGNC	HGNC:17806	-
14:1710701	14	1710701	A/C	-9.06644	0.943292	1.18148e-21	20.9276	1.85255e-14	intergenic_variant	MODIFIER	-	-	-	-	-	-	-	-	-	-	rs716567740	-	-	-	-	-
5:93950333	5	93950333	A/G	2.67543	0.27918	1.54596e-21	20.8108	2.42404e-14	upstream_gene_variant	MODIFIER	MGST1	ENSBTAG00000008541	Transcript	ENSBTAT00000011257	protein_coding	-	-	-	-	-	rs209210458	171	-1	HGNC	HGNC:7061	-
5:93950346	5	93950346	C/G	2.67529	0.279177	1.55162e-21	20.8092	2.43292e-14	upstream_gene_variant	MODIFIER	MGST1	ENSBTAG00000008541	Transcript	ENSBTAT00000011257	protein_coding	-	-	-	-	-	rs210155966	184	-1	HGNC	HGNC:7061	-
5:93954748	5	93954748	C/T	2.86455	0.300773	2.70652e-21	20.5676	4.24379e-14	upstream_gene_variant	MODIFIER	MGST1	ENSBTAG00000008541	Transcript	ENSBTAT00000011257	protein_coding	-	-	-	-	-	rs207994397	4586	-1	HGNC	HGNC:7061	-
5:93954751	5	93954751	T/G	2.86473	0.300813	2.72319e-21	20.5649	4.26992e-14	upstream_gene_variant	MODIFIER	MGST1	ENSBTAG00000008541	Transcript	ENSBTAT00000011257	protein_coding	-	-	-	-	-	rs209288972	4589	-1	HGNC	HGNC:7061	-
14:1828554	14	1828554	T/A	-7.65483	0.804409	2.91414e-21	20.5355	4.56933e-14	intron_variant	MODIFIER	BOP1	ENSBTAG00000009811	Transcript	ENSBTAT00000012938	protein_coding	-	-	-	-	-	rs208432275	-	1	HGNC	HGNC:15519	-
14:1828554	14	1828554	T/A	-7.65483	0.804409	2.91414e-21	20.5355	4.56933e-14	upstream_gene_variant	MODIFIER	HSF1	ENSBTAG00000020751	Transcript	ENSBTAT00000027654	protein_coding	-	-	-	-	-	rs208432275	2761	-1	HGNC	HGNC:5224	-
14:1711701	14	1711701	A/C	-9.63968	1.01736	4.28221e-21	20.3683	6.71445e-14	intergenic_variant	MODIFIER	-	-	-	-	-	-	-	-	-	-	rs380950606	-	-	-	-	-
14:2923181	14	2923181	A/G	-3.77163	0.398209	4.43215e-21	20.3534	6.94955e-14	intron_variant	MODIFIER	-	ENSBTAG00000026340	Transcript	ENSBTAT00000037390	protein_coding	-	-	-	-	-	rs380230049	-	1	-	-	-
14:1705136	14	1705136	C/T	-8.6087	0.910541	5.19725e-21	20.2842	8.14921e-14	intergenic_variant	MODIFIER	-	-	-	-	-	-	-	-	-	-	rs383119732	-	-	-	-	-
14:1846482	14	1846482	C/T	-7.27976	0.770706	5.64948e-21	20.248	8.8583e-14	downstream_gene_variant	MODIFIER	BOP1	ENSBTAG00000009811	Transcript	ENSBTAT00000012938	protein_coding	-	-	-	-	-	rs109835115	1895	1	HGNC	HGNC:15519	-
14:1846482	14	1846482	C/T	-7.27976	0.770706	5.64948e-21	20.248	8.8583e-14	intron_variant	MODIFIER	MROH1	ENSBTAG00000014458	Transcript	ENSBTAT00000037418	protein_coding	-	-	-	-	-	rs109835115	-	-1	HGNC	HGNC:26958	-
14:1703811	14	1703811	T/C	-8.73075	0.926639	7.045e-21	20.1521	1.10465e-13	intergenic_variant	MODIFIER	-	-	-	-	-	-	-	-	-	-	rs208711518	-	-	-	-	-
14:1702310	14	1702310	T/G	-8.63935	0.918462	8.14932e-21	20.0889	1.2778e-13	downstream_gene_variant	MODIFIER	VPS28	ENSBTAG00000026320	Transcript	ENSBTAT00000054515	protein_coding	-	-	-	-	-	rs377979680	3820	1	HGNC	HGNC:18178	-
5:93952168	5	93952168	G/C	2.62795	0.280084	1.01519e-20	19.9935	1.5918e-13	upstream_gene_variant	MODIFIER	MGST1	ENSBTAG00000008541	Transcript	ENSBTAT00000011257	protein_coding	-	-	-	-	-	rs472837480	2006	-1	HGNC	HGNC:7061	-
5:93952553	5	93952553	A/G	2.62457	0.279965	1.09435e-20	19.9608	1.71592e-13	upstream_gene_variant	MODIFIER	MGST1	ENSBTAG00000008541	Transcript	ENSBTAT00000011257	protein_coding	-	-	-	-	-	rs209440864	2391	-1	HGNC	HGNC:7061	-
5:93953036	5	93953036	G/A	2.62131	0.279912	1.19917e-20	19.9211	1.88029e-13	upstream_gene_variant	MODIFIER	MGST1	ENSBTAG00000008541	Transcript	ENSBTAT00000011257	protein_coding	-	-	-	-	-	rs209891757	2874	-1	HGNC	HGNC:7061	-
5:93953010	5	93953010	T/C	2.62071	0.279885	1.2134e-20	19.916	1.9026e-13	upstream_gene_variant	MODIFIER	MGST1	ENSBTAG00000008541	Transcript	ENSBTAT00000011257	protein_coding	-	-	-	-	-	rs208659633	2848	-1	HGNC	HGNC:7061	-
5:93952819	5	93952819	C/T	2.62074	0.279894	1.21559e-20	19.9152	1.90603e-13	upstream_gene_variant	MODIFIER	MGST1	ENSBTAG00000008541	Transcript	ENSBTAT00000011257	protein_coding	-	-	-	-	-	rs210645601	2657	-1	HGNC	HGNC:7061	-
5:93945338	5	93945338	T/G	2.43857	0.260575	1.27233e-20	19.8954	1.995e-13	intron_variant	MODIFIER	MGST1	ENSBTAG00000008541	Transcript	ENSBTAT00000011257	protein_coding	-	-	-	-	-	rs133149339	-	-1	HGNC	HGNC:7061	-
5:93804922	5	93804922	C/G	2.40271	0.256948	1.36315e-20	19.8655	2.1374e-13	intergenic_variant	MODIFIER	-	-	-	-	-	-	-	-	-	-	rs109130150	-	-	-	-	-
5:93805581	5	93805581	G/A	2.40093	0.256865	1.41357e-20	19.8497	2.21646e-13	intergenic_variant	MODIFIER	-	-	-	-	-	-	-	-	-	-	rs134805908	-	-	-	-	-
5:93804549	5	93804549	T/C	2.40115	0.256925	1.43074e-20	19.8444	2.24338e-13	intergenic_variant	MODIFIER	-	-	-	-	-	-	-	-	-	-	rs110988672	-	-	-	-	-
14:1870430	14	1870430	C/A	-7.05217	0.756027	1.68719e-20	19.7728	2.64549e-13	intron_variant	MODIFIER	MROH1	ENSBTAG00000014458	Transcript	ENSBTAT00000037418	protein_coding	-	-	-	-	-	rs211128276	-	-1	HGNC	HGNC:26958	-
14:1878165	14	1878165	T/C	-6.98496	0.749849	1.89835e-20	19.7216	2.97659e-13	missense_variant	MODERATE	MROH1	ENSBTAG00000014458	Transcript	ENSBTAT00000037418	protein_coding	396	281	94	N/S	aAt/aGt	rs209573668	-	-1	HGNC	HGNC:26958	tolerated(1)
5:93953156	5	93953156	C/T	2.60874	0.280405	2.11433e-20	19.6748	3.31524e-13	upstream_gene_variant	MODIFIER	MGST1	ENSBTAG00000008541	Transcript	ENSBTAT00000011257	protein_coding	-	-	-	-	-	rs135171184	2994	-1	HGNC	HGNC:7061	-
14:1881400	14	1881400	A/G	-6.96686	0.750082	2.4356e-20	19.6134	3.81898e-13	downstream_gene_variant	MODIFIER	SCARNA15	ENSBTAG00000044406	Transcript	ENSBTAT00000061839	snoRNA	-	-	-	-	-	rs210517654	2449	-1	RFAM	-	-
14:1881400	14	1881400	A/G	-6.96686	0.750082	2.4356e-20	19.6134	3.81898e-13	intron_variant	MODIFIER	MROH1	ENSBTAG00000014458	Transcript	ENSBTAT00000037418	protein_coding	-	-	-	-	-	rs210517654	-	-1	HGNC	HGNC:26958	-
5:93951965	5	93951965	G/C	2.82233	0.304905	3.2593e-20	19.4869	5.11054e-13	upstream_gene_variant	MODIFIER	MGST1	ENSBTAG00000008541	Transcript	ENSBTAT00000011257	protein_coding	-	-	-	-	-	rs517716611	1803	-1	HGNC	HGNC:7061	-
14:1892784	14	1892784	A/C	-6.83636	0.743376	5.64762e-20	19.2481	8.85539e-13	intron_variant	MODIFIER	MROH1	ENSBTAG00000014458	Transcript	ENSBTAT00000037418	protein_coding	-	-	-	-	-	rs207633422	-	-1	HGNC	HGNC:26958	-
14:1698427	14	1698427	G/A	-8.65489	0.942495	6.38193e-20	19.195	1.00068e-12	synonymous_variant	LOW	VPS28	ENSBTAG00000026320	Transcript	ENSBTAT00000054515	protein_coding	886	603	201	V	gtG/gtA	rs211514927	-	1	HGNC	HGNC:18178	-
14:1835440	14	1835440	C/G	-7.5826	0.827715	7.80107e-20	19.1078	1.2232e-12	intron_variant	MODIFIER	BOP1	ENSBTAG00000009811	Transcript	ENSBTAT00000012938	protein_coding	-	-	-	-	-	rs208567981	-	1	HGNC	HGNC:15519	-
14:1835440	14	1835440	C/G	-7.5826	0.827715	7.80107e-20	19.1078	1.2232e-12	downstream_gene_variant	MODIFIER	SCX	ENSBTAG00000009816	Transcript	ENSBTAT00000012942	protein_coding	-	-	-	-	-	rs208567981	2695	-1	HGNC	HGNC:32322	-
14:1642330	14	1642330	C/T	-3.0465	0.333516	9.91276e-20	19.0038	1.55431e-12	intergenic_variant	MODIFIER	-	-	-	-	-	-	-	-	-	-	rs134839769	-	-	-	-	-
14:2909254	14	2909254	G/A	-3.41623	0.37477	1.17716e-19	18.9292	1.84576e-12	intergenic_variant	MODIFIER	-	-	-	-	-	-	-	-	-	-	rs210771361	-	-	-	-	-
14:1624376	14	1624376	A/G	-3.06362	0.33627	1.23073e-19	18.9098	1.92977e-12	upstream_gene_variant	MODIFIER	MFSD3	ENSBTAG00000007838	Transcript	ENSBTAT00000055203	protein_coding	-	-	-	-	-	rs135353648	1733	-1	HGNC	HGNC:25157	-
14:1624376	14	1624376	A/G	-3.06362	0.33627	1.23073e-19	18.9098	1.92977e-12	splice_region_variant,intron_variant	LOW	GPT	ENSBTAG00000007835	Transcript	ENSBTAT00000010309	protein_coding	-	-	-	-	-	rs135353648	-	-1	HGNC	HGNC:4552	-
14:1624376	14	1624376	A/G	-3.06362	0.33627	1.23073e-19	18.9098	1.92977e-12	downstream_gene_variant	MODIFIER	PPP1R16A	ENSBTAG00000007834	Transcript	ENSBTAT00000010306	protein_coding	-	-	-	-	-	rs135353648	4438	-1	HGNC	HGNC:14941	-
14:1624376	14	1624376	A/G	-3.06362	0.33627	1.23073e-19	18.9098	1.92977e-12	downstream_gene_variant	MODIFIER	RECQL4	ENSBTAG00000010276	Transcript	ENSBTAT00000056581	protein_coding	-	-	-	-	-	rs135353648	3867	1	HGNC	HGNC:9949	-
14:1588473	14	1588473	T/C	-3.0279	0.332786	1.37146e-19	18.8628	2.15043e-12	intron_variant	MODIFIER	ARHGAP39	ENSBTAG00000007186	Transcript	ENSBTAT00000037363	protein_coding	-	-	-	-	-	rs136319693	-	1	HGNC	HGNC:29351	-
14:1590027	14	1590027	G/T	-3.03852	0.334258	1.47768e-19	18.8304	2.31698e-12	intron_variant	MODIFIER	ARHGAP39	ENSBTAG00000007186	Transcript	ENSBTAT00000037363	protein_coding	-	-	-	-	-	rs379328022	-	1	HGNC	HGNC:29351	-
14:1590024	14	1590024	T/C	-3.03877	0.334286	1.47803e-19	18.8303	2.31753e-12	intron_variant	MODIFIER	ARHGAP39	ENSBTAG00000007186	Transcript	ENSBTAT00000037363	protein_coding	-	-	-	-	-	rs210137670	-	1	HGNC	HGNC:29351	-
5:93953495	5	93953495	C/T	2.57049	0.2829	1.53411e-19	18.8141	2.40546e-12	upstream_gene_variant	MODIFIER	MGST1	ENSBTAG00000008541	Transcript	ENSBTAT00000011257	protein_coding	-	-	-	-	-	rs211640602	3333	-1	HGNC	HGNC:7061	-
14:1683767	14	1683767	A/G	-2.92612	0.322333	1.65276e-19	18.7818	2.5915e-12	synonymous_variant	LOW	TONSL	ENSBTAG00000007749	Transcript	ENSBTAT00000010191	protein_coding	851	825	275	K	aaA/aaG	rs132807440	-	1	HGNC	HGNC:7801	-
5:93951291	5	93951291	A/G	3.18122	0.35085	1.82072e-19	18.7398	2.85486e-12	upstream_gene_variant	MODIFIER	MGST1	ENSBTAG00000008541	Transcript	ENSBTAT00000011257	protein_coding	-	-	-	-	-	-	1129	-1	HGNC	HGNC:7061	-
5:93951328	5	93951328	T/C	3.18046	0.350872	1.86673e-19	18.7289	2.92701e-12	upstream_gene_variant	MODIFIER	MGST1	ENSBTAG00000008541	Transcript	ENSBTAT00000011257	protein_coding	-	-	-	-	-	rs449522086	1166	-1	HGNC	HGNC:7061	-
5:93951449	5	93951449	G/A	3.43848	0.379923	2.11602e-19	18.6745	3.31789e-12	upstream_gene_variant	MODIFIER	MGST1	ENSBTAG00000008541	Transcript	ENSBTAT00000011257	protein_coding	-	-	-	-	-	-	1287	-1	HGNC	HGNC:7061	-
5:93950211	5	93950211	G/A	2.82115	0.312349	2.49645e-19	18.6027	3.91439e-12	upstream_gene_variant	MODIFIER	MGST1	ENSBTAG00000008541	Transcript	ENSBTAT00000011257	protein_coding	-	-	-	-	-	rs210254783	49	-1	HGNC	HGNC:7061	-
14:2908624	14	2908624	C/A	-3.38657	0.376832	3.73817e-19	18.4273	5.8614e-12	intergenic_variant	MODIFIER	-	-	-	-	-	-	-	-	-	-	rs108944393	-	-	-	-	-
14:2903628	14	2903628	C/T	-3.39512	0.377868	3.8057e-19	18.4196	5.96727e-12	intergenic_variant	MODIFIER	-	-	-	-	-	-	-	-	-	-	rs211348289	-	-	-	-	-
14:2905306	14	2905306	G/A	-3.38369	0.376796	3.97093e-19	18.4011	6.22635e-12	intergenic_variant	MODIFIER	-	-	-	-	-	-	-	-	-	-	rs210377519	-	-	-	-	-
14:2909457	14	2909457	G/A	-3.38251	0.376839	4.12213e-19	18.3849	6.46344e-12	intergenic_variant	MODIFIER	-	-	-	-	-	-	-	-	-	-	rs208961921	-	-	-	-	-
14:3013844	14	3013844	G/A	-3.37911	0.376735	4.36941e-19	18.3596	6.85116e-12	synonymous_variant	LOW	ADGRB1	ENSBTAG00000006385	Transcript	ENSBTAT00000064233	protein_coding	423	423	141	A	gcC/gcT	rs383104390	-	-1	HGNC	HGNC:943	-
14:3013844	14	3013844	G/A	-3.37911	0.376735	4.36941e-19	18.3596	6.85116e-12	synonymous_variant	LOW	ADGRB1	ENSBTAG00000006385	Transcript	ENSBTAT00000008376	protein_coding	537	537	179	A	gcC/gcT	rs383104390	-	-1	HGNC	HGNC:943	-
14:3013844	14	3013844	G/A	-3.37911	0.376735	4.36941e-19	18.3596	6.85116e-12	synonymous_variant	LOW	ADGRB1	ENSBTAG00000006385	Transcript	ENSBTAT00000064098	protein_coding	537	537	179	A	gcC/gcT	rs383104390	-	-1	HGNC	HGNC:943	-
5:93948310	5	93948310	T/G	2.85703	0.318714	4.57633e-19	18.3395	7.17561e-12	intron_variant	MODIFIER	MGST1	ENSBTAG00000008541	Transcript	ENSBTAT00000011257	protein_coding	-	-	-	-	-	rs210690184	-	-1	HGNC	HGNC:7061	-
14:1939781	14	1939781	T/G	-3.1022	0.347012	5.69017e-19	18.2449	8.9221e-12	downstream_gene_variant	MODIFIER	GPAA1	ENSBTAG00000014610	Transcript	ENSBTAT00000019453	protein_coding	-	-	-	-	-	rs378815654	2891	-1	HGNC	HGNC:4446	-
5:93951450	5	93951450	T/G	3.44328	0.385256	5.7984e-19	18.2367	9.0918e-12	upstream_gene_variant	MODIFIER	MGST1	ENSBTAG00000008541	Transcript	ENSBTAT00000011257	protein_coding	-	-	-	-	-	-	1288	-1	HGNC	HGNC:7061	-
5:93950493	5	93950493	C/T	2.80411	0.313967	6.13862e-19	18.2119	9.62526e-12	upstream_gene_variant	MODIFIER	MGST1	ENSBTAG00000008541	Transcript	ENSBTAT00000011257	protein_coding	-	-	-	-	-	rs207529525	331	-1	HGNC	HGNC:7061	-
5:93946904	5	93946904	G/A	2.80158	0.31449	7.51815e-19	18.1239	1.17884e-11	intron_variant	MODIFIER	MGST1	ENSBTAG00000008541	Transcript	ENSBTAT00000011257	protein_coding	-	-	-	-	-	rs209365932	-	-1	HGNC	HGNC:7061	-
5:93946057	5	93946057	T/C	2.80116	0.314518	7.66202e-19	18.1157	1.20139e-11	intron_variant	MODIFIER	MGST1	ENSBTAG00000008541	Transcript	ENSBTAT00000011257	protein_coding	-	-	-	-	-	rs210451298	-	-1	HGNC	HGNC:7061	-
5:93954781	5	93954781	G/A	2.80832	0.31552	8.05321e-19	18.094	1.26273e-11	upstream_gene_variant	MODIFIER	MGST1	ENSBTAG00000008541	Transcript	ENSBTAT00000011257	protein_coding	-	-	-	-	-	rs211225007	4619	-1	HGNC	HGNC:7061	-
5:93950935	5	93950935	T/A	2.79326	0.313915	8.23131e-19	18.0845	1.29066e-11	upstream_gene_variant	MODIFIER	MGST1	ENSBTAG00000008541	Transcript	ENSBTAT00000011257	protein_coding	-	-	-	-	-	rs210785202	773	-1	HGNC	HGNC:7061	-
5:93951066	5	93951066	T/G	2.79267	0.313898	8.33302e-19	18.0792	1.30661e-11	upstream_gene_variant	MODIFIER	MGST1	ENSBTAG00000008541	Transcript	ENSBTAT00000011257	protein_coding	-	-	-	-	-	rs133918820	904	-1	HGNC	HGNC:7061	-
5:93953684	5	93953684	C/G	2.79263	0.313898	8.34053e-19	18.0788	1.30778e-11	upstream_gene_variant	MODIFIER	MGST1	ENSBTAG00000008541	Transcript	ENSBTAT00000011257	protein_coding	-	-	-	-	-	rs210602225	3522	-1	HGNC	HGNC:7061	-
5:93953806	5	93953806	C/T	2.79263	0.313898	8.34053e-19	18.0788	1.30778e-11	upstream_gene_variant	MODIFIER	MGST1	ENSBTAG00000008541	Transcript	ENSBTAT00000011257	protein_coding	-	-	-	-	-	rs135807129	3644	-1	HGNC	HGNC:7061	-
5:93953818	5	93953818	G/A	2.79261	0.313899	8.34619e-19	18.0785	1.30867e-11	upstream_gene_variant	MODIFIER	MGST1	ENSBTAG00000008541	Transcript	ENSBTAT00000011257	protein_coding	-	-	-	-	-	rs208932599	3656	-1	HGNC	HGNC:7061	-
5:93953907	5	93953907	A/G	2.79273	0.313927	8.37837e-19	18.0768	1.31372e-11	upstream_gene_variant	MODIFIER	MGST1	ENSBTAG00000008541	Transcript	ENSBTAT00000011257	protein_coding	-	-	-	-	-	rs210278438	3745	-1	HGNC	HGNC:7061	-
14:1936347	14	1936347	C/T	-3.05654	0.343584	8.38183e-19	18.0767	1.31426e-11	upstream_gene_variant	MODIFIER	CYC1	ENSBTAG00000012232	Transcript	ENSBTAT00000016224	protein_coding	-	-	-	-	-	rs135392062	3767	-1	HGNC	HGNC:2579	-
5:93947292	5	93947292	T/C	2.79765	0.314505	8.43097e-19	18.0741	1.32196e-11	intron_variant	MODIFIER	MGST1	ENSBTAG00000008541	Transcript	ENSBTAT00000011257	protein_coding	-	-	-	-	-	rs475880181	-	-1	HGNC	HGNC:7061	-
5:93947300	5	93947300	T/C	2.79759	0.314505	8.44366e-19	18.0735	1.32395e-11	intron_variant	MODIFIER	MGST1	ENSBTAG00000008541	Transcript	ENSBTAT00000011257	protein_coding	-	-	-	-	-	rs442753627	-	-1	HGNC	HGNC:7061	-
5:93954502	5	93954502	A/C	2.80361	0.315201	8.48642e-19	18.0713	1.33066e-11	upstream_gene_variant	MODIFIER	MGST1	ENSBTAG00000008541	Transcript	ENSBTAT00000011257	protein_coding	-	-	-	-	-	rs210494507	4340	-1	HGNC	HGNC:7061	-
5:93944914	5	93944914	A/C	2.80276	0.315127	8.53095e-19	18.069	1.33764e-11	intron_variant	MODIFIER	MGST1	ENSBTAG00000008541	Transcript	ENSBTAT00000011257	protein_coding	-	-	-	-	-	rs455880006	-	-1	HGNC	HGNC:7061	-
5:93946974	5	93946974	G/A	2.79718	0.314506	8.54508e-19	18.0683	1.33986e-11	intron_variant	MODIFIER	MGST1	ENSBTAG00000008541	Transcript	ENSBTAT00000011257	protein_coding	-	-	-	-	-	rs210819024	-	-1	HGNC	HGNC:7061	-
14:1923292	14	1923292	T/C	-3.05211	0.343193	8.59253e-19	18.0659	1.3473e-11	upstream_gene_variant	MODIFIER	SHARPIN	ENSBTAG00000012235	Transcript	ENSBTAT00000049670	protein_coding	-	-	-	-	-	rs41256919	1734	1	HGNC	HGNC:25321	-
14:1923292	14	1923292	T/C	-3.05211	0.343193	8.59253e-19	18.0659	1.3473e-11	synonymous_variant	LOW	MAF1	ENSBTAG00000012242	Transcript	ENSBTAT00000049576	protein_coding	628	243	81	E	gaA/gaG	rs41256919	-	-1	HGNC	HGNC:24966	-
14:1923292	14	1923292	T/C	-3.05211	0.343193	8.59253e-19	18.0659	1.3473e-11	synonymous_variant	LOW	MAF1	ENSBTAG00000012242	Transcript	ENSBTAT00000016239	protein_coding	593	243	81	E	gaA/gaG	rs41256919	-	-1	HGNC	HGNC:24966	-
14:1923292	14	1923292	T/C	-3.05211	0.343193	8.59253e-19	18.0659	1.3473e-11	upstream_gene_variant	MODIFIER	KIAA1875	ENSBTAG00000000658	Transcript	ENSBTAT00000000855	protein_coding	-	-	-	-	-	rs41256919	1625	-1	HGNC	HGNC:26959	-
5:93953619	5	93953619	A/G	2.7919	0.314067	8.88389e-19	18.0514	1.39298e-11	upstream_gene_variant	MODIFIER	MGST1	ENSBTAG00000008541	Transcript	ENSBTAT00000011257	protein_coding	-	-	-	-	-	rs208782981	3457	-1	HGNC	HGNC:7061	-
5:93953458	5	93953458	A/G	2.79042	0.313907	8.89765e-19	18.0507	1.39514e-11	upstream_gene_variant	MODIFIER	MGST1	ENSBTAG00000008541	Transcript	ENSBTAT00000011257	protein_coding	-	-	-	-	-	rs207881908	3296	-1	HGNC	HGNC:7061	-
14:1928493	14	1928493	C/A	-3.0497	0.343236	9.23181e-19	18.0347	1.44753e-11	synonymous_variant	LOW	SHARPIN	ENSBTAG00000012235	Transcript	ENSBTAT00000049670	protein_coding	1381	954	318	P	ccC/ccA	rs136719300	-	1	HGNC	HGNC:25321	-
14:1928493	14	1928493	C/A	-3.0497	0.343236	9.23181e-19	18.0347	1.44753e-11	upstream_gene_variant	MODIFIER	MAF1	ENSBTAG00000012242	Transcript	ENSBTAT00000049576	protein_coding	-	-	-	-	-	rs136719300	3675	-1	HGNC	HGNC:24966	-
14:1928493	14	1928493	C/A	-3.0497	0.343236	9.23181e-19	18.0347	1.44753e-11	downstream_gene_variant	MODIFIER	CYC1	ENSBTAG00000012232	Transcript	ENSBTAT00000016224	protein_coding	-	-	-	-	-	rs136719300	1693	-1	HGNC	HGNC:2579	-
14:1928493	14	1928493	C/A	-3.0497	0.343236	9.23181e-19	18.0347	1.44753e-11	upstream_gene_variant	MODIFIER	MAF1	ENSBTAG00000012242	Transcript	ENSBTAT00000016239	protein_coding	-	-	-	-	-	rs136719300	3710	-1	HGNC	HGNC:24966	-
14:1922916	14	1922916	A/G	-3.0492	0.343269	9.42254e-19	18.0258	1.47744e-11	upstream_gene_variant	MODIFIER	SHARPIN	ENSBTAG00000012235	Transcript	ENSBTAT00000049670	protein_coding	-	-	-	-	-	rs135473276	2110	1	HGNC	HGNC:25321	-
14:1922916	14	1922916	A/G	-3.0492	0.343269	9.42254e-19	18.0258	1.47744e-11	synonymous_variant	LOW	MAF1	ENSBTAG00000012242	Transcript	ENSBTAT00000049576	protein_coding	874	489	163	C	tgT/tgC	rs135473276	-	-1	HGNC	HGNC:24966	-
14:1922916	14	1922916	A/G	-3.0492	0.343269	9.42254e-19	18.0258	1.47744e-11	synonymous_variant	LOW	MAF1	ENSBTAG00000012242	Transcript	ENSBTAT00000016239	protein_coding	839	489	163	C	tgT/tgC	rs135473276	-	-1	HGNC	HGNC:24966	-
14:1922916	14	1922916	A/G	-3.0492	0.343269	9.42254e-19	18.0258	1.47744e-11	upstream_gene_variant	MODIFIER	KIAA1875	ENSBTAG00000000658	Transcript	ENSBTAT00000000855	protein_coding	-	-	-	-	-	rs135473276	1249	-1	HGNC	HGNC:26959	-
5:93948839	5	93948839	G/A	2.79923	0.315326	9.89511e-19	18.0046	1.55154e-11	intron_variant	MODIFIER	MGST1	ENSBTAG00000008541	Transcript	ENSBTAT00000011257	protein_coding	-	-	-	-	-	rs209609943	-	-1	HGNC	HGNC:7061	-
14:1930081	14	1930081	A/G	-3.04793	0.343363	9.94314e-19	18.0025	1.55907e-11	downstream_gene_variant	MODIFIER	SHARPIN	ENSBTAG00000012235	Transcript	ENSBTAT00000049670	protein_coding	-	-	-	-	-	rs135382301	727	1	HGNC	HGNC:25321	-
14:1930081	14	1930081	A/G	-3.04793	0.343363	9.94314e-19	18.0025	1.55907e-11	downstream_gene_variant	MODIFIER	CYC1	ENSBTAG00000012232	Transcript	ENSBTAT00000016224	protein_coding	-	-	-	-	-	rs135382301	105	-1	HGNC	HGNC:2579	-
5:93949402	5	93949402	T/G	2.79867	0.315282	9.94337e-19	18.0025	1.55911e-11	intron_variant	MODIFIER	MGST1	ENSBTAG00000008541	Transcript	ENSBTAT00000011257	protein_coding	-	-	-	-	-	rs211428384	-	-1	HGNC	HGNC:7061	-
5:93950288	5	93950288	G/A	2.7885	0.314146	9.96709e-19	18.0014	1.56282e-11	upstream_gene_variant	MODIFIER	MGST1	ENSBTAG00000008541	Transcript	ENSBTAT00000011257	protein_coding	-	-	-	-	-	rs208014256	126	-1	HGNC	HGNC:7061	-
5:93949978	5	93949978	C/T	2.79849	0.315284	9.99946e-19	18	1.5679e-11	intron_variant	MODIFIER	MGST1	ENSBTAG00000008541	Transcript	ENSBTAT00000011257	protein_coding	-	-	-	-	-	rs210547819	-	-1	HGNC	HGNC:7061	-
14:1672047	14	1672047	T/C	-2.83033	0.318916	1.01105e-18	17.9952	1.58532e-11	intron_variant	MODIFIER	CYHR1	ENSBTAG00000035254	Transcript	ENSBTAT00000037358	protein_coding	-	-	-	-	-	rs41603135	-	1	HGNC	HGNC:17806	-
5:93950116	5	93950116	C/T	2.78714	0.314153	1.03754e-18	17.984	1.62684e-11	5_prime_UTR_variant	MODIFIER	MGST1	ENSBTAG00000008541	Transcript	ENSBTAT00000011257	protein_coding	47	-	-	-	-	rs208843691	-	-1	HGNC	HGNC:7061	-
5:93950093	5	93950093	A/G	2.78677	0.314145	1.0462e-18	17.9804	1.64042e-11	5_prime_UTR_variant	MODIFIER	MGST1	ENSBTAG00000008541	Transcript	ENSBTAT00000011257	protein_coding	70	-	-	-	-	rs210802950	-	-1	HGNC	HGNC:7061	-
14:1943598	14	1943598	T/C	-3.03873	0.342737	1.09224e-18	17.9617	1.71262e-11	downstream_gene_variant	MODIFIER	EXOSC4	ENSBTAG00000014607	Transcript	ENSBTAT00000019451	protein_coding	-	-	-	-	-	rs110929299	3600	-1	HGNC	HGNC:18189	-
14:1943598	14	1943598	T/C	-3.03873	0.342737	1.09224e-18	17.9617	1.71262e-11	intron_variant	MODIFIER	GPAA1	ENSBTAG00000014610	Transcript	ENSBTAT00000019453	protein_coding	-	-	-	-	-	rs110929299	-	-1	HGNC	HGNC:4446	-
14:1672913	14	1672913	A/G	-2.82425	0.318696	1.13336e-18	17.9456	1.77709e-11	intron_variant	MODIFIER	CYHR1	ENSBTAG00000035254	Transcript	ENSBTAT00000037358	protein_coding	-	-	-	-	-	rs133974877	-	1	HGNC	HGNC:17806	-
5:93951237	5	93951237	A/G	2.82947	0.319511	1.19764e-18	17.9217	1.87788e-11	upstream_gene_variant	MODIFIER	MGST1	ENSBTAG00000008541	Transcript	ENSBTAT00000011257	protein_coding	-	-	-	-	-	rs475066811	1075	-1	HGNC	HGNC:7061	-
14:2870767	14	2870767	G/A	-3.33728	0.377317	1.31764e-18	17.8802	2.06604e-11	intergenic_variant	MODIFIER	-	-	-	-	-	-	-	-	-	-	rs109237630	-	-	-	-	-
5:93950762	5	93950762	G/C	2.71931	0.307642	1.3837e-18	17.859	2.16962e-11	upstream_gene_variant	MODIFIER	MGST1	ENSBTAG00000008541	Transcript	ENSBTAT00000011257	protein_coding	-	-	-	-	-	rs209379175	600	-1	HGNC	HGNC:7061	-
14:1945959	14	1945959	C/G	-3.05133	0.345397	1.44495e-18	17.8401	2.26566e-11	downstream_gene_variant	MODIFIER	EXOSC4	ENSBTAG00000014607	Transcript	ENSBTAT00000019451	protein_coding	-	-	-	-	-	rs132650058	1239	-1	HGNC	HGNC:18189	-
14:1945959	14	1945959	C/G	-3.05133	0.345397	1.44495e-18	17.8401	2.26566e-11	upstream_gene_variant	MODIFIER	GPAA1	ENSBTAG00000014610	Transcript	ENSBTAT00000019453	protein_coding	-	-	-	-	-	rs132650058	49	-1	HGNC	HGNC:4446	-
14:1945964	14	1945964	A/G	-3.04855	0.34519	1.48044e-18	17.8296	2.32131e-11	downstream_gene_variant	MODIFIER	EXOSC4	ENSBTAG00000014607	Transcript	ENSBTAT00000019451	protein_coding	-	-	-	-	-	rs137166402	1234	-1	HGNC	HGNC:18189	-
14:1945964	14	1945964	A/G	-3.04855	0.34519	1.48044e-18	17.8296	2.32131e-11	upstream_gene_variant	MODIFIER	GPAA1	ENSBTAG00000014610	Transcript	ENSBTAT00000019453	protein_coding	-	-	-	-	-	rs137166402	54	-1	HGNC	HGNC:4446	-
5:93953662	5	93953662	C/G	2.70977	0.307488	1.74777e-18	17.7575	2.74048e-11	upstream_gene_variant	MODIFIER	MGST1	ENSBTAG00000008541	Transcript	ENSBTAT00000011257	protein_coding	-	-	-	-	-	rs208768164	3500	-1	HGNC	HGNC:7061	-
5:93954414	5	93954414	C/T	2.70448	0.307236	1.90772e-18	17.7195	2.99128e-11	upstream_gene_variant	MODIFIER	MGST1	ENSBTAG00000008541	Transcript	ENSBTAT00000011257	protein_coding	-	-	-	-	-	rs133728760	4252	-1	HGNC	HGNC:7061	-
14:3003224	14	3003224	G/A	-7.78243	0.884507	1.97536e-18	17.7044	3.09734e-11	intron_variant	MODIFIER	ADGRB1	ENSBTAG00000006385	Transcript	ENSBTAT00000064233	protein_coding	-	-	-	-	-	rs464180950	-	-1	HGNC	HGNC:943	-
14:3003224	14	3003224	G/A	-7.78243	0.884507	1.97536e-18	17.7044	3.09734e-11	intron_variant	MODIFIER	ADGRB1	ENSBTAG00000006385	Transcript	ENSBTAT00000008376	protein_coding	-	-	-	-	-	rs464180950	-	-1	HGNC	HGNC:943	-
14:3003224	14	3003224	G/A	-7.78243	0.884507	1.97536e-18	17.7044	3.09734e-11	downstream_gene_variant	MODIFIER	ADGRB1	ENSBTAG00000006385	Transcript	ENSBTAT00000064098	protein_coding	-	-	-	-	-	rs464180950	696	-1	HGNC	HGNC:943	-
14:2882510	14	2882510	A/C	-3.18106	0.362329	2.33495e-18	17.6317	3.66117e-11	intergenic_variant	MODIFIER	-	-	-	-	-	-	-	-	-	-	rs379687642	-	-	-	-	-
14:3012373	14	3012373	C/T	-7.83906	0.896445	3.16432e-18	17.4997	4.96161e-11	intron_variant	MODIFIER	ADGRB1	ENSBTAG00000006385	Transcript	ENSBTAT00000064233	protein_coding	-	-	-	-	-	rs381075624	-	-1	HGNC	HGNC:943	-
14:3012373	14	3012373	C/T	-7.83906	0.896445	3.16432e-18	17.4997	4.96161e-11	intron_variant	MODIFIER	ADGRB1	ENSBTAG00000006385	Transcript	ENSBTAT00000008376	protein_coding	-	-	-	-	-	rs381075624	-	-1	HGNC	HGNC:943	-
14:3012373	14	3012373	C/T	-7.83906	0.896445	3.16432e-18	17.4997	4.96161e-11	intron_variant	MODIFIER	ADGRB1	ENSBTAG00000006385	Transcript	ENSBTAT00000064098	protein_coding	-	-	-	-	-	rs381075624	-	-1	HGNC	HGNC:943	-
14:1911696	14	1911696	T/C	-2.99505	0.342695	3.30199e-18	17.4812	5.17747e-11	downstream_gene_variant	MODIFIER	KIAA1875	ENSBTAG00000000658	Transcript	ENSBTAT00000000855	protein_coding	-	-	-	-	-	rs134349436	1352	-1	HGNC	HGNC:26959	-
14:1911696	14	1911696	T/C	-2.99505	0.342695	3.30199e-18	17.4812	5.17747e-11	upstream_gene_variant	MODIFIER	HGH1	ENSBTAG00000039705	Transcript	ENSBTAT00000020019	protein_coding	-	-	-	-	-	rs134349436	4451	-1	HGNC	HGNC:24161	-
5:93951472	5	93951472	A/C	3.42892	0.394864	5.36226e-18	17.2707	8.40794e-11	upstream_gene_variant	MODIFIER	MGST1	ENSBTAG00000008541	Transcript	ENSBTAT00000011257	protein_coding	-	-	-	-	-	-	1310	-1	HGNC	HGNC:7061	-
14:2867741	14	2867741	G/C	-4.61574	0.534881	8.56467e-18	17.0673	1.34293e-10	intergenic_variant	MODIFIER	-	-	-	-	-	-	-	-	-	-	rs378241910	-	-	-	-	-
14:2866543	14	2866543	C/A	-4.61335	0.534707	8.68561e-18	17.0612	1.36189e-10	intergenic_variant	MODIFIER	-	-	-	-	-	-	-	-	-	-	rs378643001	-	-	-	-	-
14:2865100	14	2865100	A/C	-4.61202	0.534684	8.84669e-18	17.0532	1.38715e-10	intergenic_variant	MODIFIER	-	-	-	-	-	-	-	-	-	-	rs380403674	-	-	-	-	-
14:2995321	14	2995321	C/T	-3.33508	0.38702	9.50414e-18	17.0221	1.49024e-10	upstream_gene_variant	MODIFIER	ADGRB1	ENSBTAG00000006385	Transcript	ENSBTAT00000064690	protein_coding	-	-	-	-	-	rs451147369	215	-1	HGNC	HGNC:943	-
14:2995321	14	2995321	C/T	-3.33508	0.38702	9.50414e-18	17.0221	1.49024e-10	downstream_gene_variant	MODIFIER	ADGRB1	ENSBTAG00000006385	Transcript	ENSBTAT00000064233	protein_coding	-	-	-	-	-	rs451147369	3602	-1	HGNC	HGNC:943	-
14:2995321	14	2995321	C/T	-3.33508	0.38702	9.50414e-18	17.0221	1.49024e-10	intron_variant	MODIFIER	ADGRB1	ENSBTAG00000006385	Transcript	ENSBTAT00000008376	protein_coding	-	-	-	-	-	rs451147369	-	-1	HGNC	HGNC:943	-
5:93944234	5	93944234	C/G	2.35941	0.274285	1.08341e-17	16.9652	1.69877e-10	intron_variant	MODIFIER	MGST1	ENSBTAG00000008541	Transcript	ENSBTAT00000011257	protein_coding	-	-	-	-	-	rs210886822	-	-1	HGNC	HGNC:7061	-
14:2831750	14	2831750	A/T	-6.12963	0.713036	1.13601e-17	16.9446	1.78124e-10	upstream_gene_variant	MODIFIER	SLURP1	ENSBTAG00000016209	Transcript	ENSBTAT00000048865	protein_coding	-	-	-	-	-	rs475401753	3031	1	HGNC	HGNC:18746	-
14:2831750	14	2831750	A/T	-6.12963	0.713036	1.13601e-17	16.9446	1.78124e-10	downstream_gene_variant	MODIFIER	LYPD2	ENSBTAG00000016210	Transcript	ENSBTAT00000021572	protein_coding	-	-	-	-	-	rs475401753	416	1	HGNC	HGNC:25215	-
14:2836320	14	2836320	A/G	-4.54289	0.52924	1.26683e-17	16.8973	1.98637e-10	downstream_gene_variant	MODIFIER	THEM6	ENSBTAG00000005063	Transcript	ENSBTAT00000006673	protein_coding	-	-	-	-	-	rs440334112	2860	-1	HGNC	HGNC:29656	-
14:2836320	14	2836320	A/G	-4.54289	0.52924	1.26683e-17	16.8973	1.98637e-10	downstream_gene_variant	MODIFIER	SLURP1	ENSBTAG00000016209	Transcript	ENSBTAT00000048865	protein_coding	-	-	-	-	-	rs440334112	335	1	HGNC	HGNC:18746	-
14:2836320	14	2836320	A/G	-4.54289	0.52924	1.26683e-17	16.8973	1.98637e-10	downstream_gene_variant	MODIFIER	LYPD2	ENSBTAG00000016210	Transcript	ENSBTAT00000021572	protein_coding	-	-	-	-	-	rs440334112	4986	1	HGNC	HGNC:25215	-
14:2841522	14	2841522	T/C	-4.53694	0.52869	1.29205e-17	16.8887	2.02591e-10	intron_variant	MODIFIER	THEM6	ENSBTAG00000005063	Transcript	ENSBTAT00000006673	protein_coding	-	-	-	-	-	rs134315221	-	-1	HGNC	HGNC:29656	-
14:2840188	14	2840188	A/C	-4.54962	0.530684	1.38762e-17	16.8577	2.17578e-10	3_prime_UTR_variant	MODIFIER	THEM6	ENSBTAG00000005063	Transcript	ENSBTAT00000006673	protein_coding	1113	-	-	-	-	rs379419766	-	-1	HGNC	HGNC:29656	-
14:2840188	14	2840188	A/C	-4.54962	0.530684	1.38762e-17	16.8577	2.17578e-10	downstream_gene_variant	MODIFIER	SLURP1	ENSBTAG00000016209	Transcript	ENSBTAT00000048865	protein_coding	-	-	-	-	-	rs379419766	4203	1	HGNC	HGNC:18746	-
14:2836274	14	2836274	A/G	-4.55336	0.531219	1.4068e-17	16.8518	2.20585e-10	downstream_gene_variant	MODIFIER	THEM6	ENSBTAG00000005063	Transcript	ENSBTAT00000006673	protein_coding	-	-	-	-	-	rs382915985	2906	-1	HGNC	HGNC:29656	-
14:2836274	14	2836274	A/G	-4.55336	0.531219	1.4068e-17	16.8518	2.20585e-10	downstream_gene_variant	MODIFIER	SLURP1	ENSBTAG00000016209	Transcript	ENSBTAT00000048865	protein_coding	-	-	-	-	-	rs382915985	289	1	HGNC	HGNC:18746	-
14:2836274	14	2836274	A/G	-4.55336	0.531219	1.4068e-17	16.8518	2.20585e-10	downstream_gene_variant	MODIFIER	LYPD2	ENSBTAG00000016210	Transcript	ENSBTAT00000021572	protein_coding	-	-	-	-	-	rs382915985	4940	1	HGNC	HGNC:25215	-
14:2834902	14	2834902	A/C	-4.55423	0.531349	1.4122e-17	16.8501	2.2143e-10	downstream_gene_variant	MODIFIER	THEM6	ENSBTAG00000005063	Transcript	ENSBTAT00000006673	protein_coding	-	-	-	-	-	-	4278	-1	HGNC	HGNC:29656	-
14:2834902	14	2834902	A/C	-4.55423	0.531349	1.4122e-17	16.8501	2.2143e-10	intron_variant	MODIFIER	SLURP1	ENSBTAG00000016209	Transcript	ENSBTAT00000048865	protein_coding	-	-	-	-	-	-	-	1	HGNC	HGNC:18746	-
14:2834902	14	2834902	A/C	-4.55423	0.531349	1.4122e-17	16.8501	2.2143e-10	downstream_gene_variant	MODIFIER	LYPD2	ENSBTAG00000016210	Transcript	ENSBTAT00000021572	protein_coding	-	-	-	-	-	-	3568	1	HGNC	HGNC:25215	-
14:2861046	14	2861046	A/G	-5.48938	0.64211	1.70503e-17	16.7683	2.67346e-10	upstream_gene_variant	MODIFIER	PSCA	ENSBTAG00000047022	Transcript	ENSBTAT00000065704	protein_coding	-	-	-	-	-	-	4879	-1	HGNC	HGNC:9500	-
14:2984114	14	2984114	G/A	-5.87584	0.687917	1.81713e-17	16.7406	2.84923e-10	intron_variant	MODIFIER	ADGRB1	ENSBTAG00000006385	Transcript	ENSBTAT00000064690	protein_coding	-	-	-	-	-	rs452081745	-	-1	HGNC	HGNC:943	-
14:2984114	14	2984114	G/A	-5.87584	0.687917	1.81713e-17	16.7406	2.84923e-10	intron_variant	MODIFIER	ADGRB1	ENSBTAG00000006385	Transcript	ENSBTAT00000008376	protein_coding	-	-	-	-	-	rs452081745	-	-1	HGNC	HGNC:943	-
14:2831600	14	2831600	G/C	-7.4172	0.868842	1.89006e-17	16.7235	2.96359e-10	upstream_gene_variant	MODIFIER	SLURP1	ENSBTAG00000016209	Transcript	ENSBTAT00000048865	protein_coding	-	-	-	-	-	rs477629286	3181	1	HGNC	HGNC:18746	-
14:2831600	14	2831600	G/C	-7.4172	0.868842	1.89006e-17	16.7235	2.96359e-10	downstream_gene_variant	MODIFIER	LYPD2	ENSBTAG00000016210	Transcript	ENSBTAT00000021572	protein_coding	-	-	-	-	-	rs477629286	266	1	HGNC	HGNC:25215	-
14:2977479	14	2977479	G/A	-5.81137	0.680772	1.89698e-17	16.7219	2.97443e-10	intron_variant	MODIFIER	ADGRB1	ENSBTAG00000006385	Transcript	ENSBTAT00000064690	protein_coding	-	-	-	-	-	rs433228526	-	-1	HGNC	HGNC:943	-
14:2977479	14	2977479	G/A	-5.81137	0.680772	1.89698e-17	16.7219	2.97443e-10	intron_variant	MODIFIER	ADGRB1	ENSBTAG00000006385	Transcript	ENSBTAT00000008376	protein_coding	-	-	-	-	-	rs433228526	-	-1	HGNC	HGNC:943	-
14:2831675	14	2831675	A/G	-5.61884	0.659959	2.29686e-17	16.6389	3.60145e-10	upstream_gene_variant	MODIFIER	SLURP1	ENSBTAG00000016209	Transcript	ENSBTAT00000048865	protein_coding	-	-	-	-	-	rs434545948	3106	1	HGNC	HGNC:18746	-
14:2831675	14	2831675	A/G	-5.61884	0.659959	2.29686e-17	16.6389	3.60145e-10	downstream_gene_variant	MODIFIER	LYPD2	ENSBTAG00000016210	Transcript	ENSBTAT00000021572	protein_coding	-	-	-	-	-	rs434545948	341	1	HGNC	HGNC:25215	-
14:2864313	14	2864313	C/T	-4.87535	0.572941	2.3881e-17	16.6219	3.74451e-10	intergenic_variant	MODIFIER	-	-	-	-	-	-	-	-	-	-	rs516234155	-	-	-	-	-
14:2831664	14	2831664	A/T	-6.01434	0.707103	2.46475e-17	16.6082	3.86469e-10	upstream_gene_variant	MODIFIER	SLURP1	ENSBTAG00000016209	Transcript	ENSBTAT00000048865	protein_coding	-	-	-	-	-	rs464498911	3117	1	HGNC	HGNC:18746	-
14:2831664	14	2831664	A/T	-6.01434	0.707103	2.46475e-17	16.6082	3.86469e-10	downstream_gene_variant	MODIFIER	LYPD2	ENSBTAG00000016210	Transcript	ENSBTAT00000021572	protein_coding	-	-	-	-	-	rs464498911	330	1	HGNC	HGNC:25215	-
14:2923393	14	2923393	T/A	-3.47326	0.409033	2.78017e-17	16.5559	4.35926e-10	intron_variant	MODIFIER	-	ENSBTAG00000026340	Transcript	ENSBTAT00000037390	protein_coding	-	-	-	-	-	rs464025012	-	1	-	-	-
5:93947639	5	93947639	T/C	-2.11973	0.249651	2.79442e-17	16.5537	4.38161e-10	intron_variant	MODIFIER	MGST1	ENSBTAG00000008541	Transcript	ENSBTAT00000011257	protein_coding	-	-	-	-	-	rs137705840	-	-1	HGNC	HGNC:7061	-
14:2973209	14	2973209	C/T	-5.8026	0.684646	3.1848e-17	16.4969	4.99373e-10	intron_variant	MODIFIER	ADGRB1	ENSBTAG00000006385	Transcript	ENSBTAT00000064690	protein_coding	-	-	-	-	-	rs453339693	-	-1	HGNC	HGNC:943	-
14:2973209	14	2973209	C/T	-5.8026	0.684646	3.1848e-17	16.4969	4.99373e-10	intron_variant	MODIFIER	ADGRB1	ENSBTAG00000006385	Transcript	ENSBTAT00000008376	protein_coding	-	-	-	-	-	rs453339693	-	-1	HGNC	HGNC:943	-
14:2832545	14	2832545	G/A	-4.94012	0.583481	3.42738e-17	16.465	5.37409e-10	upstream_gene_variant	MODIFIER	SLURP1	ENSBTAG00000016209	Transcript	ENSBTAT00000048865	protein_coding	-	-	-	-	-	rs446560870	2236	1	HGNC	HGNC:18746	-
14:2832545	14	2832545	G/A	-4.94012	0.583481	3.42738e-17	16.465	5.37409e-10	downstream_gene_variant	MODIFIER	LYPD2	ENSBTAG00000016210	Transcript	ENSBTAT00000021572	protein_coding	-	-	-	-	-	rs446560870	1211	1	HGNC	HGNC:25215	-
14:2861090	14	2861090	C/A	-4.87919	0.576286	3.4277e-17	16.465	5.37458e-10	upstream_gene_variant	MODIFIER	PSCA	ENSBTAG00000047022	Transcript	ENSBTAT00000065704	protein_coding	-	-	-	-	-	rs449489147	4923	-1	HGNC	HGNC:9500	-
14:2978661	14	2978661	C/T	-7.18277	0.848599	3.49638e-17	16.4564	5.48227e-10	intron_variant	MODIFIER	ADGRB1	ENSBTAG00000006385	Transcript	ENSBTAT00000064690	protein_coding	-	-	-	-	-	rs377982260	-	-1	HGNC	HGNC:943	-
14:2978661	14	2978661	C/T	-7.18277	0.848599	3.49638e-17	16.4564	5.48227e-10	intron_variant	MODIFIER	ADGRB1	ENSBTAG00000006385	Transcript	ENSBTAT00000008376	protein_coding	-	-	-	-	-	rs377982260	-	-1	HGNC	HGNC:943	-
14:2832535	14	2832535	C/A	-4.97414	0.587862	3.58208e-17	16.4459	5.61664e-10	upstream_gene_variant	MODIFIER	SLURP1	ENSBTAG00000016209	Transcript	ENSBTAT00000048865	protein_coding	-	-	-	-	-	rs434685055	2246	1	HGNC	HGNC:18746	-
14:2832535	14	2832535	C/A	-4.97414	0.587862	3.58208e-17	16.4459	5.61664e-10	downstream_gene_variant	MODIFIER	LYPD2	ENSBTAG00000016210	Transcript	ENSBTAT00000021572	protein_coding	-	-	-	-	-	rs434685055	1201	1	HGNC	HGNC:25215	-
14:2874748	14	2874748	G/A	-4.60326	0.544426	3.77278e-17	16.4233	5.91566e-10	intergenic_variant	MODIFIER	-	-	-	-	-	-	-	-	-	-	rs439440361	-	-	-	-	-
14:2874200	14	2874200	G/A	-4.60322	0.544428	3.77607e-17	16.423	5.92082e-10	intergenic_variant	MODIFIER	-	-	-	-	-	-	-	-	-	-	rs453347238	-	-	-	-	-
14:2833220	14	2833220	C/T	-4.75698	0.562784	3.85875e-17	16.4136	6.05046e-10	upstream_gene_variant	MODIFIER	SLURP1	ENSBTAG00000016209	Transcript	ENSBTAT00000048865	protein_coding	-	-	-	-	-	rs378466395	1561	1	HGNC	HGNC:18746	-
14:2833220	14	2833220	C/T	-4.75698	0.562784	3.85875e-17	16.4136	6.05046e-10	downstream_gene_variant	MODIFIER	LYPD2	ENSBTAG00000016210	Transcript	ENSBTAT00000021572	protein_coding	-	-	-	-	-	rs378466395	1886	1	HGNC	HGNC:25215	-
14:2865329	14	2865329	C/G	-4.59728	0.543929	3.8781e-17	16.4114	6.0808e-10	intergenic_variant	MODIFIER	-	-	-	-	-	-	-	-	-	-	rs436303599	-	-	-	-	-
14:2871404	14	2871404	T/C	-4.59846	0.5441	3.89345e-17	16.4097	6.10487e-10	intergenic_variant	MODIFIER	-	-	-	-	-	-	-	-	-	-	rs481448640	-	-	-	-	-
14:2866344	14	2866344	G/A	-4.59885	0.544176	3.90901e-17	16.4079	6.12927e-10	intergenic_variant	MODIFIER	-	-	-	-	-	-	-	-	-	-	rs448326866	-	-	-	-	-
14:2835180	14	2835180	G/C	-4.66204	0.551697	3.93105e-17	16.4055	6.16383e-10	downstream_gene_variant	MODIFIER	THEM6	ENSBTAG00000005063	Transcript	ENSBTAT00000006673	protein_coding	-	-	-	-	-	rs382087280	4000	-1	HGNC	HGNC:29656	-
14:2835180	14	2835180	G/C	-4.66204	0.551697	3.93105e-17	16.4055	6.16383e-10	intron_variant	MODIFIER	SLURP1	ENSBTAG00000016209	Transcript	ENSBTAT00000048865	protein_coding	-	-	-	-	-	rs382087280	-	1	HGNC	HGNC:18746	-
14:2835180	14	2835180	G/C	-4.66204	0.551697	3.93105e-17	16.4055	6.16383e-10	downstream_gene_variant	MODIFIER	LYPD2	ENSBTAG00000016210	Transcript	ENSBTAT00000021572	protein_coding	-	-	-	-	-	rs382087280	3846	1	HGNC	HGNC:25215	-
14:2833205	14	2833205	T/C	-4.74263	0.561261	3.94464e-17	16.404	6.18514e-10	upstream_gene_variant	MODIFIER	SLURP1	ENSBTAG00000016209	Transcript	ENSBTAT00000048865	protein_coding	-	-	-	-	-	rs384387258	1576	1	HGNC	HGNC:18746	-
14:2833205	14	2833205	T/C	-4.74263	0.561261	3.94464e-17	16.404	6.18514e-10	downstream_gene_variant	MODIFIER	LYPD2	ENSBTAG00000016210	Transcript	ENSBTAT00000021572	protein_coding	-	-	-	-	-	rs384387258	1871	1	HGNC	HGNC:25215	-
14:2862794	14	2862794	T/A	-4.59247	0.543491	3.94524e-17	16.4039	6.18607e-10	intergenic_variant	MODIFIER	-	-	-	-	-	-	-	-	-	-	rs466103272	-	-	-	-	-
14:2863027	14	2863027	A/G	-4.59214	0.5435	3.97026e-17	16.4012	6.22531e-10	intergenic_variant	MODIFIER	-	-	-	-	-	-	-	-	-	-	rs476266688	-	-	-	-	-
14:2831755	14	2831755	A/T	-5.65518	0.669475	4.03789e-17	16.3938	6.33135e-10	upstream_gene_variant	MODIFIER	SLURP1	ENSBTAG00000016209	Transcript	ENSBTAT00000048865	protein_coding	-	-	-	-	-	rs439213245	3026	1	HGNC	HGNC:18746	-
14:2831755	14	2831755	A/T	-5.65518	0.669475	4.03789e-17	16.3938	6.33135e-10	downstream_gene_variant	MODIFIER	LYPD2	ENSBTAG00000016210	Transcript	ENSBTAT00000021572	protein_coding	-	-	-	-	-	rs439213245	421	1	HGNC	HGNC:25215	-
14:2834114	14	2834114	C/A	-4.61499	0.546337	4.03943e-17	16.3937	6.33376e-10	upstream_gene_variant	MODIFIER	SLURP1	ENSBTAG00000016209	Transcript	ENSBTAT00000048865	protein_coding	-	-	-	-	-	rs385970961	667	1	HGNC	HGNC:18746	-
14:2834114	14	2834114	C/A	-4.61499	0.546337	4.03943e-17	16.3937	6.33376e-10	downstream_gene_variant	MODIFIER	LYPD2	ENSBTAG00000016210	Transcript	ENSBTAT00000021572	protein_coding	-	-	-	-	-	rs385970961	2780	1	HGNC	HGNC:25215	-
14:2837860	14	2837860	T/G	-4.52262	0.535456	4.06831e-17	16.3906	6.37905e-10	downstream_gene_variant	MODIFIER	THEM6	ENSBTAG00000005063	Transcript	ENSBTAT00000006673	protein_coding	-	-	-	-	-	rs132713266	1320	-1	HGNC	HGNC:29656	-
14:2837860	14	2837860	T/G	-4.52262	0.535456	4.06831e-17	16.3906	6.37905e-10	downstream_gene_variant	MODIFIER	SLURP1	ENSBTAG00000016209	Transcript	ENSBTAT00000048865	protein_coding	-	-	-	-	-	rs132713266	1875	1	HGNC	HGNC:18746	-
14:2858576	14	2858576	G/A	-4.58205	0.542501	4.07325e-17	16.3901	6.38679e-10	upstream_gene_variant	MODIFIER	PSCA	ENSBTAG00000047022	Transcript	ENSBTAT00000065704	protein_coding	-	-	-	-	-	rs456395249	2409	-1	HGNC	HGNC:9500	-
14:2858303	14	2858303	G/A	-4.57893	0.542242	4.13223e-17	16.3838	6.47928e-10	upstream_gene_variant	MODIFIER	PSCA	ENSBTAG00000047022	Transcript	ENSBTAT00000065704	protein_coding	-	-	-	-	-	rs455859060	2136	-1	HGNC	HGNC:9500	-
14:2855782	14	2855782	C/T	-4.57825	0.542185	4.14516e-17	16.3825	6.49955e-10	intron_variant	MODIFIER	PSCA	ENSBTAG00000047022	Transcript	ENSBTAT00000065704	protein_coding	-	-	-	-	-	rs433943670	-	-1	HGNC	HGNC:9500	-
14:2833650	14	2833650	G/A	-4.53251	0.536889	4.21189e-17	16.3755	6.60418e-10	upstream_gene_variant	MODIFIER	SLURP1	ENSBTAG00000016209	Transcript	ENSBTAT00000048865	protein_coding	-	-	-	-	-	rs384389673	1131	1	HGNC	HGNC:18746	-
14:2833650	14	2833650	G/A	-4.53251	0.536889	4.21189e-17	16.3755	6.60418e-10	downstream_gene_variant	MODIFIER	LYPD2	ENSBTAG00000016210	Transcript	ENSBTAT00000021572	protein_coding	-	-	-	-	-	rs384389673	2316	1	HGNC	HGNC:25215	-
14:2833682	14	2833682	T/C	-4.53973	0.537922	4.31205e-17	16.3653	6.76123e-10	upstream_gene_variant	MODIFIER	SLURP1	ENSBTAG00000016209	Transcript	ENSBTAT00000048865	protein_coding	-	-	-	-	-	rs379474342	1099	1	HGNC	HGNC:18746	-
14:2833682	14	2833682	T/C	-4.53973	0.537922	4.31205e-17	16.3653	6.76123e-10	downstream_gene_variant	MODIFIER	LYPD2	ENSBTAG00000016210	Transcript	ENSBTAT00000021572	protein_coding	-	-	-	-	-	rs379474342	2348	1	HGNC	HGNC:25215	-
14:2833336	14	2833336	T/G	-4.54207	0.538228	4.32838e-17	16.3637	6.78683e-10	upstream_gene_variant	MODIFIER	SLURP1	ENSBTAG00000016209	Transcript	ENSBTAT00000048865	protein_coding	-	-	-	-	-	rs385254438	1445	1	HGNC	HGNC:18746	-
14:2833336	14	2833336	T/G	-4.54207	0.538228	4.32838e-17	16.3637	6.78683e-10	downstream_gene_variant	MODIFIER	LYPD2	ENSBTAG00000016210	Transcript	ENSBTAT00000021572	protein_coding	-	-	-	-	-	rs385254438	2002	1	HGNC	HGNC:25215	-
14:2852827	14	2852827	C/T	-4.56623	0.541103	4.33493e-17	16.363	6.79711e-10	downstream_gene_variant	MODIFIER	PSCA	ENSBTAG00000047022	Transcript	ENSBTAT00000065704	protein_coding	-	-	-	-	-	rs457400041	1777	-1	HGNC	HGNC:9500	-
14:2838779	14	2838779	A/C	-4.53506	0.537473	4.37143e-17	16.3594	6.85434e-10	downstream_gene_variant	MODIFIER	THEM6	ENSBTAG00000005063	Transcript	ENSBTAT00000006673	protein_coding	-	-	-	-	-	rs384190293	401	-1	HGNC	HGNC:29656	-
14:2838779	14	2838779	A/C	-4.53506	0.537473	4.37143e-17	16.3594	6.85434e-10	downstream_gene_variant	MODIFIER	SLURP1	ENSBTAG00000016209	Transcript	ENSBTAT00000048865	protein_coding	-	-	-	-	-	rs384190293	2794	1	HGNC	HGNC:18746	-
14:2839693	14	2839693	G/A	-4.53506	0.537473	4.37193e-17	16.3593	6.85512e-10	3_prime_UTR_variant	MODIFIER	THEM6	ENSBTAG00000005063	Transcript	ENSBTAT00000006673	protein_coding	1608	-	-	-	-	rs381343049	-	-1	HGNC	HGNC:29656	-
14:2839693	14	2839693	G/A	-4.53506	0.537473	4.37193e-17	16.3593	6.85512e-10	downstream_gene_variant	MODIFIER	SLURP1	ENSBTAG00000016209	Transcript	ENSBTAT00000048865	protein_coding	-	-	-	-	-	rs381343049	3708	1	HGNC	HGNC:18746	-
14:2839870	14	2839870	T/C	-4.53506	0.537473	4.37193e-17	16.3593	6.85512e-10	3_prime_UTR_variant	MODIFIER	THEM6	ENSBTAG00000005063	Transcript	ENSBTAT00000006673	protein_coding	1431	-	-	-	-	rs461075187	-	-1	HGNC	HGNC:29656	-
14:2839870	14	2839870	T/C	-4.53506	0.537473	4.37193e-17	16.3593	6.85512e-10	downstream_gene_variant	MODIFIER	SLURP1	ENSBTAG00000016209	Transcript	ENSBTAT00000048865	protein_coding	-	-	-	-	-	rs461075187	3885	1	HGNC	HGNC:18746	-
14:2840795	14	2840795	G/A	-4.53503	0.537473	4.37342e-17	16.3592	6.85745e-10	intron_variant	MODIFIER	THEM6	ENSBTAG00000005063	Transcript	ENSBTAT00000006673	protein_coding	-	-	-	-	-	rs110554653	-	-1	HGNC	HGNC:29656	-
14:2840795	14	2840795	G/A	-4.53503	0.537473	4.37342e-17	16.3592	6.85745e-10	downstream_gene_variant	MODIFIER	SLURP1	ENSBTAG00000016209	Transcript	ENSBTAT00000048865	protein_coding	-	-	-	-	-	rs110554653	4810	1	HGNC	HGNC:18746	-
14:2840383	14	2840383	T/G	-4.53502	0.537481	4.37932e-17	16.3586	6.8667e-10	3_prime_UTR_variant	MODIFIER	THEM6	ENSBTAG00000005063	Transcript	ENSBTAT00000006673	protein_coding	918	-	-	-	-	rs384217266	-	-1	HGNC	HGNC:29656	-
14:2840383	14	2840383	T/G	-4.53502	0.537481	4.37932e-17	16.3586	6.8667e-10	downstream_gene_variant	MODIFIER	SLURP1	ENSBTAG00000016209	Transcript	ENSBTAT00000048865	protein_coding	-	-	-	-	-	rs384217266	4398	1	HGNC	HGNC:18746	-
14:2836570	14	2836570	T/C	-4.53771	0.537852	4.40978e-17	16.3556	6.91447e-10	downstream_gene_variant	MODIFIER	THEM6	ENSBTAG00000005063	Transcript	ENSBTAT00000006673	protein_coding	-	-	-	-	-	rs379747746	2610	-1	HGNC	HGNC:29656	-
14:2836570	14	2836570	T/C	-4.53771	0.537852	4.40978e-17	16.3556	6.91447e-10	downstream_gene_variant	MODIFIER	SLURP1	ENSBTAG00000016209	Transcript	ENSBTAT00000048865	protein_coding	-	-	-	-	-	rs379747746	585	1	HGNC	HGNC:18746	-
14:2853845	14	2853845	G/A	-4.56922	0.541609	4.42204e-17	16.3544	6.93369e-10	downstream_gene_variant	MODIFIER	PSCA	ENSBTAG00000047022	Transcript	ENSBTAT00000065704	protein_coding	-	-	-	-	-	rs109711002	759	-1	HGNC	HGNC:9500	-
14:2835914	14	2835914	G/C	-4.53879	0.538012	4.42796e-17	16.3538	6.94298e-10	downstream_gene_variant	MODIFIER	THEM6	ENSBTAG00000005063	Transcript	ENSBTAT00000006673	protein_coding	-	-	-	-	-	rs384732462	3266	-1	HGNC	HGNC:29656	-
14:2835914	14	2835914	G/C	-4.53879	0.538012	4.42796e-17	16.3538	6.94298e-10	3_prime_UTR_variant	MODIFIER	SLURP1	ENSBTAG00000016209	Transcript	ENSBTAT00000048865	protein_coding	497	-	-	-	-	rs384732462	-	1	HGNC	HGNC:18746	-
14:2835914	14	2835914	G/C	-4.53879	0.538012	4.42796e-17	16.3538	6.94298e-10	downstream_gene_variant	MODIFIER	LYPD2	ENSBTAG00000016210	Transcript	ENSBTAT00000021572	protein_coding	-	-	-	-	-	rs384732462	4580	1	HGNC	HGNC:25215	-
14:2836661	14	2836661	T/C	-4.53758	0.537879	4.43422e-17	16.3532	6.95279e-10	downstream_gene_variant	MODIFIER	THEM6	ENSBTAG00000005063	Transcript	ENSBTAT00000006673	protein_coding	-	-	-	-	-	rs380193686	2519	-1	HGNC	HGNC:29656	-
14:2836661	14	2836661	T/C	-4.53758	0.537879	4.43422e-17	16.3532	6.95279e-10	downstream_gene_variant	MODIFIER	SLURP1	ENSBTAG00000016209	Transcript	ENSBTAT00000048865	protein_coding	-	-	-	-	-	rs380193686	676	1	HGNC	HGNC:18746	-
14:2834885	14	2834885	A/G	-4.54155	0.538356	4.43844e-17	16.3528	6.95941e-10	downstream_gene_variant	MODIFIER	THEM6	ENSBTAG00000005063	Transcript	ENSBTAT00000006673	protein_coding	-	-	-	-	-	rs135169885	4295	-1	HGNC	HGNC:29656	-
14:2834885	14	2834885	A/G	-4.54155	0.538356	4.43844e-17	16.3528	6.95941e-10	intron_variant	MODIFIER	SLURP1	ENSBTAG00000016209	Transcript	ENSBTAT00000048865	protein_coding	-	-	-	-	-	rs135169885	-	1	HGNC	HGNC:18746	-
14:2834885	14	2834885	A/G	-4.54155	0.538356	4.43844e-17	16.3528	6.95941e-10	downstream_gene_variant	MODIFIER	LYPD2	ENSBTAG00000016210	Transcript	ENSBTAT00000021572	protein_coding	-	-	-	-	-	rs135169885	3551	1	HGNC	HGNC:25215	-
14:2833534	14	2833534	C/A	-4.54397	0.53868	4.45948e-17	16.3507	6.99239e-10	upstream_gene_variant	MODIFIER	SLURP1	ENSBTAG00000016209	Transcript	ENSBTAT00000048865	protein_coding	-	-	-	-	-	rs435336817	1247	1	HGNC	HGNC:18746	-
14:2833534	14	2833534	C/A	-4.54397	0.53868	4.45948e-17	16.3507	6.99239e-10	downstream_gene_variant	MODIFIER	LYPD2	ENSBTAG00000016210	Transcript	ENSBTAT00000021572	protein_coding	-	-	-	-	-	rs435336817	2200	1	HGNC	HGNC:25215	-
14:2834899	14	2834899	G/A	-4.54081	0.538311	4.46315e-17	16.3504	6.99816e-10	downstream_gene_variant	MODIFIER	THEM6	ENSBTAG00000005063	Transcript	ENSBTAT00000006673	protein_coding	-	-	-	-	-	rs384931964	4281	-1	HGNC	HGNC:29656	-
14:2834899	14	2834899	G/A	-4.54081	0.538311	4.46315e-17	16.3504	6.99816e-10	intron_variant	MODIFIER	SLURP1	ENSBTAG00000016209	Transcript	ENSBTAT00000048865	protein_coding	-	-	-	-	-	rs384931964	-	1	HGNC	HGNC:18746	-
14:2834899	14	2834899	G/A	-4.54081	0.538311	4.46315e-17	16.3504	6.99816e-10	downstream_gene_variant	MODIFIER	LYPD2	ENSBTAG00000016210	Transcript	ENSBTAT00000021572	protein_coding	-	-	-	-	-	rs384931964	3565	1	HGNC	HGNC:25215	-
14:2832871	14	2832871	A/G	-4.74033	0.561976	4.46971e-17	16.3497	7.00844e-10	upstream_gene_variant	MODIFIER	SLURP1	ENSBTAG00000016209	Transcript	ENSBTAT00000048865	protein_coding	-	-	-	-	-	rs451305716	1910	1	HGNC	HGNC:18746	-
14:2832871	14	2832871	A/G	-4.74033	0.561976	4.46971e-17	16.3497	7.00844e-10	downstream_gene_variant	MODIFIER	LYPD2	ENSBTAG00000016210	Transcript	ENSBTAT00000021572	protein_coding	-	-	-	-	-	rs451305716	1537	1	HGNC	HGNC:25215	-
14:2833422	14	2833422	G/A	-4.54437	0.538759	4.47849e-17	16.3489	7.0222e-10	upstream_gene_variant	MODIFIER	SLURP1	ENSBTAG00000016209	Transcript	ENSBTAT00000048865	protein_coding	-	-	-	-	-	rs446698377	1359	1	HGNC	HGNC:18746	-
14:2833422	14	2833422	G/A	-4.54437	0.538759	4.47849e-17	16.3489	7.0222e-10	downstream_gene_variant	MODIFIER	LYPD2	ENSBTAG00000016210	Transcript	ENSBTAT00000021572	protein_coding	-	-	-	-	-	rs446698377	2088	1	HGNC	HGNC:25215	-
14:2834764	14	2834764	C/T	-4.54325	0.538657	4.49615e-17	16.3472	7.04989e-10	downstream_gene_variant	MODIFIER	THEM6	ENSBTAG00000005063	Transcript	ENSBTAT00000006673	protein_coding	-	-	-	-	-	rs383635655	4416	-1	HGNC	HGNC:29656	-
14:2834764	14	2834764	C/T	-4.54325	0.538657	4.49615e-17	16.3472	7.04989e-10	upstream_gene_variant	MODIFIER	SLURP1	ENSBTAG00000016209	Transcript	ENSBTAT00000048865	protein_coding	-	-	-	-	-	rs383635655	17	1	HGNC	HGNC:18746	-
14:2834764	14	2834764	C/T	-4.54325	0.538657	4.49615e-17	16.3472	7.04989e-10	downstream_gene_variant	MODIFIER	LYPD2	ENSBTAG00000016210	Transcript	ENSBTAT00000021572	protein_coding	-	-	-	-	-	rs383635655	3430	1	HGNC	HGNC:25215	-
14:2833976	14	2833976	A/G	-4.54381	0.538723	4.4962e-17	16.3472	7.04998e-10	upstream_gene_variant	MODIFIER	SLURP1	ENSBTAG00000016209	Transcript	ENSBTAT00000048865	protein_coding	-	-	-	-	-	rs382163260	805	1	HGNC	HGNC:18746	-
14:2833976	14	2833976	A/G	-4.54381	0.538723	4.4962e-17	16.3472	7.04998e-10	downstream_gene_variant	MODIFIER	LYPD2	ENSBTAG00000016210	Transcript	ENSBTAT00000021572	protein_coding	-	-	-	-	-	rs382163260	2642	1	HGNC	HGNC:25215	-
14:2833221	14	2833221	G/A	-4.77597	0.566266	4.50568e-17	16.3462	7.06484e-10	upstream_gene_variant	MODIFIER	SLURP1	ENSBTAG00000016209	Transcript	ENSBTAT00000048865	protein_coding	-	-	-	-	-	rs463785805	1560	1	HGNC	HGNC:18746	-
14:2833221	14	2833221	G/A	-4.77597	0.566266	4.50568e-17	16.3462	7.06484e-10	downstream_gene_variant	MODIFIER	LYPD2	ENSBTAG00000016210	Transcript	ENSBTAT00000021572	protein_coding	-	-	-	-	-	rs463785805	1887	1	HGNC	HGNC:25215	-
14:2834162	14	2834162	T/C	-4.54378	0.538741	4.50891e-17	16.3459	7.06991e-10	upstream_gene_variant	MODIFIER	SLURP1	ENSBTAG00000016209	Transcript	ENSBTAT00000048865	protein_coding	-	-	-	-	-	rs380603194	619	1	HGNC	HGNC:18746	-
14:2834162	14	2834162	T/C	-4.54378	0.538741	4.50891e-17	16.3459	7.06991e-10	downstream_gene_variant	MODIFIER	LYPD2	ENSBTAG00000016210	Transcript	ENSBTAT00000021572	protein_coding	-	-	-	-	-	rs380603194	2828	1	HGNC	HGNC:25215	-
14:2834609	14	2834609	T/C	-4.54356	0.538716	4.50995e-17	16.3458	7.07153e-10	downstream_gene_variant	MODIFIER	THEM6	ENSBTAG00000005063	Transcript	ENSBTAT00000006673	protein_coding	-	-	-	-	-	rs446832956	4571	-1	HGNC	HGNC:29656	-
14:2834609	14	2834609	T/C	-4.54356	0.538716	4.50995e-17	16.3458	7.07153e-10	upstream_gene_variant	MODIFIER	SLURP1	ENSBTAG00000016209	Transcript	ENSBTAT00000048865	protein_coding	-	-	-	-	-	rs446832956	172	1	HGNC	HGNC:18746	-
14:2834609	14	2834609	T/C	-4.54356	0.538716	4.50995e-17	16.3458	7.07153e-10	downstream_gene_variant	MODIFIER	LYPD2	ENSBTAG00000016210	Transcript	ENSBTAT00000021572	protein_coding	-	-	-	-	-	rs446832956	3275	1	HGNC	HGNC:25215	-
14:2835072	14	2835072	G/A	-4.54479	0.538875	4.51751e-17	16.3451	7.08339e-10	downstream_gene_variant	MODIFIER	THEM6	ENSBTAG00000005063	Transcript	ENSBTAT00000006673	protein_coding	-	-	-	-	-	rs466704894	4108	-1	HGNC	HGNC:29656	-
14:2835072	14	2835072	G/A	-4.54479	0.538875	4.51751e-17	16.3451	7.08339e-10	intron_variant	MODIFIER	SLURP1	ENSBTAG00000016209	Transcript	ENSBTAT00000048865	protein_coding	-	-	-	-	-	rs466704894	-	1	HGNC	HGNC:18746	-
14:2835072	14	2835072	G/A	-4.54479	0.538875	4.51751e-17	16.3451	7.08339e-10	downstream_gene_variant	MODIFIER	LYPD2	ENSBTAG00000016210	Transcript	ENSBTAT00000021572	protein_coding	-	-	-	-	-	rs466704894	3738	1	HGNC	HGNC:25215	-
14:2833904	14	2833904	T/C	-4.54597	0.539099	4.56755e-17	16.3403	7.16185e-10	upstream_gene_variant	MODIFIER	SLURP1	ENSBTAG00000016209	Transcript	ENSBTAT00000048865	protein_coding	-	-	-	-	-	rs384943450	877	1	HGNC	HGNC:18746	-
14:2833904	14	2833904	T/C	-4.54597	0.539099	4.56755e-17	16.3403	7.16185e-10	downstream_gene_variant	MODIFIER	LYPD2	ENSBTAG00000016210	Transcript	ENSBTAT00000021572	protein_coding	-	-	-	-	-	rs384943450	2570	1	HGNC	HGNC:25215	-
14:2833906	14	2833906	C/T	-4.54591	0.539097	4.57094e-17	16.34	7.16717e-10	upstream_gene_variant	MODIFIER	SLURP1	ENSBTAG00000016209	Transcript	ENSBTAT00000048865	protein_coding	-	-	-	-	-	rs380722880	875	1	HGNC	HGNC:18746	-
14:2833906	14	2833906	C/T	-4.54591	0.539097	4.57094e-17	16.34	7.16717e-10	downstream_gene_variant	MODIFIER	LYPD2	ENSBTAG00000016210	Transcript	ENSBTAT00000021572	protein_coding	-	-	-	-	-	rs380722880	2572	1	HGNC	HGNC:25215	-
14:2837678	14	2837678	A/G	-4.54141	0.538638	4.61591e-17	16.3357	7.23767e-10	downstream_gene_variant	MODIFIER	THEM6	ENSBTAG00000005063	Transcript	ENSBTAT00000006673	protein_coding	-	-	-	-	-	rs440473046	1502	-1	HGNC	HGNC:29656	-
14:2837678	14	2837678	A/G	-4.54141	0.538638	4.61591e-17	16.3357	7.23767e-10	downstream_gene_variant	MODIFIER	SLURP1	ENSBTAG00000016209	Transcript	ENSBTAT00000048865	protein_coding	-	-	-	-	-	rs440473046	1693	1	HGNC	HGNC:18746	-
14:2837827	14	2837827	C/T	-4.54137	0.538634	4.61632e-17	16.3357	7.23833e-10	downstream_gene_variant	MODIFIER	THEM6	ENSBTAG00000005063	Transcript	ENSBTAT00000006673	protein_coding	-	-	-	-	-	rs455714679	1353	-1	HGNC	HGNC:29656	-
14:2837827	14	2837827	C/T	-4.54137	0.538634	4.61632e-17	16.3357	7.23833e-10	downstream_gene_variant	MODIFIER	SLURP1	ENSBTAG00000016209	Transcript	ENSBTAT00000048865	protein_coding	-	-	-	-	-	rs455714679	1842	1	HGNC	HGNC:18746	-
14:2839395	14	2839395	C/T	-4.54123	0.53863	4.62376e-17	16.335	7.24999e-10	3_prime_UTR_variant	MODIFIER	THEM6	ENSBTAG00000005063	Transcript	ENSBTAT00000006673	protein_coding	1906	-	-	-	-	rs438539140	-	-1	HGNC	HGNC:29656	-
14:2839395	14	2839395	C/T	-4.54123	0.53863	4.62376e-17	16.335	7.24999e-10	downstream_gene_variant	MODIFIER	SLURP1	ENSBTAG00000016209	Transcript	ENSBTAT00000048865	protein_coding	-	-	-	-	-	rs438539140	3410	1	HGNC	HGNC:18746	-
14:2839961	14	2839961	C/T	-4.54122	0.53863	4.62429e-17	16.335	7.25082e-10	3_prime_UTR_variant	MODIFIER	THEM6	ENSBTAG00000005063	Transcript	ENSBTAT00000006673	protein_coding	1340	-	-	-	-	rs482659607	-	-1	HGNC	HGNC:29656	-
14:2839961	14	2839961	C/T	-4.54122	0.53863	4.62429e-17	16.335	7.25082e-10	downstream_gene_variant	MODIFIER	SLURP1	ENSBTAG00000016209	Transcript	ENSBTAT00000048865	protein_coding	-	-	-	-	-	rs482659607	3976	1	HGNC	HGNC:18746	-
14:2840186	14	2840186	A/G	-4.54122	0.53863	4.62481e-17	16.3349	7.25164e-10	3_prime_UTR_variant	MODIFIER	THEM6	ENSBTAG00000005063	Transcript	ENSBTAT00000006673	protein_coding	1115	-	-	-	-	rs521287071	-	-1	HGNC	HGNC:29656	-
14:2840186	14	2840186	A/G	-4.54122	0.53863	4.62481e-17	16.3349	7.25164e-10	downstream_gene_variant	MODIFIER	SLURP1	ENSBTAG00000016209	Transcript	ENSBTAT00000048865	protein_coding	-	-	-	-	-	rs521287071	4201	1	HGNC	HGNC:18746	-
14:2833024	14	2833024	C/A	-4.56801	0.541809	4.62561e-17	16.3348	7.25289e-10	upstream_gene_variant	MODIFIER	SLURP1	ENSBTAG00000016209	Transcript	ENSBTAT00000048865	protein_coding	-	-	-	-	-	rs460073776	1757	1	HGNC	HGNC:18746	-
14:2833024	14	2833024	C/A	-4.56801	0.541809	4.62561e-17	16.3348	7.25289e-10	downstream_gene_variant	MODIFIER	LYPD2	ENSBTAG00000016210	Transcript	ENSBTAT00000021572	protein_coding	-	-	-	-	-	rs460073776	1690	1	HGNC	HGNC:25215	-
14:2836542	14	2836542	G/A	-4.54382	0.539024	4.67732e-17	16.33	7.33397e-10	downstream_gene_variant	MODIFIER	THEM6	ENSBTAG00000005063	Transcript	ENSBTAT00000006673	protein_coding	-	-	-	-	-	rs480279518	2638	-1	HGNC	HGNC:29656	-
14:2836542	14	2836542	G/A	-4.54382	0.539024	4.67732e-17	16.33	7.33397e-10	downstream_gene_variant	MODIFIER	SLURP1	ENSBTAG00000016209	Transcript	ENSBTAT00000048865	protein_coding	-	-	-	-	-	rs480279518	557	1	HGNC	HGNC:18746	-
14:2836947	14	2836947	A/G	-4.54356	0.539007	4.6855e-17	16.3292	7.34679e-10	downstream_gene_variant	MODIFIER	THEM6	ENSBTAG00000005063	Transcript	ENSBTAT00000006673	protein_coding	-	-	-	-	-	rs478708844	2233	-1	HGNC	HGNC:29656	-
14:2836947	14	2836947	A/G	-4.54356	0.539007	4.6855e-17	16.3292	7.34679e-10	downstream_gene_variant	MODIFIER	SLURP1	ENSBTAG00000016209	Transcript	ENSBTAT00000048865	protein_coding	-	-	-	-	-	rs478708844	962	1	HGNC	HGNC:18746	-
14:2833022	14	2833022	C/T	-4.56976	0.542119	4.688e-17	16.329	7.35071e-10	upstream_gene_variant	MODIFIER	SLURP1	ENSBTAG00000016209	Transcript	ENSBTAT00000048865	protein_coding	-	-	-	-	-	rs522235197	1759	1	HGNC	HGNC:18746	-
14:2833022	14	2833022	C/T	-4.56976	0.542119	4.688e-17	16.329	7.35071e-10	downstream_gene_variant	MODIFIER	LYPD2	ENSBTAG00000016210	Transcript	ENSBTAT00000021572	protein_coding	-	-	-	-	-	rs522235197	1688	1	HGNC	HGNC:25215	-
14:2837559	14	2837559	C/T	-4.54318	0.538965	4.68807e-17	16.329	7.35082e-10	downstream_gene_variant	MODIFIER	THEM6	ENSBTAG00000005063	Transcript	ENSBTAT00000006673	protein_coding	-	-	-	-	-	rs473257241	1621	-1	HGNC	HGNC:29656	-
14:2837559	14	2837559	C/T	-4.54318	0.538965	4.68807e-17	16.329	7.35082e-10	downstream_gene_variant	MODIFIER	SLURP1	ENSBTAG00000016209	Transcript	ENSBTAT00000048865	protein_coding	-	-	-	-	-	rs473257241	1574	1	HGNC	HGNC:18746	-
14:2837533	14	2837533	G/A	-4.54319	0.538981	4.69652e-17	16.3282	7.36408e-10	downstream_gene_variant	MODIFIER	THEM6	ENSBTAG00000005063	Transcript	ENSBTAT00000006673	protein_coding	-	-	-	-	-	rs451812262	1647	-1	HGNC	HGNC:29656	-
14:2837533	14	2837533	G/A	-4.54319	0.538981	4.69652e-17	16.3282	7.36408e-10	downstream_gene_variant	MODIFIER	SLURP1	ENSBTAG00000016209	Transcript	ENSBTAT00000048865	protein_coding	-	-	-	-	-	rs451812262	1548	1	HGNC	HGNC:18746	-
14:2835055	14	2835055	G/A	-4.5464	0.539402	4.72195e-17	16.3259	7.40394e-10	downstream_gene_variant	MODIFIER	THEM6	ENSBTAG00000005063	Transcript	ENSBTAT00000006673	protein_coding	-	-	-	-	-	-	4125	-1	HGNC	HGNC:29656	-
14:2835055	14	2835055	G/A	-4.5464	0.539402	4.72195e-17	16.3259	7.40394e-10	intron_variant	MODIFIER	SLURP1	ENSBTAG00000016209	Transcript	ENSBTAT00000048865	protein_coding	-	-	-	-	-	-	-	1	HGNC	HGNC:18746	-
14:2835055	14	2835055	G/A	-4.5464	0.539402	4.72195e-17	16.3259	7.40394e-10	downstream_gene_variant	MODIFIER	LYPD2	ENSBTAG00000016210	Transcript	ENSBTAT00000021572	protein_coding	-	-	-	-	-	-	3721	1	HGNC	HGNC:25215	-
14:2835910	14	2835910	C/G	-4.5461	0.539385	4.73311e-17	16.3249	7.42145e-10	downstream_gene_variant	MODIFIER	THEM6	ENSBTAG00000005063	Transcript	ENSBTAT00000006673	protein_coding	-	-	-	-	-	-	3270	-1	HGNC	HGNC:29656	-
14:2835910	14	2835910	C/G	-4.5461	0.539385	4.73311e-17	16.3249	7.42145e-10	3_prime_UTR_variant	MODIFIER	SLURP1	ENSBTAG00000016209	Transcript	ENSBTAT00000048865	protein_coding	493	-	-	-	-	-	-	1	HGNC	HGNC:18746	-
14:2835910	14	2835910	C/G	-4.5461	0.539385	4.73311e-17	16.3249	7.42145e-10	downstream_gene_variant	MODIFIER	LYPD2	ENSBTAG00000016210	Transcript	ENSBTAT00000021572	protein_coding	-	-	-	-	-	-	4576	1	HGNC	HGNC:25215	-
14:2835829	14	2835829	G/A	-4.54613	0.539398	4.73901e-17	16.3243	7.4307e-10	downstream_gene_variant	MODIFIER	THEM6	ENSBTAG00000005063	Transcript	ENSBTAT00000006673	protein_coding	-	-	-	-	-	rs457606094	3351	-1	HGNC	HGNC:29656	-
14:2835829	14	2835829	G/A	-4.54613	0.539398	4.73901e-17	16.3243	7.4307e-10	3_prime_UTR_variant	MODIFIER	SLURP1	ENSBTAG00000016209	Transcript	ENSBTAT00000048865	protein_coding	412	-	-	-	-	rs457606094	-	1	HGNC	HGNC:18746	-
14:2835829	14	2835829	G/A	-4.54613	0.539398	4.73901e-17	16.3243	7.4307e-10	downstream_gene_variant	MODIFIER	LYPD2	ENSBTAG00000016210	Transcript	ENSBTAT00000021572	protein_coding	-	-	-	-	-	rs457606094	4495	1	HGNC	HGNC:25215	-
14:2835679	14	2835679	G/A	-4.54613	0.539398	4.73905e-17	16.3243	7.43075e-10	downstream_gene_variant	MODIFIER	THEM6	ENSBTAG00000005063	Transcript	ENSBTAT00000006673	protein_coding	-	-	-	-	-	rs468823973	3501	-1	HGNC	HGNC:29656	-
14:2835679	14	2835679	G/A	-4.54613	0.539398	4.73905e-17	16.3243	7.43075e-10	missense_variant	MODERATE	SLURP1	ENSBTAG00000016209	Transcript	ENSBTAT00000048865	protein_coding	262	235	79	E/K	Gag/Aag	rs468823973	-	1	HGNC	HGNC:18746	tolerated(0.8)
14:2835679	14	2835679	G/A	-4.54613	0.539398	4.73905e-17	16.3243	7.43075e-10	downstream_gene_variant	MODIFIER	LYPD2	ENSBTAG00000016210	Transcript	ENSBTAT00000021572	protein_coding	-	-	-	-	-	rs468823973	4345	1	HGNC	HGNC:25215	-
14:2834645	14	2834645	C/T	-4.54943	0.539835	4.76744e-17	16.3217	7.47527e-10	downstream_gene_variant	MODIFIER	THEM6	ENSBTAG00000005063	Transcript	ENSBTAT00000006673	protein_coding	-	-	-	-	-	rs461841327	4535	-1	HGNC	HGNC:29656	-
14:2834645	14	2834645	C/T	-4.54943	0.539835	4.76744e-17	16.3217	7.47527e-10	upstream_gene_variant	MODIFIER	SLURP1	ENSBTAG00000016209	Transcript	ENSBTAT00000048865	protein_coding	-	-	-	-	-	rs461841327	136	1	HGNC	HGNC:18746	-
14:2834645	14	2834645	C/T	-4.54943	0.539835	4.76744e-17	16.3217	7.47527e-10	downstream_gene_variant	MODIFIER	LYPD2	ENSBTAG00000016210	Transcript	ENSBTAT00000021572	protein_coding	-	-	-	-	-	rs461841327	3311	1	HGNC	HGNC:25215	-
14:2833060	14	2833060	G/A	-4.55188	0.54014	4.77577e-17	16.321	7.48833e-10	upstream_gene_variant	MODIFIER	SLURP1	ENSBTAG00000016209	Transcript	ENSBTAT00000048865	protein_coding	-	-	-	-	-	rs475179311	1721	1	HGNC	HGNC:18746	-
14:2833060	14	2833060	G/A	-4.55188	0.54014	4.77577e-17	16.321	7.48833e-10	downstream_gene_variant	MODIFIER	LYPD2	ENSBTAG00000016210	Transcript	ENSBTAT00000021572	protein_coding	-	-	-	-	-	rs475179311	1726	1	HGNC	HGNC:25215	-
14:2832687	14	2832687	A/G	-4.78828	0.568255	4.81377e-17	16.3175	7.54793e-10	upstream_gene_variant	MODIFIER	SLURP1	ENSBTAG00000016209	Transcript	ENSBTAT00000048865	protein_coding	-	-	-	-	-	rs456848941	2094	1	HGNC	HGNC:18746	-
14:2832687	14	2832687	A/G	-4.78828	0.568255	4.81377e-17	16.3175	7.54793e-10	downstream_gene_variant	MODIFIER	LYPD2	ENSBTAG00000016210	Transcript	ENSBTAT00000021572	protein_coding	-	-	-	-	-	rs456848941	1353	1	HGNC	HGNC:25215	-
14:2832675	14	2832675	C/T	-4.7887	0.568386	4.86252e-17	16.3131	7.62435e-10	upstream_gene_variant	MODIFIER	SLURP1	ENSBTAG00000016209	Transcript	ENSBTAT00000048865	protein_coding	-	-	-	-	-	rs435400139	2106	1	HGNC	HGNC:18746	-
14:2832675	14	2832675	C/T	-4.7887	0.568386	4.86252e-17	16.3131	7.62435e-10	downstream_gene_variant	MODIFIER	LYPD2	ENSBTAG00000016210	Transcript	ENSBTAT00000021572	protein_coding	-	-	-	-	-	rs435400139	1341	1	HGNC	HGNC:25215	-
14:2832952	14	2832952	G/A	-4.57167	0.542665	4.88772e-17	16.3109	7.66386e-10	upstream_gene_variant	MODIFIER	SLURP1	ENSBTAG00000016209	Transcript	ENSBTAT00000048865	protein_coding	-	-	-	-	-	rs471226124	1829	1	HGNC	HGNC:18746	-
14:2832952	14	2832952	G/A	-4.57167	0.542665	4.88772e-17	16.3109	7.66386e-10	downstream_gene_variant	MODIFIER	LYPD2	ENSBTAG00000016210	Transcript	ENSBTAT00000021572	protein_coding	-	-	-	-	-	rs471226124	1618	1	HGNC	HGNC:25215	-
14:2832977	14	2832977	G/T	-4.56	0.541338	4.92492e-17	16.3076	7.7222e-10	upstream_gene_variant	MODIFIER	SLURP1	ENSBTAG00000016209	Transcript	ENSBTAT00000048865	protein_coding	-	-	-	-	-	rs441548369	1804	1	HGNC	HGNC:18746	-
14:2832977	14	2832977	G/T	-4.56	0.541338	4.92492e-17	16.3076	7.7222e-10	downstream_gene_variant	MODIFIER	LYPD2	ENSBTAG00000016210	Transcript	ENSBTAT00000021572	protein_coding	-	-	-	-	-	rs441548369	1643	1	HGNC	HGNC:25215	-
14:2832647	14	2832647	T/C	-4.79101	0.568798	4.94646e-17	16.3057	7.75598e-10	upstream_gene_variant	MODIFIER	SLURP1	ENSBTAG00000016209	Transcript	ENSBTAT00000048865	protein_coding	-	-	-	-	-	rs468199526	2134	1	HGNC	HGNC:18746	-
14:2832647	14	2832647	T/C	-4.79101	0.568798	4.94646e-17	16.3057	7.75598e-10	downstream_gene_variant	MODIFIER	LYPD2	ENSBTAG00000016210	Transcript	ENSBTAT00000021572	protein_coding	-	-	-	-	-	rs468199526	1313	1	HGNC	HGNC:25215	-
14:2892646	14	2892646	G/A	-2.93964	0.349227	5.18051e-17	16.2856	8.12296e-10	upstream_gene_variant	MODIFIER	ARC	ENSBTAG00000021639	Transcript	ENSBTAT00000028836	protein_coding	-	-	-	-	-	rs453255272	142	1	HGNC	HGNC:648	-
14:2832277	14	2832277	T/C	-4.57433	0.543483	5.21812e-17	16.2825	8.18194e-10	upstream_gene_variant	MODIFIER	SLURP1	ENSBTAG00000016209	Transcript	ENSBTAT00000048865	protein_coding	-	-	-	-	-	rs382972765	2504	1	HGNC	HGNC:18746	-
14:2832277	14	2832277	T/C	-4.57433	0.543483	5.21812e-17	16.2825	8.18194e-10	downstream_gene_variant	MODIFIER	LYPD2	ENSBTAG00000016210	Transcript	ENSBTAT00000021572	protein_coding	-	-	-	-	-	rs382972765	943	1	HGNC	HGNC:25215	-
14:2831830	14	2831830	T/C	-4.76096	0.566428	5.7449e-17	16.2407	9.00792e-10	upstream_gene_variant	MODIFIER	SLURP1	ENSBTAG00000016209	Transcript	ENSBTAT00000048865	protein_coding	-	-	-	-	-	rs441411622	2951	1	HGNC	HGNC:18746	-
14:2831830	14	2831830	T/C	-4.76096	0.566428	5.7449e-17	16.2407	9.00792e-10	downstream_gene_variant	MODIFIER	LYPD2	ENSBTAG00000016210	Transcript	ENSBTAT00000021572	protein_coding	-	-	-	-	-	rs441411622	496	1	HGNC	HGNC:25215	-
14:2832418	14	2832418	T/C	-4.58825	0.545908	5.76515e-17	16.2392	9.03967e-10	upstream_gene_variant	MODIFIER	SLURP1	ENSBTAG00000016209	Transcript	ENSBTAT00000048865	protein_coding	-	-	-	-	-	rs109791073	2363	1	HGNC	HGNC:18746	-
14:2832418	14	2832418	T/C	-4.58825	0.545908	5.76515e-17	16.2392	9.03967e-10	downstream_gene_variant	MODIFIER	LYPD2	ENSBTAG00000016210	Transcript	ENSBTAT00000021572	protein_coding	-	-	-	-	-	rs109791073	1084	1	HGNC	HGNC:25215	-
14:2832274	14	2832274	G/A	-4.59318	0.546704	5.92251e-17	16.2275	9.28641e-10	upstream_gene_variant	MODIFIER	SLURP1	ENSBTAG00000016209	Transcript	ENSBTAT00000048865	protein_coding	-	-	-	-	-	-	2507	1	HGNC	HGNC:18746	-
14:2832274	14	2832274	G/A	-4.59318	0.546704	5.92251e-17	16.2275	9.28641e-10	downstream_gene_variant	MODIFIER	LYPD2	ENSBTAG00000016210	Transcript	ENSBTAT00000021572	protein_coding	-	-	-	-	-	-	940	1	HGNC	HGNC:25215	-
14:2832320	14	2832320	A/C	-4.58151	0.545372	5.9666e-17	16.2243	9.35555e-10	upstream_gene_variant	MODIFIER	SLURP1	ENSBTAG00000016209	Transcript	ENSBTAT00000048865	protein_coding	-	-	-	-	-	rs482261883	2461	1	HGNC	HGNC:18746	-
14:2832320	14	2832320	A/C	-4.58151	0.545372	5.9666e-17	16.2243	9.35555e-10	downstream_gene_variant	MODIFIER	LYPD2	ENSBTAG00000016210	Transcript	ENSBTAT00000021572	protein_coding	-	-	-	-	-	rs482261883	986	1	HGNC	HGNC:25215	-
14:2936435	14	2936435	C/T	-4.49398	0.535423	6.34667e-17	16.1975	9.95148e-10	splice_region_variant,synonymous_variant	LOW	-	ENSBTAG00000026340	Transcript	ENSBTAT00000037390	protein_coding	2769	2769	923	I	atC/atT	rs477737932	-	1	-	-	-
14:1563167	14	1563167	A/G	-4.62035	0.550893	6.6912e-17	16.1745	1.04917e-09	upstream_gene_variant	MODIFIER	ARHGAP39	ENSBTAG00000007186	Transcript	ENSBTAT00000037363	protein_coding	-	-	-	-	-	rs133537494	699	1	HGNC	HGNC:29351	-
14:1563167	14	1563167	A/G	-4.62035	0.550893	6.6912e-17	16.1745	1.04917e-09	upstream_gene_variant	MODIFIER	bta-mir-2308	ENSBTAG00000045478	Transcript	ENSBTAT00000062911	miRNA	-	-	-	-	-	rs133537494	3766	1	miRBase	-	-
14:2956829	14	2956829	G/A	-4.61929	0.551785	7.61462e-17	16.1184	1.19396e-09	intron_variant	MODIFIER	ADGRB1	ENSBTAG00000006385	Transcript	ENSBTAT00000064690	protein_coding	-	-	-	-	-	rs462024712	-	-1	HGNC	HGNC:943	-
14:2956829	14	2956829	G/A	-4.61929	0.551785	7.61462e-17	16.1184	1.19396e-09	intron_variant	MODIFIER	ADGRB1	ENSBTAG00000006385	Transcript	ENSBTAT00000008376	protein_coding	-	-	-	-	-	rs462024712	-	-1	HGNC	HGNC:943	-
5:93803776	5	93803776	T/A	2.12426	0.253828	7.78523e-17	16.1087	1.22071e-09	intergenic_variant	MODIFIER	-	-	-	-	-	-	-	-	-	-	rs110922456	-	-	-	-	-
14:2955278	14	2955278	C/T	-4.56498	0.545699	8.0172e-17	16.096	1.25709e-09	intron_variant	MODIFIER	ADGRB1	ENSBTAG00000006385	Transcript	ENSBTAT00000064690	protein_coding	-	-	-	-	-	rs445973364	-	-1	HGNC	HGNC:943	-
14:2955278	14	2955278	C/T	-4.56498	0.545699	8.0172e-17	16.096	1.25709e-09	intron_variant	MODIFIER	ADGRB1	ENSBTAG00000006385	Transcript	ENSBTAT00000008376	protein_coding	-	-	-	-	-	rs445973364	-	-1	HGNC	HGNC:943	-
5:93801275	5	93801275	A/G	-2.2399	0.267825	8.15762e-17	16.0884	1.2791e-09	intergenic_variant	MODIFIER	-	-	-	-	-	-	-	-	-	-	rs384658750	-	-	-	-	-
14:2860634	14	2860634	C/T	-4.66851	0.5585	8.45308e-17	16.073	1.32543e-09	upstream_gene_variant	MODIFIER	PSCA	ENSBTAG00000047022	Transcript	ENSBTAT00000065704	protein_coding	-	-	-	-	-	rs476849134	4467	-1	HGNC	HGNC:9500	-
14:3538708	14	3538708	A/G	-4.82054	0.576925	8.70024e-17	16.0605	1.36418e-09	intergenic_variant	MODIFIER	-	-	-	-	-	-	-	-	-	-	rs465003301	-	-	-	-	-
14:2924352	14	2924352	C/T	-4.49224	0.53765	8.71759e-17	16.0596	1.36691e-09	intron_variant	MODIFIER	-	ENSBTAG00000026340	Transcript	ENSBTAT00000037390	protein_coding	-	-	-	-	-	rs479716758	-	1	-	-	-
14:3538113	14	3538113	A/G	-4.81889	0.576814	8.79149e-17	16.0559	1.37849e-09	intergenic_variant	MODIFIER	-	-	-	-	-	-	-	-	-	-	rs461023220	-	-	-	-	-
14:3344830	14	3344830	A/T	-5.62908	0.674176	9.14651e-17	16.0387	1.43416e-09	intergenic_variant	MODIFIER	-	-	-	-	-	-	-	-	-	-	rs458458082	-	-	-	-	-
14:2929958	14	2929958	C/T	-4.47782	0.536316	9.17287e-17	16.0375	1.43829e-09	intron_variant	MODIFIER	-	ENSBTAG00000026340	Transcript	ENSBTAT00000037390	protein_coding	-	-	-	-	-	rs438836503	-	1	-	-	-
14:2950969	14	2950969	A/G	-4.46275	0.53451	9.17299e-17	16.0375	1.43831e-09	intron_variant	MODIFIER	ADGRB1	ENSBTAG00000006385	Transcript	ENSBTAT00000064690	protein_coding	-	-	-	-	-	rs436371814	-	-1	HGNC	HGNC:943	-
14:2950969	14	2950969	A/G	-4.46275	0.53451	9.17299e-17	16.0375	1.43831e-09	intron_variant	MODIFIER	ADGRB1	ENSBTAG00000006385	Transcript	ENSBTAT00000008376	protein_coding	-	-	-	-	-	rs436371814	-	-1	HGNC	HGNC:943	-
14:2956959	14	2956959	C/T	-4.46197	0.534467	9.23214e-17	16.0347	1.44759e-09	intron_variant	MODIFIER	ADGRB1	ENSBTAG00000006385	Transcript	ENSBTAT00000064690	protein_coding	-	-	-	-	-	rs444933353	-	-1	HGNC	HGNC:943	-
14:2956959	14	2956959	C/T	-4.46197	0.534467	9.23214e-17	16.0347	1.44759e-09	intron_variant	MODIFIER	ADGRB1	ENSBTAG00000006385	Transcript	ENSBTAT00000008376	protein_coding	-	-	-	-	-	rs444933353	-	-1	HGNC	HGNC:943	-
14:2946334	14	2946334	C/T	-4.46358	0.534727	9.31257e-17	16.0309	1.4602e-09	downstream_gene_variant	MODIFIER	ADGRB1	ENSBTAG00000006385	Transcript	ENSBTAT00000064690	protein_coding	-	-	-	-	-	rs443259970	3033	-1	HGNC	HGNC:943	-
14:2946334	14	2946334	C/T	-4.46358	0.534727	9.31257e-17	16.0309	1.4602e-09	downstream_gene_variant	MODIFIER	ADGRB1	ENSBTAG00000006385	Transcript	ENSBTAT00000008376	protein_coding	-	-	-	-	-	rs443259970	2638	-1	HGNC	HGNC:943	-
14:2831645	14	2831645	A/C	-5.79669	0.694465	9.34558e-17	16.0294	1.46537e-09	upstream_gene_variant	MODIFIER	SLURP1	ENSBTAG00000016209	Transcript	ENSBTAT00000048865	protein_coding	-	-	-	-	-	rs470186864	3136	1	HGNC	HGNC:18746	-
14:2831645	14	2831645	A/C	-5.79669	0.694465	9.34558e-17	16.0294	1.46537e-09	downstream_gene_variant	MODIFIER	LYPD2	ENSBTAG00000016210	Transcript	ENSBTAT00000021572	protein_coding	-	-	-	-	-	rs470186864	311	1	HGNC	HGNC:25215	-
14:2959247	14	2959247	C/G	-4.46416	0.534864	9.39531e-17	16.0271	1.47317e-09	intron_variant	MODIFIER	ADGRB1	ENSBTAG00000006385	Transcript	ENSBTAT00000064690	protein_coding	-	-	-	-	-	rs440583732	-	-1	HGNC	HGNC:943	-
14:2959247	14	2959247	C/G	-4.46416	0.534864	9.39531e-17	16.0271	1.47317e-09	intron_variant	MODIFIER	ADGRB1	ENSBTAG00000006385	Transcript	ENSBTAT00000008376	protein_coding	-	-	-	-	-	rs440583732	-	-1	HGNC	HGNC:943	-
14:2959546	14	2959546	G/A	-4.46383	0.534846	9.42186e-17	16.0259	1.47733e-09	intron_variant	MODIFIER	ADGRB1	ENSBTAG00000006385	Transcript	ENSBTAT00000064690	protein_coding	-	-	-	-	-	rs471705045	-	-1	HGNC	HGNC:943	-
14:2959546	14	2959546	G/A	-4.46383	0.534846	9.42186e-17	16.0259	1.47733e-09	intron_variant	MODIFIER	ADGRB1	ENSBTAG00000006385	Transcript	ENSBTAT00000008376	protein_coding	-	-	-	-	-	rs471705045	-	-1	HGNC	HGNC:943	-
14:2963522	14	2963522	C/T	-4.53477	0.543863	1.00649e-16	15.9972	1.57815e-09	intron_variant	MODIFIER	ADGRB1	ENSBTAG00000006385	Transcript	ENSBTAT00000064690	protein_coding	-	-	-	-	-	rs456506437	-	-1	HGNC	HGNC:943	-
14:2963522	14	2963522	C/T	-4.53477	0.543863	1.00649e-16	15.9972	1.57815e-09	intron_variant	MODIFIER	ADGRB1	ENSBTAG00000006385	Transcript	ENSBTAT00000008376	protein_coding	-	-	-	-	-	rs456506437	-	-1	HGNC	HGNC:943	-
14:3292035	14	3292035	G/A	-5.46348	0.657767	1.31265e-16	15.8819	2.05822e-09	intergenic_variant	MODIFIER	-	-	-	-	-	-	-	-	-	-	rs475068923	-	-	-	-	-
14:3294176	14	3294176	C/T	-5.46518	0.658372	1.36863e-16	15.8637	2.14599e-09	intergenic_variant	MODIFIER	-	-	-	-	-	-	-	-	-	-	rs469623495	-	-	-	-	-
14:3236058	14	3236058	G/A	-5.42753	0.653883	1.37545e-16	15.8616	2.15669e-09	intergenic_variant	MODIFIER	-	-	-	-	-	-	-	-	-	-	rs471867542	-	-	-	-	-
14:2843618	14	2843618	C/T	-4.62236	0.557043	1.40334e-16	15.8528	2.20042e-09	upstream_gene_variant	MODIFIER	THEM6	ENSBTAG00000005063	Transcript	ENSBTAT00000006673	protein_coding	-	-	-	-	-	rs467845053	963	-1	HGNC	HGNC:29656	-
5:93807669	5	93807669	C/G	2.08735	0.251738	1.47797e-16	15.8303	2.31744e-09	intergenic_variant	MODIFIER	-	-	-	-	-	-	-	-	-	-	rs110759085	-	-	-	-	-
14:3533857	14	3533857	A/G	-4.72286	0.569879	1.53144e-16	15.8149	2.40128e-09	intergenic_variant	MODIFIER	-	-	-	-	-	-	-	-	-	-	rs133327620	-	-	-	-	-
14:3536877	14	3536877	A/G	-4.72286	0.569879	1.53144e-16	15.8149	2.40128e-09	intergenic_variant	MODIFIER	-	-	-	-	-	-	-	-	-	-	rs473677900	-	-	-	-	-
14:3537414	14	3537414	A/C	-4.72286	0.569879	1.53144e-16	15.8149	2.40128e-09	intergenic_variant	MODIFIER	-	-	-	-	-	-	-	-	-	-	rs135173026	-	-	-	-	-
14:3533564	14	3533564	C/T	-4.72302	0.569902	1.53199e-16	15.8147	2.40214e-09	intergenic_variant	MODIFIER	-	-	-	-	-	-	-	-	-	-	rs462648831	-	-	-	-	-
14:3530169	14	3530169	G/A	-4.83556	0.583818	1.59378e-16	15.7976	2.49902e-09	intergenic_variant	MODIFIER	-	-	-	-	-	-	-	-	-	-	rs479822222	-	-	-	-	-
14:2994838	14	2994838	G/A	-3.07502	0.371572	1.6881e-16	15.7726	2.64692e-09	intron_variant	MODIFIER	ADGRB1	ENSBTAG00000006385	Transcript	ENSBTAT00000064690	protein_coding	-	-	-	-	-	rs383437272	-	-1	HGNC	HGNC:943	-
14:2994838	14	2994838	G/A	-3.07502	0.371572	1.6881e-16	15.7726	2.64692e-09	downstream_gene_variant	MODIFIER	ADGRB1	ENSBTAG00000006385	Transcript	ENSBTAT00000064233	protein_coding	-	-	-	-	-	rs383437272	4085	-1	HGNC	HGNC:943	-
14:2994838	14	2994838	G/A	-3.07502	0.371572	1.6881e-16	15.7726	2.64692e-09	intron_variant	MODIFIER	ADGRB1	ENSBTAG00000006385	Transcript	ENSBTAT00000008376	protein_coding	-	-	-	-	-	rs383437272	-	-1	HGNC	HGNC:943	-
14:3005192	14	3005192	T/C	-3.00375	0.363508	1.87089e-16	15.728	2.93352e-09	intron_variant	MODIFIER	ADGRB1	ENSBTAG00000006385	Transcript	ENSBTAT00000064233	protein_coding	-	-	-	-	-	rs379568667	-	-1	HGNC	HGNC:943	-
14:3005192	14	3005192	T/C	-3.00375	0.363508	1.87089e-16	15.728	2.93352e-09	intron_variant	MODIFIER	ADGRB1	ENSBTAG00000006385	Transcript	ENSBTAT00000008376	protein_coding	-	-	-	-	-	rs379568667	-	-1	HGNC	HGNC:943	-
14:3005192	14	3005192	T/C	-3.00375	0.363508	1.87089e-16	15.728	2.93352e-09	intron_variant	MODIFIER	ADGRB1	ENSBTAG00000006385	Transcript	ENSBTAT00000064098	protein_coding	-	-	-	-	-	rs379568667	-	-1	HGNC	HGNC:943	-
14:2989170	14	2989170	C/T	-3.04668	0.368783	1.899e-16	15.7215	2.97761e-09	intron_variant	MODIFIER	ADGRB1	ENSBTAG00000006385	Transcript	ENSBTAT00000064690	protein_coding	-	-	-	-	-	rs384644775	-	-1	HGNC	HGNC:943	-
14:2989170	14	2989170	C/T	-3.04668	0.368783	1.899e-16	15.7215	2.97761e-09	intron_variant	MODIFIER	ADGRB1	ENSBTAG00000006385	Transcript	ENSBTAT00000008376	protein_coding	-	-	-	-	-	rs384644775	-	-1	HGNC	HGNC:943	-
14:3006509	14	3006509	C/T	-2.99814	0.362915	1.90166e-16	15.7209	2.98178e-09	intron_variant	MODIFIER	ADGRB1	ENSBTAG00000006385	Transcript	ENSBTAT00000064233	protein_coding	-	-	-	-	-	rs109545018	-	-1	HGNC	HGNC:943	-
14:3006509	14	3006509	C/T	-2.99814	0.362915	1.90166e-16	15.7209	2.98178e-09	intron_variant	MODIFIER	ADGRB1	ENSBTAG00000006385	Transcript	ENSBTAT00000008376	protein_coding	-	-	-	-	-	rs109545018	-	-1	HGNC	HGNC:943	-
14:3006509	14	3006509	C/T	-2.99814	0.362915	1.90166e-16	15.7209	2.98178e-09	intron_variant	MODIFIER	ADGRB1	ENSBTAG00000006385	Transcript	ENSBTAT00000064098	protein_coding	-	-	-	-	-	rs109545018	-	-1	HGNC	HGNC:943	-
14:1900584	14	1900584	T/C	-3.02866	0.366662	1.92005e-16	15.7167	3.01061e-09	downstream_gene_variant	MODIFIER	HGH1	ENSBTAG00000039705	Transcript	ENSBTAT00000020019	protein_coding	-	-	-	-	-	rs110593871	4545	-1	HGNC	HGNC:24161	-
14:1900584	14	1900584	T/C	-3.02866	0.366662	1.92005e-16	15.7167	3.01061e-09	upstream_gene_variant	MODIFIER	-	ENSBTAG00000039978	Transcript	ENSBTAT00000056792	protein_coding	-	-	-	-	-	rs110593871	979	1	-	-	-
5:93807033	5	93807033	T/C	2.07836	0.251877	2.06117e-16	15.6859	3.23188e-09	intergenic_variant	MODIFIER	-	-	-	-	-	-	-	-	-	-	rs385217986	-	-	-	-	-
5:93806426	5	93806426	G/A	2.07241	0.251621	2.33682e-16	15.6314	3.6641e-09	intergenic_variant	MODIFIER	-	-	-	-	-	-	-	-	-	-	rs133619470	-	-	-	-	-
14:3022592	14	3022592	G/A	-7.18994	0.872976	2.33908e-16	15.631	3.66765e-09	intergenic_variant	MODIFIER	-	-	-	-	-	-	-	-	-	-	rs379184662	-	-	-	-	-
5:93802640	5	93802640	G/A	2.06008	0.250726	2.74902e-16	15.5608	4.31042e-09	intergenic_variant	MODIFIER	-	-	-	-	-	-	-	-	-	-	rs109200355	-	-	-	-	-
14:1686998	14	1686998	G/A	-5.87757	0.715353	2.75243e-16	15.5603	4.31578e-09	synonymous_variant	LOW	TONSL	ENSBTAG00000007749	Transcript	ENSBTAT00000010191	protein_coding	2168	2142	714	L	ctG/ctA	rs209150411	-	1	HGNC	HGNC:7801	-
5:93802863	5	93802863	A/G	2.05967	0.250717	2.77958e-16	15.556	4.35834e-09	intergenic_variant	MODIFIER	-	-	-	-	-	-	-	-	-	-	rs109445540	-	-	-	-	-
5:93802815	5	93802815	T/C	2.05986	0.25076	2.79387e-16	15.5538	4.38074e-09	intergenic_variant	MODIFIER	-	-	-	-	-	-	-	-	-	-	rs137061016	-	-	-	-	-
5:93803107	5	93803107	C/T	2.05814	0.250703	2.91079e-16	15.536	4.56408e-09	intergenic_variant	MODIFIER	-	-	-	-	-	-	-	-	-	-	rs134859838	-	-	-	-	-
5:93803415	5	93803415	G/T	2.05715	0.250616	2.93741e-16	15.532	4.60582e-09	intergenic_variant	MODIFIER	-	-	-	-	-	-	-	-	-	-	rs109744787	-	-	-	-	-
14:2831505	14	2831505	A/G	-4.76467	0.581198	3.19782e-16	15.4951	5.01413e-09	upstream_gene_variant	MODIFIER	SLURP1	ENSBTAG00000016209	Transcript	ENSBTAT00000048865	protein_coding	-	-	-	-	-	rs483287215	3276	1	HGNC	HGNC:18746	-
14:2831505	14	2831505	A/G	-4.76467	0.581198	3.19782e-16	15.4951	5.01413e-09	downstream_gene_variant	MODIFIER	LYPD2	ENSBTAG00000016210	Transcript	ENSBTAT00000021572	protein_coding	-	-	-	-	-	rs483287215	171	1	HGNC	HGNC:25215	-
14:2831493	14	2831493	C/G	-4.76486	0.58126	3.2123e-16	15.4932	5.03685e-09	upstream_gene_variant	MODIFIER	SLURP1	ENSBTAG00000016209	Transcript	ENSBTAT00000048865	protein_coding	-	-	-	-	-	rs463190221	3288	1	HGNC	HGNC:18746	-
14:2831493	14	2831493	C/G	-4.76486	0.58126	3.2123e-16	15.4932	5.03685e-09	downstream_gene_variant	MODIFIER	LYPD2	ENSBTAG00000016210	Transcript	ENSBTAT00000021572	protein_coding	-	-	-	-	-	rs463190221	159	1	HGNC	HGNC:25215	-
14:1692203	14	1692203	A/G	-5.81992	0.710352	3.33175e-16	15.4773	5.22413e-09	intron_variant	MODIFIER	TONSL	ENSBTAG00000007749	Transcript	ENSBTAT00000010191	protein_coding	-	-	-	-	-	rs135581384	-	1	HGNC	HGNC:7801	-
14:1692203	14	1692203	A/G	-5.81992	0.710352	3.33175e-16	15.4773	5.22413e-09	upstream_gene_variant	MODIFIER	VPS28	ENSBTAG00000026320	Transcript	ENSBTAT00000054515	protein_coding	-	-	-	-	-	rs135581384	1438	1	HGNC	HGNC:18178	-
14:1684775	14	1684775	C/T	-5.84096	0.713194	3.41874e-16	15.4661	5.36053e-09	intron_variant	MODIFIER	TONSL	ENSBTAG00000007749	Transcript	ENSBTAT00000010191	protein_coding	-	-	-	-	-	rs207677652	-	1	HGNC	HGNC:7801	-
14:1696957	14	1696957	G/C	-6.05512	0.740045	3.6428e-16	15.4386	5.71185e-09	downstream_gene_variant	MODIFIER	TONSL	ENSBTAG00000007749	Transcript	ENSBTAT00000010191	protein_coding	-	-	-	-	-	rs137175745	4459	1	HGNC	HGNC:7801	-
14:1696957	14	1696957	G/C	-6.05512	0.740045	3.6428e-16	15.4386	5.71185e-09	intron_variant	MODIFIER	VPS28	ENSBTAG00000026320	Transcript	ENSBTAT00000054515	protein_coding	-	-	-	-	-	rs137175745	-	1	HGNC	HGNC:18178	-
14:1685675	14	1685675	C/T	-5.81005	0.710153	3.66354e-16	15.4361	5.74438e-09	synonymous_variant	LOW	TONSL	ENSBTAG00000007749	Transcript	ENSBTAT00000010191	protein_coding	1517	1491	497	D	gaC/gaT	rs137555898	-	1	HGNC	HGNC:7801	-
5:93802312	5	93802312	G/T	2.09925	0.256599	3.67363e-16	15.4349	5.76021e-09	intergenic_variant	MODIFIER	-	-	-	-	-	-	-	-	-	-	rs383773088	-	-	-	-	-
14:2017266	14	2017266	G/A	-3.44093	0.42061	3.68142e-16	15.434	5.77241e-09	downstream_gene_variant	MODIFIER	GRINA	ENSBTAG00000000312	Transcript	ENSBTAT00000000410	protein_coding	-	-	-	-	-	rs109245823	1293	-1	HGNC	HGNC:4589	-
14:1696954	14	1696954	A/G	-6.0149	0.735249	3.68262e-16	15.4338	5.7743e-09	downstream_gene_variant	MODIFIER	TONSL	ENSBTAG00000007749	Transcript	ENSBTAT00000010191	protein_coding	-	-	-	-	-	rs210607741	4456	1	HGNC	HGNC:7801	-
14:1696954	14	1696954	A/G	-6.0149	0.735249	3.68262e-16	15.4338	5.7743e-09	intron_variant	MODIFIER	VPS28	ENSBTAG00000026320	Transcript	ENSBTAT00000054515	protein_coding	-	-	-	-	-	rs210607741	-	1	HGNC	HGNC:18178	-
14:1687043	14	1687043	G/A	-5.80725	0.709866	3.68267e-16	15.4338	5.77438e-09	synonymous_variant	LOW	TONSL	ENSBTAG00000007749	Transcript	ENSBTAT00000010191	protein_coding	2213	2187	729	V	gtG/gtA	rs137177817	-	1	HGNC	HGNC:7801	-
5:93951731	5	93951731	G/A	3.59755	0.439761	3.6848e-16	15.4336	5.77771e-09	upstream_gene_variant	MODIFIER	MGST1	ENSBTAG00000008541	Transcript	ENSBTAT00000011257	protein_coding	-	-	-	-	-	-	1569	-1	HGNC	HGNC:7061	-
14:1686095	14	1686095	C/T	-5.80411	0.70977	3.78338e-16	15.4221	5.93228e-09	intron_variant	MODIFIER	TONSL	ENSBTAG00000007749	Transcript	ENSBTAT00000010191	protein_coding	-	-	-	-	-	rs132685115	-	1	HGNC	HGNC:7801	-
14:2829457	14	2829457	A/G	-4.7803	0.584742	3.85823e-16	15.4136	6.04965e-09	intron_variant	MODIFIER	LYPD2	ENSBTAG00000016210	Transcript	ENSBTAT00000021572	protein_coding	-	-	-	-	-	rs382864456	-	1	HGNC	HGNC:25215	-
5:93802313	5	93802313	A/T	2.09606	0.256467	3.9289e-16	15.4057	6.16046e-09	intergenic_variant	MODIFIER	-	-	-	-	-	-	-	-	-	-	rs377863671	-	-	-	-	-
5:93802335	5	93802335	T/C	2.08328	0.25493	3.95718e-16	15.4026	6.20479e-09	intergenic_variant	MODIFIER	-	-	-	-	-	-	-	-	-	-	rs380020566	-	-	-	-	-
14:1685365	14	1685365	T/G	-5.79438	0.709099	3.973e-16	15.4009	6.22961e-09	intron_variant	MODIFIER	TONSL	ENSBTAG00000007749	Transcript	ENSBTAT00000010191	protein_coding	-	-	-	-	-	rs134186599	-	1	HGNC	HGNC:7801	-
14:1693540	14	1693540	A/G	-5.70191	0.698494	4.25191e-16	15.3714	6.66693e-09	downstream_gene_variant	MODIFIER	TONSL	ENSBTAG00000007749	Transcript	ENSBTAT00000010191	protein_coding	-	-	-	-	-	rs136284433	1042	1	HGNC	HGNC:7801	-
14:1693540	14	1693540	A/G	-5.70191	0.698494	4.25191e-16	15.3714	6.66693e-09	upstream_gene_variant	MODIFIER	VPS28	ENSBTAG00000026320	Transcript	ENSBTAT00000054515	protein_coding	-	-	-	-	-	rs136284433	101	1	HGNC	HGNC:18178	-
14:2828720	14	2828720	G/A	-4.79412	0.587632	4.42084e-16	15.3545	6.93181e-09	upstream_gene_variant	MODIFIER	LYPD2	ENSBTAG00000016210	Transcript	ENSBTAT00000021572	protein_coding	-	-	-	-	-	rs470659405	565	1	HGNC	HGNC:25215	-
5:93948544	5	93948544	T/C	2.71037	0.332277	4.47216e-16	15.3495	7.01228e-09	intron_variant	MODIFIER	MGST1	ENSBTAG00000008541	Transcript	ENSBTAT00000011257	protein_coding	-	-	-	-	-	rs209767326	-	-1	HGNC	HGNC:7061	-
14:2828624	14	2828624	T/C	-4.80007	0.588815	4.65318e-16	15.3322	7.29612e-09	upstream_gene_variant	MODIFIER	LYPD2	ENSBTAG00000016210	Transcript	ENSBTAT00000021572	protein_coding	-	-	-	-	-	rs211610845	661	1	HGNC	HGNC:25215	-
14:2828202	14	2828202	G/A	-4.80312	0.589459	4.7967e-16	15.3191	7.52116e-09	upstream_gene_variant	MODIFIER	LYPD2	ENSBTAG00000016210	Transcript	ENSBTAT00000021572	protein_coding	-	-	-	-	-	rs383676652	1083	1	HGNC	HGNC:25215	-
14:2828080	14	2828080	G/T	-4.80339	0.589648	4.88193e-16	15.3114	7.65479e-09	upstream_gene_variant	MODIFIER	LYPD2	ENSBTAG00000016210	Transcript	ENSBTAT00000021572	protein_coding	-	-	-	-	-	rs380561238	1205	1	HGNC	HGNC:25215	-
14:2828077	14	2828077	C/T	-4.80515	0.589952	4.93047e-16	15.3071	7.73091e-09	upstream_gene_variant	MODIFIER	LYPD2	ENSBTAG00000016210	Transcript	ENSBTAT00000021572	protein_coding	-	-	-	-	-	rs385423711	1208	1	HGNC	HGNC:25215	-
14:1682730	14	1682730	C/T	-5.76137	0.707424	4.96383e-16	15.3042	7.78321e-09	synonymous_variant	LOW	TONSL	ENSBTAG00000007749	Transcript	ENSBTAT00000010191	protein_coding	456	430	144	L	Ctg/Ttg	rs136982912	-	1	HGNC	HGNC:7801	-
14:1676855	14	1676855	G/T	-5.90817	0.725954	5.19775e-16	15.2842	8.15e-09	upstream_gene_variant	MODIFIER	TONSL	ENSBTAG00000007749	Transcript	ENSBTAT00000010191	protein_coding	-	-	-	-	-	rs209716199	4639	1	HGNC	HGNC:7801	-
14:1676855	14	1676855	G/T	-5.90817	0.725954	5.19775e-16	15.2842	8.15e-09	intron_variant	MODIFIER	CYHR1	ENSBTAG00000035254	Transcript	ENSBTAT00000037358	protein_coding	-	-	-	-	-	rs209716199	-	1	HGNC	HGNC:17806	-
14:1562054	14	1562054	C/T	-4.34127	0.534019	5.59507e-16	15.2522	8.77298e-09	upstream_gene_variant	MODIFIER	ARHGAP39	ENSBTAG00000007186	Transcript	ENSBTAT00000037363	protein_coding	-	-	-	-	-	rs136351385	1812	1	HGNC	HGNC:29351	-
14:1562054	14	1562054	C/T	-4.34127	0.534019	5.59507e-16	15.2522	8.77298e-09	upstream_gene_variant	MODIFIER	bta-mir-2308	ENSBTAG00000045478	Transcript	ENSBTAT00000062911	miRNA	-	-	-	-	-	rs136351385	4879	1	miRBase	-	-
5:93802564	5	93802564	A/G	2.04831	0.252059	5.73852e-16	15.2412	8.99791e-09	intergenic_variant	MODIFIER	-	-	-	-	-	-	-	-	-	-	rs135224607	-	-	-	-	-
14:1684737	14	1684737	A/G	-5.64035	0.69418	5.79053e-16	15.2373	9.07946e-09	intron_variant	MODIFIER	TONSL	ENSBTAG00000007749	Transcript	ENSBTAT00000010191	protein_coding	-	-	-	-	-	rs136034143	-	1	HGNC	HGNC:7801	-
14:2827876	14	2827876	G/A	-4.82352	0.593845	5.91778e-16	15.2278	9.279e-09	upstream_gene_variant	MODIFIER	LYPD2	ENSBTAG00000016210	Transcript	ENSBTAT00000021572	protein_coding	-	-	-	-	-	rs465447147	1409	1	HGNC	HGNC:25215	-
14:2827111	14	2827111	A/G	-4.8118	0.592776	6.16923e-16	15.2098	9.67326e-09	upstream_gene_variant	MODIFIER	LYPD2	ENSBTAG00000016210	Transcript	ENSBTAT00000021572	protein_coding	-	-	-	-	-	rs443470992	2174	1	HGNC	HGNC:25215	-
14:1557192	14	1557192	C/T	-4.30696	0.53197	7.32239e-16	15.1353	1.14814e-08	intergenic_variant	MODIFIER	-	-	-	-	-	-	-	-	-	-	rs133639559	-	-	-	-	-
14:1557291	14	1557291	T/C	-4.30681	0.531952	7.32247e-16	15.1353	1.14815e-08	intergenic_variant	MODIFIER	-	-	-	-	-	-	-	-	-	-	rs132904838	-	-	-	-	-
14:1557681	14	1557681	A/G	-4.30681	0.531952	7.32247e-16	15.1353	1.14815e-08	intergenic_variant	MODIFIER	-	-	-	-	-	-	-	-	-	-	rs132883881	-	-	-	-	-
14:1557907	14	1557907	G/A	-4.30681	0.531952	7.32247e-16	15.1353	1.14815e-08	intergenic_variant	MODIFIER	-	-	-	-	-	-	-	-	-	-	rs133725173	-	-	-	-	-
14:1558064	14	1558064	A/G	-4.30681	0.531952	7.32247e-16	15.1353	1.14815e-08	intergenic_variant	MODIFIER	-	-	-	-	-	-	-	-	-	-	rs135040496	-	-	-	-	-
14:1560591	14	1560591	A/G	-4.30681	0.531952	7.32247e-16	15.1353	1.14815e-08	upstream_gene_variant	MODIFIER	ARHGAP39	ENSBTAG00000007186	Transcript	ENSBTAT00000037363	protein_coding	-	-	-	-	-	rs137080542	3275	1	HGNC	HGNC:29351	-
14:1562057	14	1562057	A/T	-4.30681	0.531952	7.32247e-16	15.1353	1.14815e-08	upstream_gene_variant	MODIFIER	ARHGAP39	ENSBTAG00000007186	Transcript	ENSBTAT00000037363	protein_coding	-	-	-	-	-	rs133578141	1809	1	HGNC	HGNC:29351	-
14:1562057	14	1562057	A/T	-4.30681	0.531952	7.32247e-16	15.1353	1.14815e-08	upstream_gene_variant	MODIFIER	bta-mir-2308	ENSBTAG00000045478	Transcript	ENSBTAT00000062911	miRNA	-	-	-	-	-	rs133578141	4876	1	miRBase	-	-
14:1565076	14	1565076	T/C	-4.30681	0.531952	7.32247e-16	15.1353	1.14815e-08	intron_variant	MODIFIER	ARHGAP39	ENSBTAG00000007186	Transcript	ENSBTAT00000037363	protein_coding	-	-	-	-	-	rs133195384	-	1	HGNC	HGNC:29351	-
14:1565076	14	1565076	T/C	-4.30681	0.531952	7.32247e-16	15.1353	1.14815e-08	upstream_gene_variant	MODIFIER	bta-mir-2308	ENSBTAG00000045478	Transcript	ENSBTAT00000062911	miRNA	-	-	-	-	-	rs133195384	1857	1	miRBase	-	-
14:1565120	14	1565120	T/C	-4.30681	0.531952	7.32247e-16	15.1353	1.14815e-08	intron_variant	MODIFIER	ARHGAP39	ENSBTAG00000007186	Transcript	ENSBTAT00000037363	protein_coding	-	-	-	-	-	rs135688773	-	1	HGNC	HGNC:29351	-
14:1565120	14	1565120	T/C	-4.30681	0.531952	7.32247e-16	15.1353	1.14815e-08	upstream_gene_variant	MODIFIER	bta-mir-2308	ENSBTAG00000045478	Transcript	ENSBTAT00000062911	miRNA	-	-	-	-	-	rs135688773	1813	1	miRBase	-	-
14:2826228	14	2826228	G/A	-4.85069	0.599309	7.46853e-16	15.1268	1.17105e-08	upstream_gene_variant	MODIFIER	LYPD2	ENSBTAG00000016210	Transcript	ENSBTAT00000021572	protein_coding	-	-	-	-	-	rs718997316	3057	1	HGNC	HGNC:25215	-
14:1566097	14	1566097	T/C	-4.30989	0.532565	7.53416e-16	15.123	1.18135e-08	intron_variant	MODIFIER	ARHGAP39	ENSBTAG00000007186	Transcript	ENSBTAT00000037363	protein_coding	-	-	-	-	-	rs133633596	-	1	HGNC	HGNC:29351	-
14:1566097	14	1566097	T/C	-4.30989	0.532565	7.53416e-16	15.123	1.18135e-08	upstream_gene_variant	MODIFIER	bta-mir-2308	ENSBTAG00000045478	Transcript	ENSBTAT00000062911	miRNA	-	-	-	-	-	rs133633596	836	1	miRBase	-	-
14:1551612	14	1551612	G/C	-4.31095	0.534045	8.88842e-16	15.0512	1.39369e-08	intergenic_variant	MODIFIER	-	-	-	-	-	-	-	-	-	-	rs136538631	-	-	-	-	-
14:1553817	14	1553817	C/G	-4.29383	0.53349	1.0758e-15	14.9683	1.68683e-08	intergenic_variant	MODIFIER	-	-	-	-	-	-	-	-	-	-	rs134628055	-	-	-	-	-
14:1460889	14	1460889	C/A	-4.20488	0.522966	1.14832e-15	14.9399	1.80055e-08	upstream_gene_variant	MODIFIER	-	ENSBTAG00000016203	Transcript	ENSBTAT00000052907	protein_coding	-	-	-	-	-	rs382166933	4139	-1	-	-	-
14:3038352	14	3038352	C/T	-4.77561	0.595262	1.32435e-15	14.878	2.07656e-08	intergenic_variant	MODIFIER	-	-	-	-	-	-	-	-	-	-	rs380397338	-	-	-	-	-
5:93811828	5	93811828	C/T	2.12745	0.265191	1.32835e-15	14.8767	2.08283e-08	intergenic_variant	MODIFIER	-	-	-	-	-	-	-	-	-	-	rs109774980	-	-	-	-	-
5:93807981	5	93807981	G/T	2.12172	0.264671	1.39259e-15	14.8562	2.18356e-08	intergenic_variant	MODIFIER	-	-	-	-	-	-	-	-	-	-	rs134155693	-	-	-	-	-
5:93815566	5	93815566	A/C	2.12281	0.265447	1.62584e-15	14.7889	2.54929e-08	intergenic_variant	MODIFIER	-	-	-	-	-	-	-	-	-	-	rs110189979	-	-	-	-	-
14:2831704	14	2831704	G/C	-7.10317	0.889505	1.7834e-15	14.7488	2.79634e-08	upstream_gene_variant	MODIFIER	SLURP1	ENSBTAG00000016209	Transcript	ENSBTAT00000048865	protein_coding	-	-	-	-	-	rs474466229	3077	1	HGNC	HGNC:18746	-
14:2831704	14	2831704	G/C	-7.10317	0.889505	1.7834e-15	14.7488	2.79634e-08	downstream_gene_variant	MODIFIER	LYPD2	ENSBTAG00000016210	Transcript	ENSBTAT00000021572	protein_coding	-	-	-	-	-	rs474466229	370	1	HGNC	HGNC:25215	-
14:1960178	14	1960178	T/C	-2.85257	0.357394	1.84049e-15	14.7351	2.88586e-08	intron_variant	MODIFIER	OPLAH	ENSBTAG00000017281	Transcript	ENSBTAT00000022981	protein_coding	-	-	-	-	-	rs135759181	-	1	HGNC	HGNC:8149	-
14:3111964	14	3111964	T/C	-4.19713	0.527412	2.22163e-15	14.6533	3.48349e-08	intron_variant	MODIFIER	TSNARE1	ENSBTAG00000009974	Transcript	ENSBTAT00000013156	protein_coding	-	-	-	-	-	rs383797755	-	1	HGNC	HGNC:26437	-
14:2825252	14	2825252	C/T	-5.3498	0.673251	2.4396e-15	14.6127	3.82526e-08	upstream_gene_variant	MODIFIER	LYPD2	ENSBTAG00000016210	Transcript	ENSBTAT00000021572	protein_coding	-	-	-	-	-	rs524735960	4033	1	HGNC	HGNC:25215	-
5:93945058	5	93945058	T/A	-1.96599	0.247605	2.56263e-15	14.5913	4.01816e-08	intron_variant	MODIFIER	MGST1	ENSBTAG00000008541	Transcript	ENSBTAT00000011257	protein_coding	-	-	-	-	-	rs209397140	-	-1	HGNC	HGNC:7061	-
14:1991225	14	1991225	G/C	-2.73825	0.344959	2.60601e-15	14.584	4.08619e-08	intron_variant	MODIFIER	SPATC1	ENSBTAG00000026350	Transcript	ENSBTAT00000037416	protein_coding	-	-	-	-	-	rs110812136	-	-1	HGNC	HGNC:30510	-
14:3508567	14	3508567	C/T	-6.49487	0.822492	3.6159e-15	14.4418	5.66967e-08	intergenic_variant	MODIFIER	-	-	-	-	-	-	-	-	-	-	rs378825708	-	-	-	-	-
14:3507768	14	3507768	G/A	-6.55388	0.830115	3.65713e-15	14.4369	5.73433e-08	intergenic_variant	MODIFIER	-	-	-	-	-	-	-	-	-	-	rs136638389	-	-	-	-	-
5:93951511	5	93951511	G/A	3.57636	0.453566	3.96253e-15	14.402	6.21319e-08	upstream_gene_variant	MODIFIER	MGST1	ENSBTAG00000008541	Transcript	ENSBTAT00000011257	protein_coding	-	-	-	-	-	-	1349	-1	HGNC	HGNC:7061	-
25:9870005	25	9870005	A/G	-1.76854	0.224306	3.97773e-15	14.4004	6.23703e-08	intron_variant	MODIFIER	CLEC16A	ENSBTAG00000005208	Transcript	ENSBTAT00000061555	protein_coding	-	-	-	-	-	rs379546164	-	1	HGNC	HGNC:29013	-
14:3509771	14	3509771	A/G	-6.43116	0.816228	4.15007e-15	14.3819	6.50724e-08	intergenic_variant	MODIFIER	-	-	-	-	-	-	-	-	-	-	rs133486389	-	-	-	-	-
14:1993754	14	1993754	C/T	-2.69233	0.342026	4.40008e-15	14.3565	6.89926e-08	intron_variant	MODIFIER	SPATC1	ENSBTAG00000026350	Transcript	ENSBTAT00000037416	protein_coding	-	-	-	-	-	rs109722525	-	-1	HGNC	HGNC:30510	-
14:1966010	14	1966010	T/C	-2.8225	0.358603	4.43062e-15	14.3535	6.94715e-08	downstream_gene_variant	MODIFIER	-	ENSBTAG00000015040	Transcript	ENSBTAT00000049643	protein_coding	-	-	-	-	-	rs134675465	282	-1	-	-	-
14:1966010	14	1966010	T/C	-2.8225	0.358603	4.43062e-15	14.3535	6.94715e-08	downstream_gene_variant	MODIFIER	SPATC1	ENSBTAG00000026350	Transcript	ENSBTAT00000037416	protein_coding	-	-	-	-	-	rs134675465	4909	-1	HGNC	HGNC:30510	-
14:1966010	14	1966010	T/C	-2.8225	0.358603	4.43062e-15	14.3535	6.94715e-08	intron_variant	MODIFIER	OPLAH	ENSBTAG00000017281	Transcript	ENSBTAT00000022981	protein_coding	-	-	-	-	-	rs134675465	-	1	HGNC	HGNC:8149	-
14:2824596	14	2824596	G/A	-5.01048	0.637909	5.03675e-15	14.2978	7.89754e-08	upstream_gene_variant	MODIFIER	LYPD2	ENSBTAG00000016210	Transcript	ENSBTAT00000021572	protein_coding	-	-	-	-	-	rs464973310	4689	1	HGNC	HGNC:25215	-
26:24379571	26	24379571	T/G	-2.27277	0.289509	5.20251e-15	14.2838	8.15745e-08	intron_variant	MODIFIER	NEURL1	ENSBTAG00000003741	Transcript	ENSBTAT00000046515	protein_coding	-	-	-	-	-	rs438420348	-	1	HGNC	HGNC:7761	-
14:3524858	14	3524858	G/T	-6.17512	0.788317	5.95148e-15	14.2254	9.33184e-08	intergenic_variant	MODIFIER	-	-	-	-	-	-	-	-	-	-	rs441008861	-	-	-	-	-
14:1584444	14	1584444	G/A	-6.01996	0.768545	5.96823e-15	14.2242	9.35809e-08	missense_variant	MODERATE	ARHGAP39	ENSBTAG00000007186	Transcript	ENSBTAT00000037363	protein_coding	1501	1501	501	A/T	Gcc/Acc	rs207782083	-	1	HGNC	HGNC:29351	tolerated(0.37)
14:3525132	14	3525132	T/C	-6.15989	0.786604	6.05988e-15	14.2175	9.50181e-08	intergenic_variant	MODIFIER	-	-	-	-	-	-	-	-	-	-	rs208482892	-	-	-	-	-
14:3525451	14	3525451	A/G	-6.15127	0.785903	6.25231e-15	14.204	9.80354e-08	intergenic_variant	MODIFIER	-	-	-	-	-	-	-	-	-	-	rs477527956	-	-	-	-	-
14:3528680	14	3528680	G/A	-6.22705	0.795657	6.28698e-15	14.2016	9.85789e-08	intergenic_variant	MODIFIER	-	-	-	-	-	-	-	-	-	-	rs208394786	-	-	-	-	-
14:3525298	14	3525298	C/T	-6.16601	0.787864	6.29054e-15	14.2013	9.86347e-08	intergenic_variant	MODIFIER	-	-	-	-	-	-	-	-	-	-	rs439174832	-	-	-	-	-
5:93943625	5	93943625	G/C	2.33761	0.298729	6.34211e-15	14.1978	9.94434e-08	intron_variant	MODIFIER	MGST1	ENSBTAG00000008541	Transcript	ENSBTAT00000011257	protein_coding	-	-	-	-	-	rs209881765	-	-1	HGNC	HGNC:7061	-
25:9893107	25	9893107	C/T	-1.75868	0.224845	6.51594e-15	14.186	1.02169e-07	intron_variant	MODIFIER	CLEC16A	ENSBTAG00000005208	Transcript	ENSBTAT00000061555	protein_coding	-	-	-	-	-	rs383575884	-	1	HGNC	HGNC:29013	-
14:2824037	14	2824037	T/G	-5.04148	0.645464	7.10737e-15	14.1483	1.11442e-07	intergenic_variant	MODIFIER	-	-	-	-	-	-	-	-	-	-	rs474139107	-	-	-	-	-
14:2823616	14	2823616	G/A	-5.05013	0.647419	7.69973e-15	14.1135	1.20731e-07	intergenic_variant	MODIFIER	-	-	-	-	-	-	-	-	-	-	rs433812038	-	-	-	-	-
14:3608216	14	3608216	T/C	-4.68365	0.600516	7.76184e-15	14.11	1.21705e-07	intergenic_variant	MODIFIER	-	-	-	-	-	-	-	-	-	-	-	-	-	-	-	-
14:3275732	14	3275732	C/G	-3.65612	0.468805	7.79506e-15	14.1082	1.22225e-07	intergenic_variant	MODIFIER	-	-	-	-	-	-	-	-	-	-	rs458071515	-	-	-	-	-
14:2967039	14	2967039	A/G	-4.02133	0.517407	9.6026e-15	14.0176	1.50567e-07	intron_variant	MODIFIER	ADGRB1	ENSBTAG00000006385	Transcript	ENSBTAT00000064690	protein_coding	-	-	-	-	-	rs377968407	-	-1	HGNC	HGNC:943	-
14:2967039	14	2967039	A/G	-4.02133	0.517407	9.6026e-15	14.0176	1.50567e-07	intron_variant	MODIFIER	ADGRB1	ENSBTAG00000006385	Transcript	ENSBTAT00000008376	protein_coding	-	-	-	-	-	rs377968407	-	-1	HGNC	HGNC:943	-
14:1473602	14	1473602	A/G	-3.95612	0.50922	9.83822e-15	14.0071	1.54262e-07	intergenic_variant	MODIFIER	-	-	-	-	-	-	-	-	-	-	rs384870044	-	-	-	-	-
14:3253108	14	3253108	C/T	-3.6554	0.471092	1.05979e-14	13.9748	1.66174e-07	intergenic_variant	MODIFIER	-	-	-	-	-	-	-	-	-	-	rs470319139	-	-	-	-	-
14:3309689	14	3309689	G/T	-4.76136	0.614097	1.11019e-14	13.9546	1.74076e-07	intergenic_variant	MODIFIER	-	-	-	-	-	-	-	-	-	-	rs723737380	-	-	-	-	-
14:3309690	14	3309690	G/C	-4.76117	0.61415	1.11868e-14	13.9513	1.75408e-07	intergenic_variant	MODIFIER	-	-	-	-	-	-	-	-	-	-	rs481322947	-	-	-	-	-
25:9647643	25	9647643	C/G	-1.76575	0.227941	1.17122e-14	13.9314	1.83646e-07	intron_variant	MODIFIER	CIITA	ENSBTAG00000020649	Transcript	ENSBTAT00000027518	protein_coding	-	-	-	-	-	-	-	1	HGNC	HGNC:7067	-
14:2964954	14	2964954	G/A	-3.98484	0.5153	1.30055e-14	13.8859	2.03924e-07	intron_variant	MODIFIER	ADGRB1	ENSBTAG00000006385	Transcript	ENSBTAT00000064690	protein_coding	-	-	-	-	-	rs432389134	-	-1	HGNC	HGNC:943	-
14:2964954	14	2964954	G/A	-3.98484	0.5153	1.30055e-14	13.8859	2.03924e-07	intron_variant	MODIFIER	ADGRB1	ENSBTAG00000006385	Transcript	ENSBTAT00000008376	protein_coding	-	-	-	-	-	rs432389134	-	-1	HGNC	HGNC:943	-
14:2048755	14	2048755	G/A	-5.46031	0.706462	1.34091e-14	13.8726	2.10253e-07	intergenic_variant	MODIFIER	-	-	-	-	-	-	-	-	-	-	rs209911109	-	-	-	-	-
25:9795990	25	9795990	T/A	-1.74044	0.225207	1.35027e-14	13.8696	2.11721e-07	intron_variant	MODIFIER	CLEC16A	ENSBTAG00000005208	Transcript	ENSBTAT00000061555	protein_coding	-	-	-	-	-	-	-	1	HGNC	HGNC:29013	-
14:3300776	14	3300776	C/T	-3.6849	0.477244	1.42538e-14	13.8461	2.23497e-07	intergenic_variant	MODIFIER	-	-	-	-	-	-	-	-	-	-	rs448743046	-	-	-	-	-
25:9880511	25	9880511	C/T	-1.74701	0.226449	1.49799e-14	13.8245	2.34883e-07	intron_variant	MODIFIER	CLEC16A	ENSBTAG00000005208	Transcript	ENSBTAT00000061555	protein_coding	-	-	-	-	-	rs378993053	-	1	HGNC	HGNC:29013	-
14:2050378	14	2050378	A/G	-5.57263	0.722414	1.50818e-14	13.8215	2.36481e-07	upstream_gene_variant	MODIFIER	PLEC	ENSBTAG00000011922	Transcript	ENSBTAT00000015828	protein_coding	-	-	-	-	-	rs211275694	4539	1	HGNC	HGNC:9069	-
14:3271615	14	3271615	C/T	-3.92378	0.508726	1.51928e-14	13.8184	2.38221e-07	intergenic_variant	MODIFIER	-	-	-	-	-	-	-	-	-	-	rs380462955	-	-	-	-	-
14:3293280	14	3293280	G/A	-3.98359	0.516941	1.60215e-14	13.7953	2.51215e-07	intergenic_variant	MODIFIER	-	-	-	-	-	-	-	-	-	-	rs384603616	-	-	-	-	-
14:3283364	14	3283364	G/A	-3.95841	0.513818	1.62924e-14	13.788	2.55462e-07	intergenic_variant	MODIFIER	-	-	-	-	-	-	-	-	-	-	rs382937504	-	-	-	-	-
14:2047721	14	2047721	A/G	-5.47252	0.710373	1.63164e-14	13.7874	2.55839e-07	intergenic_variant	MODIFIER	-	-	-	-	-	-	-	-	-	-	rs208005046	-	-	-	-	-
14:3272292	14	3272292	T/G	-3.91819	0.508634	1.63616e-14	13.7862	2.56547e-07	intergenic_variant	MODIFIER	-	-	-	-	-	-	-	-	-	-	rs385914588	-	-	-	-	-
14:3274191	14	3274191	C/T	-3.91557	0.508327	1.64252e-14	13.7845	2.57545e-07	intergenic_variant	MODIFIER	-	-	-	-	-	-	-	-	-	-	rs441246208	-	-	-	-	-
14:2052641	14	2052641	C/T	-6.3298	0.821926	1.66391e-14	13.7789	2.60899e-07	upstream_gene_variant	MODIFIER	PLEC	ENSBTAG00000011922	Transcript	ENSBTAT00000015828	protein_coding	-	-	-	-	-	rs477620630	2276	1	HGNC	HGNC:9069	-
5:93806863	5	93806863	C/A	-1.88639	0.24504	1.70127e-14	13.7692	2.66757e-07	intergenic_variant	MODIFIER	-	-	-	-	-	-	-	-	-	-	rs136658304	-	-	-	-	-
25:9978246	25	9978246	G/A	-1.69895	0.220729	1.71885e-14	13.7648	2.69513e-07	upstream_gene_variant	MODIFIER	SOCS1	ENSBTAG00000004386	Transcript	ENSBTAT00000005753	protein_coding	-	-	-	-	-	rs462117147	2276	-1	HGNC	HGNC:19383	-
14:2970059	14	2970059	C/T	-4.86906	0.63269	1.7343e-14	13.7609	2.71935e-07	intron_variant	MODIFIER	ADGRB1	ENSBTAG00000006385	Transcript	ENSBTAT00000064690	protein_coding	-	-	-	-	-	rs443926129	-	-1	HGNC	HGNC:943	-
14:2970059	14	2970059	C/T	-4.86906	0.63269	1.7343e-14	13.7609	2.71935e-07	intron_variant	MODIFIER	ADGRB1	ENSBTAG00000006385	Transcript	ENSBTAT00000008376	protein_coding	-	-	-	-	-	rs443926129	-	-1	HGNC	HGNC:943	-
14:3064964	14	3064964	G/C	-4.09719	0.532409	1.7375e-14	13.7601	2.72437e-07	intron_variant	MODIFIER	TSNARE1	ENSBTAG00000009974	Transcript	ENSBTAT00000013156	protein_coding	-	-	-	-	-	rs380510564	-	1	HGNC	HGNC:26437	-
14:2055600	14	2055600	C/T	-6.36587	0.827447	1.76711e-14	13.7527	2.7708e-07	intron_variant	MODIFIER	PLEC	ENSBTAG00000011922	Transcript	ENSBTAT00000015828	protein_coding	-	-	-	-	-	rs211389487	-	1	HGNC	HGNC:9069	-
14:2049435	14	2049435	C/T	-5.42654	0.705568	1.79953e-14	13.7448	2.82163e-07	intergenic_variant	MODIFIER	-	-	-	-	-	-	-	-	-	-	rs379166204	-	-	-	-	-
14:2974626	14	2974626	C/G	-4.87551	0.634059	1.82282e-14	13.7393	2.85815e-07	intron_variant	MODIFIER	ADGRB1	ENSBTAG00000006385	Transcript	ENSBTAT00000064690	protein_coding	-	-	-	-	-	rs447123170	-	-1	HGNC	HGNC:943	-
14:2974626	14	2974626	C/G	-4.87551	0.634059	1.82282e-14	13.7393	2.85815e-07	intron_variant	MODIFIER	ADGRB1	ENSBTAG00000006385	Transcript	ENSBTAT00000008376	protein_coding	-	-	-	-	-	rs447123170	-	-1	HGNC	HGNC:943	-
14:3349013	14	3349013	G/A	-4.19978	0.546215	1.82957e-14	13.7377	2.86873e-07	intergenic_variant	MODIFIER	-	-	-	-	-	-	-	-	-	-	rs136969821	-	-	-	-	-
25:9646943	25	9646943	C/T	-1.74023	0.226394	1.86041e-14	13.7304	2.91709e-07	intron_variant	MODIFIER	CIITA	ENSBTAG00000020649	Transcript	ENSBTAT00000027518	protein_coding	-	-	-	-	-	rs380699697	-	1	HGNC	HGNC:7067	-
14:2050386	14	2050386	G/A	-5.50895	0.716811	1.87993e-14	13.7259	2.9477e-07	upstream_gene_variant	MODIFIER	PLEC	ENSBTAG00000011922	Transcript	ENSBTAT00000015828	protein_coding	-	-	-	-	-	rs209117299	4531	1	HGNC	HGNC:9069	-
5:93810362	5	93810362	G/A	-1.87143	0.243593	1.92023e-14	13.7166	3.01089e-07	intergenic_variant	MODIFIER	-	-	-	-	-	-	-	-	-	-	rs381645961	-	-	-	-	-
14:2019072	14	2019072	C/T	-5.33242	0.694099	1.9215e-14	13.7164	3.01288e-07	3_prime_UTR_variant	MODIFIER	GRINA	ENSBTAG00000000312	Transcript	ENSBTAT00000000410	protein_coding	1243	-	-	-	-	rs209227125	-	-1	HGNC	HGNC:4589	-
14:2018332	14	2018332	C/T	-5.33522	0.694469	1.92255e-14	13.7161	3.01453e-07	downstream_gene_variant	MODIFIER	GRINA	ENSBTAG00000000312	Transcript	ENSBTAT00000000410	protein_coding	-	-	-	-	-	rs210304524	227	-1	HGNC	HGNC:4589	-
5:93804314	5	93804314	T/A	-1.87703	0.244354	1.93459e-14	13.7134	3.03341e-07	intergenic_variant	MODIFIER	-	-	-	-	-	-	-	-	-	-	rs210819087	-	-	-	-	-
5:93802607	5	93802607	G/A	-1.87615	0.24424	1.93533e-14	13.7132	3.03457e-07	intergenic_variant	MODIFIER	-	-	-	-	-	-	-	-	-	-	rs110758304	-	-	-	-	-
14:2017562	14	2017562	G/A	-5.33578	0.694631	1.93714e-14	13.7128	3.0374e-07	downstream_gene_variant	MODIFIER	GRINA	ENSBTAG00000000312	Transcript	ENSBTAT00000000410	protein_coding	-	-	-	-	-	rs207819848	997	-1	HGNC	HGNC:4589	-
5:93811355	5	93811355	C/T	-1.87101	0.243587	1.94324e-14	13.7115	3.04697e-07	intergenic_variant	MODIFIER	-	-	-	-	-	-	-	-	-	-	rs109412364	-	-	-	-	-
14:2049850	14	2049850	A/G	-5.42379	0.706127	1.94352e-14	13.7114	3.04741e-07	intergenic_variant	MODIFIER	-	-	-	-	-	-	-	-	-	-	rs382095931	-	-	-	-	-
14:2017187	14	2017187	G/A	-5.3486	0.696376	1.94974e-14	13.71	3.05716e-07	downstream_gene_variant	MODIFIER	GRINA	ENSBTAG00000000312	Transcript	ENSBTAT00000000410	protein_coding	-	-	-	-	-	rs207854492	1372	-1	HGNC	HGNC:4589	-
5:93809299	5	93809299	C/T	-1.86933	0.243386	1.95161e-14	13.7096	3.06009e-07	intergenic_variant	MODIFIER	-	-	-	-	-	-	-	-	-	-	rs110954183	-	-	-	-	-
5:93810834	5	93810834	C/T	-1.87083	0.243592	1.95672e-14	13.7085	3.06811e-07	intergenic_variant	MODIFIER	-	-	-	-	-	-	-	-	-	-	rs135744344	-	-	-	-	-
5:93812054	5	93812054	C/T	-1.87109	0.24364	1.96327e-14	13.707	3.07838e-07	intergenic_variant	MODIFIER	-	-	-	-	-	-	-	-	-	-	rs110709265	-	-	-	-	-
5:93812424	5	93812424	T/C	-1.87082	0.243641	1.98074e-14	13.7032	3.10577e-07	intergenic_variant	MODIFIER	-	-	-	-	-	-	-	-	-	-	rs109294058	-	-	-	-	-
5:93812563	5	93812563	G/A	-1.87101	0.243672	1.98312e-14	13.7027	3.1095e-07	intergenic_variant	MODIFIER	-	-	-	-	-	-	-	-	-	-	rs110261370	-	-	-	-	-
5:93813695	5	93813695	C/T	-1.87103	0.243734	2.01228e-14	13.6963	3.15523e-07	intergenic_variant	MODIFIER	-	-	-	-	-	-	-	-	-	-	rs385576299	-	-	-	-	-
5:93814730	5	93814730	C/T	-1.86879	0.243494	2.03762e-14	13.6909	3.19495e-07	intergenic_variant	MODIFIER	-	-	-	-	-	-	-	-	-	-	rs132895014	-	-	-	-	-
5:93818716	5	93818716	A/T	-1.86882	0.243509	2.04314e-14	13.6897	3.20361e-07	intergenic_variant	MODIFIER	-	-	-	-	-	-	-	-	-	-	rs110509437	-	-	-	-	-
14:2020315	14	2020315	T/C	-5.32639	0.694042	2.04468e-14	13.6894	3.20602e-07	upstream_gene_variant	MODIFIER	PARP10	ENSBTAG00000009677	Transcript	ENSBTAT00000012765	protein_coding	-	-	-	-	-	rs436657382	4398	1	HGNC	HGNC:25895	-
14:2020315	14	2020315	T/C	-5.32639	0.694042	2.04468e-14	13.6894	3.20602e-07	synonymous_variant	LOW	GRINA	ENSBTAG00000000312	Transcript	ENSBTAT00000000410	protein_coding	452	351	117	A	gcA/gcG	rs436657382	-	-1	HGNC	HGNC:4589	-
25:9731993	25	9731993	C/T	-1.72913	0.225313	2.04608e-14	13.6891	3.20823e-07	intron_variant	MODIFIER	CLEC16A	ENSBTAG00000005208	Transcript	ENSBTAT00000061555	protein_coding	-	-	-	-	-	-	-	1	HGNC	HGNC:29013	-
14:2017544	14	2017544	C/T	-5.33815	0.695586	2.04662e-14	13.689	3.20907e-07	downstream_gene_variant	MODIFIER	GRINA	ENSBTAG00000000312	Transcript	ENSBTAT00000000410	protein_coding	-	-	-	-	-	rs210463882	1015	-1	HGNC	HGNC:4589	-
25:9890290	25	9890290	C/T	-1.74037	0.226813	2.06483e-14	13.6851	3.23762e-07	intron_variant	MODIFIER	CLEC16A	ENSBTAG00000005208	Transcript	ENSBTAT00000061555	protein_coding	-	-	-	-	-	-	-	1	HGNC	HGNC:29013	-
5:93819780	5	93819780	C/A	-1.86866	0.243536	2.06684e-14	13.6847	3.24077e-07	intergenic_variant	MODIFIER	-	-	-	-	-	-	-	-	-	-	rs110265943	-	-	-	-	-
5:93814497	5	93814497	G/C	-1.86787	0.243461	2.0815e-14	13.6816	3.26377e-07	intergenic_variant	MODIFIER	-	-	-	-	-	-	-	-	-	-	rs136706141	-	-	-	-	-
14:2019516	14	2019516	G/A	-5.32321	0.693844	2.08267e-14	13.6814	3.26559e-07	intron_variant	MODIFIER	GRINA	ENSBTAG00000000312	Transcript	ENSBTAT00000000410	protein_coding	-	-	-	-	-	rs208481366	-	-1	HGNC	HGNC:4589	-
5:93814566	5	93814566	T/A	-1.86763	0.243448	2.09031e-14	13.6798	3.27758e-07	intergenic_variant	MODIFIER	-	-	-	-	-	-	-	-	-	-	rs109500755	-	-	-	-	-
5:93814837	5	93814837	C/T	-1.86789	0.243484	2.09161e-14	13.6795	3.27961e-07	intergenic_variant	MODIFIER	-	-	-	-	-	-	-	-	-	-	rs109903159	-	-	-	-	-
5:93814869	5	93814869	A/G	-1.86782	0.243479	2.09319e-14	13.6792	3.28209e-07	intergenic_variant	MODIFIER	-	-	-	-	-	-	-	-	-	-	rs109436415	-	-	-	-	-
5:93814428	5	93814428	T/C	-1.86754	0.243446	2.09483e-14	13.6789	3.28466e-07	intergenic_variant	MODIFIER	-	-	-	-	-	-	-	-	-	-	rs136960668	-	-	-	-	-
5:93815108	5	93815108	A/G	-1.86776	0.243479	2.09755e-14	13.6783	3.28893e-07	intergenic_variant	MODIFIER	-	-	-	-	-	-	-	-	-	-	rs109436537	-	-	-	-	-
5:93820621	5	93820621	T/C	-1.86944	0.2437	2.09871e-14	13.678	3.29075e-07	intergenic_variant	MODIFIER	-	-	-	-	-	-	-	-	-	-	rs110650534	-	-	-	-	-
5:93818044	5	93818044	C/G	-1.8679	0.243501	2.09906e-14	13.678	3.2913e-07	intergenic_variant	MODIFIER	-	-	-	-	-	-	-	-	-	-	rs136708429	-	-	-	-	-
5:93814635	5	93814635	A/G	-1.86757	0.243462	2.10115e-14	13.6775	3.29457e-07	intergenic_variant	MODIFIER	-	-	-	-	-	-	-	-	-	-	rs109581333	-	-	-	-	-
5:93815431	5	93815431	G/A	-1.86765	0.243479	2.10488e-14	13.6768	3.30043e-07	intergenic_variant	MODIFIER	-	-	-	-	-	-	-	-	-	-	rs136856779	-	-	-	-	-
5:93816276	5	93816276	C/T	-1.86734	0.243454	2.11291e-14	13.6751	3.31301e-07	intergenic_variant	MODIFIER	-	-	-	-	-	-	-	-	-	-	rs210879231	-	-	-	-	-
5:93817657	5	93817657	C/T	-1.86732	0.243456	2.11512e-14	13.6747	3.31648e-07	intergenic_variant	MODIFIER	-	-	-	-	-	-	-	-	-	-	rs132771209	-	-	-	-	-
5:93815924	5	93815924	A/G	-1.86722	0.243443	2.11516e-14	13.6747	3.31654e-07	intergenic_variant	MODIFIER	-	-	-	-	-	-	-	-	-	-	rs136216231	-	-	-	-	-
5:93815844	5	93815844	C/T	-1.86721	0.243442	2.1154e-14	13.6746	3.31692e-07	intergenic_variant	MODIFIER	-	-	-	-	-	-	-	-	-	-	rs137424743	-	-	-	-	-
5:93815795	5	93815795	A/G	-1.8672	0.243442	2.11592e-14	13.6745	3.31774e-07	intergenic_variant	MODIFIER	-	-	-	-	-	-	-	-	-	-	rs136538217	-	-	-	-	-
5:93815345	5	93815345	T/C	-1.86714	0.243435	2.11667e-14	13.6743	3.31891e-07	intergenic_variant	MODIFIER	-	-	-	-	-	-	-	-	-	-	rs110351880	-	-	-	-	-
5:93815358	5	93815358	G/A	-1.86713	0.243436	2.11696e-14	13.6743	3.31937e-07	intergenic_variant	MODIFIER	-	-	-	-	-	-	-	-	-	-	rs135842805	-	-	-	-	-
5:93815719	5	93815719	C/T	-1.86723	0.243449	2.11699e-14	13.6743	3.3194e-07	intergenic_variant	MODIFIER	-	-	-	-	-	-	-	-	-	-	rs109203511	-	-	-	-	-
5:93815744	5	93815744	G/C	-1.86723	0.243449	2.11707e-14	13.6743	3.31954e-07	intergenic_variant	MODIFIER	-	-	-	-	-	-	-	-	-	-	rs135373021	-	-	-	-	-
5:93817849	5	93817849	G/A	-1.86785	0.243533	2.11939e-14	13.6738	3.32317e-07	intergenic_variant	MODIFIER	-	-	-	-	-	-	-	-	-	-	rs133778507	-	-	-	-	-
5:93815809	5	93815809	G/A	-1.86717	0.243447	2.12038e-14	13.6736	3.32472e-07	intergenic_variant	MODIFIER	-	-	-	-	-	-	-	-	-	-	rs133689198	-	-	-	-	-
14:2048444	14	2048444	A/G	-5.36168	0.699209	2.14525e-14	13.6685	3.36373e-07	intergenic_variant	MODIFIER	-	-	-	-	-	-	-	-	-	-	rs210315147	-	-	-	-	-
14:2080840	14	2080840	C/T	-6.4215	0.837693	2.18712e-14	13.6601	3.42937e-07	missense_variant	MODERATE	PLEC	ENSBTAG00000011922	Transcript	ENSBTAT00000015828	protein_coding	6611	6611	2204	A/V	gCg/gTg	rs208837890	-	1	HGNC	HGNC:9069	-
14:3263963	14	3263963	A/G	-3.92211	0.511658	2.1906e-14	13.6594	3.43483e-07	intergenic_variant	MODIFIER	-	-	-	-	-	-	-	-	-	-	rs439211340	-	-	-	-	-
14:2022129	14	2022129	C/T	-5.32915	0.695334	2.21305e-14	13.655	3.47003e-07	upstream_gene_variant	MODIFIER	PARP10	ENSBTAG00000009677	Transcript	ENSBTAT00000012765	protein_coding	-	-	-	-	-	rs209565527	2584	1	HGNC	HGNC:25895	-
14:2022129	14	2022129	C/T	-5.32915	0.695334	2.21305e-14	13.655	3.47003e-07	upstream_gene_variant	MODIFIER	GRINA	ENSBTAG00000000312	Transcript	ENSBTAT00000000410	protein_coding	-	-	-	-	-	rs209565527	420	-1	HGNC	HGNC:4589	-
14:3257040	14	3257040	G/A	-3.91836	0.51126	2.21348e-14	13.6549	3.4707e-07	intergenic_variant	MODIFIER	-	-	-	-	-	-	-	-	-	-	rs478044123	-	-	-	-	-
5:93801675	5	93801675	A/G	-1.87652	0.244933	2.26075e-14	13.6457	3.54482e-07	intergenic_variant	MODIFIER	-	-	-	-	-	-	-	-	-	-	rs210722682	-	-	-	-	-
25:9894957	25	9894957	G/A	-1.73893	0.227019	2.28773e-14	13.6406	3.58713e-07	intron_variant	MODIFIER	CLEC16A	ENSBTAG00000005208	Transcript	ENSBTAT00000061555	protein_coding	-	-	-	-	-	-	-	1	HGNC	HGNC:29013	-
14:2047091	14	2047091	C/T	-5.3385	0.697094	2.31625e-14	13.6352	3.63185e-07	intergenic_variant	MODIFIER	-	-	-	-	-	-	-	-	-	-	rs211600009	-	-	-	-	-
25:9644116	25	9644116	A/G	-1.73901	0.227129	2.34746e-14	13.6294	3.68079e-07	intron_variant	MODIFIER	CIITA	ENSBTAG00000020649	Transcript	ENSBTAT00000027518	protein_coding	-	-	-	-	-	rs379436251	-	1	HGNC	HGNC:7067	-
14:3329298	14	3329298	C/A	-4.07385	0.532098	2.35233e-14	13.6285	3.68842e-07	intergenic_variant	MODIFIER	-	-	-	-	-	-	-	-	-	-	rs133185483	-	-	-	-	-
14:3245967	14	3245967	T/A	-3.90425	0.50999	2.36444e-14	13.6263	3.70741e-07	intergenic_variant	MODIFIER	-	-	-	-	-	-	-	-	-	-	rs721604580	-	-	-	-	-
14:3327430	14	3327430	A/G	-4.06568	0.531129	2.37806e-14	13.6238	3.72877e-07	intergenic_variant	MODIFIER	-	-	-	-	-	-	-	-	-	-	rs135944173	-	-	-	-	-
14:3248330	14	3248330	C/G	-3.90639	0.510333	2.38169e-14	13.6231	3.73446e-07	intergenic_variant	MODIFIER	-	-	-	-	-	-	-	-	-	-	rs456566682	-	-	-	-	-
14:3327527	14	3327527	G/A	-4.06751	0.531386	2.38295e-14	13.6229	3.73643e-07	intergenic_variant	MODIFIER	-	-	-	-	-	-	-	-	-	-	rs134117918	-	-	-	-	-
14:2047022	14	2047022	G/T	-5.32998	0.696441	2.40798e-14	13.6183	3.77567e-07	intergenic_variant	MODIFIER	-	-	-	-	-	-	-	-	-	-	rs208224991	-	-	-	-	-
25:9870633	25	9870633	G/A	-1.48458	0.194034	2.44556e-14	13.6116	3.83461e-07	intron_variant	MODIFIER	CLEC16A	ENSBTAG00000005208	Transcript	ENSBTAT00000061555	protein_coding	-	-	-	-	-	rs381958211	-	1	HGNC	HGNC:29013	-
14:3322671	14	3322671	G/A	-4.04713	0.529017	2.46209e-14	13.6087	3.86052e-07	intergenic_variant	MODIFIER	-	-	-	-	-	-	-	-	-	-	rs133041024	-	-	-	-	-
5:93815571	5	93815571	G/A	-1.86322	0.243629	2.50938e-14	13.6004	3.93467e-07	intergenic_variant	MODIFIER	-	-	-	-	-	-	-	-	-	-	rs136443113	-	-	-	-	-
14:2024975	14	2024975	G/T	-5.33258	0.697303	2.51627e-14	13.5992	3.94548e-07	intron_variant	MODIFIER	PARP10	ENSBTAG00000009677	Transcript	ENSBTAT00000012765	protein_coding	-	-	-	-	-	rs210334336	-	1	HGNC	HGNC:25895	-
14:2024975	14	2024975	G/T	-5.33258	0.697303	2.51627e-14	13.5992	3.94548e-07	upstream_gene_variant	MODIFIER	GRINA	ENSBTAG00000000312	Transcript	ENSBTAT00000000410	protein_coding	-	-	-	-	-	rs210334336	3266	-1	HGNC	HGNC:4589	-
14:2025096	14	2025096	G/T	-5.33274	0.697342	2.51982e-14	13.5986	3.95104e-07	missense_variant	MODERATE	PARP10	ENSBTAG00000009677	Transcript	ENSBTAT00000012765	protein_coding	308	308	103	R/L	cGc/cTc	rs211110949	-	1	HGNC	HGNC:25895	deleterious(0)
14:2025096	14	2025096	G/T	-5.33274	0.697342	2.51982e-14	13.5986	3.95104e-07	upstream_gene_variant	MODIFIER	GRINA	ENSBTAG00000000312	Transcript	ENSBTAT00000000410	protein_coding	-	-	-	-	-	rs211110949	3387	-1	HGNC	HGNC:4589	-
14:2027501	14	2027501	C/T	-5.33516	0.697662	2.52071e-14	13.5985	3.95244e-07	synonymous_variant	LOW	PARP10	ENSBTAG00000009677	Transcript	ENSBTAT00000012765	protein_coding	2142	2142	714	I	atC/atT	rs208810502	-	1	HGNC	HGNC:25895	-
14:2039090	14	2039090	A/G	-5.37648	0.703103	2.52878e-14	13.5971	3.96509e-07	intergenic_variant	MODIFIER	-	-	-	-	-	-	-	-	-	-	rs385151605	-	-	-	-	-
14:3316237	14	3316237	G/A	-4.03161	0.527394	2.57543e-14	13.5892	4.03823e-07	intergenic_variant	MODIFIER	-	-	-	-	-	-	-	-	-	-	rs133824979	-	-	-	-	-
5:93801489	5	93801489	T/C	-1.87776	0.245657	2.58714e-14	13.5872	4.05659e-07	intergenic_variant	MODIFIER	-	-	-	-	-	-	-	-	-	-	rs384783939	-	-	-	-	-
14:2029030	14	2029030	G/A	-5.3336	0.698011	2.64058e-14	13.5783	4.14039e-07	intron_variant	MODIFIER	PARP10	ENSBTAG00000009677	Transcript	ENSBTAT00000012765	protein_coding	-	-	-	-	-	rs385407038	-	1	HGNC	HGNC:25895	-
14:1569809	14	1569809	G/A	-5.95536	0.779507	2.66566e-14	13.5742	4.17971e-07	intron_variant	MODIFIER	ARHGAP39	ENSBTAG00000007186	Transcript	ENSBTAT00000037363	protein_coding	-	-	-	-	-	rs208209794	-	1	HGNC	HGNC:29351	-
14:1569809	14	1569809	G/A	-5.95536	0.779507	2.66566e-14	13.5742	4.17971e-07	downstream_gene_variant	MODIFIER	bta-mir-2308	ENSBTAG00000045478	Transcript	ENSBTAT00000062911	miRNA	-	-	-	-	-	rs208209794	2808	1	miRBase	-	-
14:2031265	14	2031265	C/G	-5.33277	0.698204	2.70812e-14	13.5673	4.2463e-07	3_prime_UTR_variant	MODIFIER	PARP10	ENSBTAG00000009677	Transcript	ENSBTAT00000012765	protein_coding	2920	-	-	-	-	rs209093766	-	1	HGNC	HGNC:25895	-
14:2022413	14	2022413	C/T	-2.89747	0.379382	2.71881e-14	13.5656	4.26305e-07	upstream_gene_variant	MODIFIER	PARP10	ENSBTAG00000009677	Transcript	ENSBTAT00000012765	protein_coding	-	-	-	-	-	rs109414425	2300	1	HGNC	HGNC:25895	-
14:2022413	14	2022413	C/T	-2.89747	0.379382	2.71881e-14	13.5656	4.26305e-07	upstream_gene_variant	MODIFIER	GRINA	ENSBTAG00000000312	Transcript	ENSBTAT00000000410	protein_coding	-	-	-	-	-	rs109414425	704	-1	HGNC	HGNC:4589	-
14:2046866	14	2046866	A/G	-5.31159	0.695716	2.77392e-14	13.5569	4.34946e-07	intergenic_variant	MODIFIER	-	-	-	-	-	-	-	-	-	-	rs209540918	-	-	-	-	-
14:2031671	14	2031671	T/C	-5.29957	0.694159	2.77794e-14	13.5563	4.35577e-07	downstream_gene_variant	MODIFIER	PARP10	ENSBTAG00000009677	Transcript	ENSBTAT00000012765	protein_coding	-	-	-	-	-	rs133204453	285	1	HGNC	HGNC:25895	-
25:9900092	25	9900092	C/T	-1.73846	0.22771	2.77798e-14	13.5563	4.35584e-07	intron_variant	MODIFIER	CLEC16A	ENSBTAG00000005208	Transcript	ENSBTAT00000061555	protein_coding	-	-	-	-	-	rs378908625	-	1	HGNC	HGNC:29013	-
14:2016987	14	2016987	A/G	-5.26084	0.689105	2.78246e-14	13.5556	4.36286e-07	downstream_gene_variant	MODIFIER	GRINA	ENSBTAG00000000312	Transcript	ENSBTAT00000000410	protein_coding	-	-	-	-	-	rs208807138	1572	-1	HGNC	HGNC:4589	-
14:2033705	14	2033705	C/T	-5.34605	0.700286	2.78706e-14	13.5549	4.37007e-07	downstream_gene_variant	MODIFIER	PARP10	ENSBTAG00000009677	Transcript	ENSBTAT00000012765	protein_coding	-	-	-	-	-	rs211352034	2319	1	HGNC	HGNC:25895	-
14:3307244	14	3307244	T/G	-3.98354	0.521995	2.84565e-14	13.5458	4.46194e-07	intergenic_variant	MODIFIER	-	-	-	-	-	-	-	-	-	-	rs133749070	-	-	-	-	-
14:3306543	14	3306543	C/G	-3.98251	0.521925	2.86645e-14	13.5427	4.49455e-07	intergenic_variant	MODIFIER	-	-	-	-	-	-	-	-	-	-	rs136276850	-	-	-	-	-
14:2039446	14	2039446	A/G	-6.60117	0.865503	2.94301e-14	13.5312	4.6146e-07	intergenic_variant	MODIFIER	-	-	-	-	-	-	-	-	-	-	rs378265211	-	-	-	-	-
14:2819457	14	2819457	T/G	-5.18972	0.680489	2.95484e-14	13.5295	4.63314e-07	downstream_gene_variant	MODIFIER	-	ENSBTAG00000005762	Transcript	ENSBTAT00000007573	protein_coding	-	-	-	-	-	rs470246222	2772	1	-	-	-
14:3294744	14	3294744	A/G	-3.96621	0.520186	2.99684e-14	13.5233	4.699e-07	intergenic_variant	MODIFIER	-	-	-	-	-	-	-	-	-	-	rs379562932	-	-	-	-	-
14:3302343	14	3302343	C/A	-3.96035	0.519825	3.13717e-14	13.5035	4.91904e-07	intergenic_variant	MODIFIER	-	-	-	-	-	-	-	-	-	-	rs717633806	-	-	-	-	-
25:9906558	25	9906558	G/A	-1.73833	0.228182	3.14788e-14	13.502	4.93583e-07	intron_variant	MODIFIER	CLEC16A	ENSBTAG00000005208	Transcript	ENSBTAT00000061555	protein_coding	-	-	-	-	-	-	-	1	HGNC	HGNC:29013	-
14:2019390	14	2019390	G/A	-5.21092	0.684173	3.1915e-14	13.496	5.00423e-07	synonymous_variant	LOW	GRINA	ENSBTAG00000000312	Transcript	ENSBTAT00000000410	protein_coding	1016	915	305	I	atC/atT	rs133271979	-	-1	HGNC	HGNC:4589	-
14:2017175	14	2017175	A/G	-5.22971	0.686645	3.19258e-14	13.4959	5.00592e-07	downstream_gene_variant	MODIFIER	GRINA	ENSBTAG00000000312	Transcript	ENSBTAT00000000410	protein_coding	-	-	-	-	-	rs210671459	1384	-1	HGNC	HGNC:4589	-
5:93802547	5	93802547	C/T	-1.87278	0.245914	3.21045e-14	13.4934	5.03394e-07	intergenic_variant	MODIFIER	-	-	-	-	-	-	-	-	-	-	rs381681965	-	-	-	-	-
14:2018734	14	2018734	A/G	-5.21172	0.684411	3.22801e-14	13.4911	5.06147e-07	3_prime_UTR_variant	MODIFIER	GRINA	ENSBTAG00000000312	Transcript	ENSBTAT00000000410	protein_coding	1581	-	-	-	-	rs207732618	-	-1	HGNC	HGNC:4589	-
14:2044960	14	2044960	C/T	-5.23222	0.687157	3.24245e-14	13.4891	5.08412e-07	intergenic_variant	MODIFIER	-	-	-	-	-	-	-	-	-	-	rs209052455	-	-	-	-	-
14:2045836	14	2045836	G/T	-5.35467	0.703264	3.24926e-14	13.4882	5.0948e-07	intergenic_variant	MODIFIER	-	-	-	-	-	-	-	-	-	-	rs447918900	-	-	-	-	-
14:2019742	14	2019742	A/G	-5.20933	0.684299	3.28376e-14	13.4836	5.14888e-07	upstream_gene_variant	MODIFIER	PARP10	ENSBTAG00000009677	Transcript	ENSBTAT00000012765	protein_coding	-	-	-	-	-	rs378834131	4971	1	HGNC	HGNC:25895	-
14:2019742	14	2019742	A/G	-5.20933	0.684299	3.28376e-14	13.4836	5.14888e-07	intron_variant	MODIFIER	GRINA	ENSBTAG00000000312	Transcript	ENSBTAT00000000410	protein_coding	-	-	-	-	-	rs378834131	-	-1	HGNC	HGNC:4589	-
14:2019534	14	2019534	T/C	-5.20913	0.68428	3.28584e-14	13.4834	5.15215e-07	intron_variant	MODIFIER	GRINA	ENSBTAG00000000312	Transcript	ENSBTAT00000000410	protein_coding	-	-	-	-	-	rs464246469	-	-1	HGNC	HGNC:4589	-
14:2017622	14	2017622	A/G	-5.21328	0.684968	3.32596e-14	13.4781	5.21506e-07	downstream_gene_variant	MODIFIER	GRINA	ENSBTAG00000000312	Transcript	ENSBTAT00000000410	protein_coding	-	-	-	-	-	rs209889234	937	-1	HGNC	HGNC:4589	-
25:9906484	25	9906484	G/A	-1.73658	0.228183	3.33907e-14	13.4764	5.23562e-07	intron_variant	MODIFIER	CLEC16A	ENSBTAG00000005208	Transcript	ENSBTAT00000061555	protein_coding	-	-	-	-	-	rs386043665	-	1	HGNC	HGNC:29013	-
14:2045841	14	2045841	G/A	-5.34413	0.702368	3.38334e-14	13.4707	5.30502e-07	intergenic_variant	MODIFIER	-	-	-	-	-	-	-	-	-	-	rs207810178	-	-	-	-	-
14:2045837	14	2045837	C/T	-5.38679	0.708406	3.50509e-14	13.4553	5.49593e-07	intergenic_variant	MODIFIER	-	-	-	-	-	-	-	-	-	-	rs466172895	-	-	-	-	-
14:2921652	14	2921652	G/A	-3.875	0.509659	3.53092e-14	13.4521	5.53643e-07	intron_variant	MODIFIER	-	ENSBTAG00000026340	Transcript	ENSBTAT00000037390	protein_coding	-	-	-	-	-	rs381021319	-	1	-	-	-
14:2041285	14	2041285	G/A	-5.92256	0.779188	3.59079e-14	13.4448	5.63031e-07	intergenic_variant	MODIFIER	-	-	-	-	-	-	-	-	-	-	rs385006630	-	-	-	-	-
14:2022745	14	2022745	A/G	-5.21045	0.685669	3.6419e-14	13.4387	5.71045e-07	upstream_gene_variant	MODIFIER	PARP10	ENSBTAG00000009677	Transcript	ENSBTAT00000012765	protein_coding	-	-	-	-	-	rs208322145	1968	1	HGNC	HGNC:25895	-
14:2022745	14	2022745	A/G	-5.21045	0.685669	3.6419e-14	13.4387	5.71045e-07	upstream_gene_variant	MODIFIER	GRINA	ENSBTAG00000000312	Transcript	ENSBTAT00000000410	protein_coding	-	-	-	-	-	rs208322145	1036	-1	HGNC	HGNC:4589	-
25:9916566	25	9916566	C/T	-1.73634	0.228541	3.68575e-14	13.4335	5.7792e-07	downstream_gene_variant	MODIFIER	CLEC16A	ENSBTAG00000005208	Transcript	ENSBTAT00000061555	protein_coding	-	-	-	-	-	rs463629532	1763	1	HGNC	HGNC:29013	-
5:93942291	5	93942291	G/A	2.67136	0.35165	3.70967e-14	13.4307	5.8167e-07	intron_variant	MODIFIER	MGST1	ENSBTAG00000008541	Transcript	ENSBTAT00000011257	protein_coding	-	-	-	-	-	rs209927848	-	-1	HGNC	HGNC:7061	-
14:2046506	14	2046506	T/C	-5.2411	0.690114	3.76993e-14	13.4237	5.91119e-07	intergenic_variant	MODIFIER	-	-	-	-	-	-	-	-	-	-	rs211562328	-	-	-	-	-
25:9924240	25	9924240	C/T	-1.7367	0.228692	3.78491e-14	13.4219	5.93469e-07	intergenic_variant	MODIFIER	-	-	-	-	-	-	-	-	-	-	rs382188203	-	-	-	-	-
5:93941282	5	93941282	T/G	2.67074	0.351753	3.82449e-14	13.4174	5.99674e-07	intron_variant	MODIFIER	MGST1	ENSBTAG00000008541	Transcript	ENSBTAT00000011257	protein_coding	-	-	-	-	-	rs209529401	-	-1	HGNC	HGNC:7061	-
5:93941153	5	93941153	C/T	2.67073	0.35176	3.83015e-14	13.4168	6.00563e-07	intron_variant	MODIFIER	MGST1	ENSBTAG00000008541	Transcript	ENSBTAT00000011257	protein_coding	-	-	-	-	-	rs211277328	-	-1	HGNC	HGNC:7061	-
14:2045658	14	2045658	G/A	-5.23075	0.688981	3.84315e-14	13.4153	6.026e-07	intergenic_variant	MODIFIER	-	-	-	-	-	-	-	-	-	-	rs211392192	-	-	-	-	-
5:93940924	5	93940924	T/C	2.67075	0.351791	3.84751e-14	13.4148	6.03285e-07	intron_variant	MODIFIER	MGST1	ENSBTAG00000008541	Transcript	ENSBTAT00000011257	protein_coding	-	-	-	-	-	rs207532295	-	-1	HGNC	HGNC:7061	-
5:93810196	5	93810196	T/C	-1.86766	0.24602	3.85852e-14	13.4136	6.05011e-07	intergenic_variant	MODIFIER	-	-	-	-	-	-	-	-	-	-	rs109673261	-	-	-	-	-
14:2045680	14	2045680	T/C	-5.22977	0.688938	3.87126e-14	13.4121	6.07008e-07	intergenic_variant	MODIFIER	-	-	-	-	-	-	-	-	-	-	rs207503695	-	-	-	-	-
14:2912156	14	2912156	C/G	-3.96859	0.52299	3.95446e-14	13.4029	6.20054e-07	upstream_gene_variant	MODIFIER	-	ENSBTAG00000026340	Transcript	ENSBTAT00000037390	protein_coding	-	-	-	-	-	rs385938216	3232	1	-	-	-
5:93813603	5	93813603	A/C	-1.8767	0.247348	3.98397e-14	13.3997	6.2468e-07	intergenic_variant	MODIFIER	-	-	-	-	-	-	-	-	-	-	rs379695690	-	-	-	-	-
14:2831726	14	2831726	C/G	-8.23846	1.08618	4.06002e-14	13.3915	6.36605e-07	upstream_gene_variant	MODIFIER	SLURP1	ENSBTAG00000016209	Transcript	ENSBTAT00000048865	protein_coding	-	-	-	-	-	rs441678125	3055	1	HGNC	HGNC:18746	-
14:2831726	14	2831726	C/G	-8.23846	1.08618	4.06002e-14	13.3915	6.36605e-07	downstream_gene_variant	MODIFIER	LYPD2	ENSBTAG00000016210	Transcript	ENSBTAT00000021572	protein_coding	-	-	-	-	-	rs441678125	392	1	HGNC	HGNC:25215	-
14:2046068	14	2046068	C/G	-5.21826	0.688049	4.08065e-14	13.3893	6.3984e-07	intergenic_variant	MODIFIER	-	-	-	-	-	-	-	-	-	-	rs211014747	-	-	-	-	-
14:2046297	14	2046297	C/T	-5.20611	0.686467	4.08744e-14	13.3885	6.40904e-07	intergenic_variant	MODIFIER	-	-	-	-	-	-	-	-	-	-	rs137203218	-	-	-	-	-
14:2046051	14	2046051	C/T	-5.22433	0.688891	4.09514e-14	13.3877	6.42111e-07	intergenic_variant	MODIFIER	-	-	-	-	-	-	-	-	-	-	rs210226450	-	-	-	-	-
14:2046057	14	2046057	C/A	-5.22425	0.688881	4.09546e-14	13.3877	6.42162e-07	intergenic_variant	MODIFIER	-	-	-	-	-	-	-	-	-	-	rs208643514	-	-	-	-	-
14:2039251	14	2039251	G/T	-5.31912	0.70145	4.11514e-14	13.3856	6.45247e-07	intergenic_variant	MODIFIER	-	-	-	-	-	-	-	-	-	-	rs380418762	-	-	-	-	-
14:2026960	14	2026960	T/C	-5.21548	0.687859	4.1416e-14	13.3828	6.49397e-07	intron_variant	MODIFIER	PARP10	ENSBTAG00000009677	Transcript	ENSBTAT00000012765	protein_coding	-	-	-	-	-	rs211571884	-	1	HGNC	HGNC:25895	-
14:2027310	14	2027310	T/C	-5.21582	0.687905	4.14215e-14	13.3828	6.49482e-07	missense_variant	MODERATE	PARP10	ENSBTAG00000009677	Transcript	ENSBTAT00000012765	protein_coding	1951	1951	651	W/R	Tgg/Cgg	rs210325110	-	1	HGNC	HGNC:25895	tolerated(0.54)
14:2026618	14	2026618	T/C	-5.21521	0.687826	4.1424e-14	13.3827	6.49523e-07	intron_variant	MODIFIER	PARP10	ENSBTAG00000009677	Transcript	ENSBTAT00000012765	protein_coding	-	-	-	-	-	rs208821198	-	1	HGNC	HGNC:25895	-
14:2026618	14	2026618	T/C	-5.21521	0.687826	4.1424e-14	13.3827	6.49523e-07	upstream_gene_variant	MODIFIER	GRINA	ENSBTAG00000000312	Transcript	ENSBTAT00000000410	protein_coding	-	-	-	-	-	rs208821198	4909	-1	HGNC	HGNC:4589	-
14:2027624	14	2027624	C/T	-5.21443	0.687953	4.22325e-14	13.3744	6.62199e-07	splice_region_variant,intron_variant	LOW	PARP10	ENSBTAG00000009677	Transcript	ENSBTAT00000012765	protein_coding	-	-	-	-	-	rs210303472	-	1	HGNC	HGNC:25895	-
14:2036643	14	2036643	C/G	-5.23227	0.690335	4.23309e-14	13.3733	6.63742e-07	intergenic_variant	MODIFIER	-	-	-	-	-	-	-	-	-	-	rs208193054	-	-	-	-	-
25:9945725	25	9945725	G/T	-1.73561	0.229023	4.26499e-14	13.3701	6.68744e-07	intergenic_variant	MODIFIER	-	-	-	-	-	-	-	-	-	-	rs384751580	-	-	-	-	-
14:2027952	14	2027952	A/G	-5.23608	0.690983	4.28454e-14	13.3681	6.71809e-07	intron_variant	MODIFIER	PARP10	ENSBTAG00000009677	Transcript	ENSBTAT00000012765	protein_coding	-	-	-	-	-	rs207756604	-	1	HGNC	HGNC:25895	-
14:2045723	14	2045723	A/T	-5.22934	0.690095	4.28519e-14	13.368	6.71912e-07	intergenic_variant	MODIFIER	-	-	-	-	-	-	-	-	-	-	rs209272893	-	-	-	-	-
14:2033664	14	2033664	G/A	-5.23201	0.690456	4.28843e-14	13.3677	6.72419e-07	downstream_gene_variant	MODIFIER	PARP10	ENSBTAG00000009677	Transcript	ENSBTAT00000012765	protein_coding	-	-	-	-	-	rs209636008	2278	1	HGNC	HGNC:25895	-
14:2032007	14	2032007	G/C	-5.23037	0.690255	4.29383e-14	13.3672	6.73267e-07	downstream_gene_variant	MODIFIER	PARP10	ENSBTAG00000009677	Transcript	ENSBTAT00000012765	protein_coding	-	-	-	-	-	rs109518072	621	1	HGNC	HGNC:25895	-
14:2034235	14	2034235	C/G	-5.23202	0.690473	4.29387e-14	13.3672	6.73273e-07	downstream_gene_variant	MODIFIER	PARP10	ENSBTAG00000009677	Transcript	ENSBTAT00000012765	protein_coding	-	-	-	-	-	rs446874449	2849	1	HGNC	HGNC:25895	-
5:93810205	5	93810205	A/G	-1.87451	0.247386	4.29955e-14	13.3666	6.74163e-07	intergenic_variant	MODIFIER	-	-	-	-	-	-	-	-	-	-	rs133157171	-	-	-	-	-
14:2036759	14	2036759	C/T	-5.2569	0.693791	4.30619e-14	13.3659	6.75203e-07	intergenic_variant	MODIFIER	-	-	-	-	-	-	-	-	-	-	rs208047290	-	-	-	-	-
14:2045763	14	2045763	G/A	-5.20526	0.686977	4.30696e-14	13.3658	6.75324e-07	intergenic_variant	MODIFIER	-	-	-	-	-	-	-	-	-	-	rs209921075	-	-	-	-	-
14:2045734	14	2045734	A/G	-5.22839	0.690051	4.31444e-14	13.3651	6.76497e-07	intergenic_variant	MODIFIER	-	-	-	-	-	-	-	-	-	-	rs207773840	-	-	-	-	-
14:2046275	14	2046275	A/G	-5.22763	0.68999	4.32878e-14	13.3636	6.78746e-07	intergenic_variant	MODIFIER	-	-	-	-	-	-	-	-	-	-	rs210357029	-	-	-	-	-
14:2912159	14	2912159	G/C	-3.95389	0.521894	4.34013e-14	13.3625	6.80526e-07	upstream_gene_variant	MODIFIER	-	ENSBTAG00000026340	Transcript	ENSBTAT00000037390	protein_coding	-	-	-	-	-	rs380605389	3229	1	-	-	-
5:93810204	5	93810204	C/T	-1.87358	0.247306	4.34305e-14	13.3622	6.80984e-07	intergenic_variant	MODIFIER	-	-	-	-	-	-	-	-	-	-	rs135321124	-	-	-	-	-
14:2032726	14	2032726	T/C	-5.23031	0.690404	4.35031e-14	13.3615	6.82122e-07	downstream_gene_variant	MODIFIER	PARP10	ENSBTAG00000009677	Transcript	ENSBTAT00000012765	protein_coding	-	-	-	-	-	rs208378270	1340	1	HGNC	HGNC:25895	-
14:2028055	14	2028055	C/T	-5.21346	0.688195	4.35591e-14	13.3609	6.83e-07	intron_variant	MODIFIER	PARP10	ENSBTAG00000009677	Transcript	ENSBTAT00000012765	protein_coding	-	-	-	-	-	rs208814724	-	1	HGNC	HGNC:25895	-
14:2028371	14	2028371	A/T	-5.21345	0.688209	4.36166e-14	13.3603	6.83902e-07	intron_variant	MODIFIER	PARP10	ENSBTAG00000009677	Transcript	ENSBTAT00000012765	protein_coding	-	-	-	-	-	rs210969572	-	1	HGNC	HGNC:25895	-
5:93806807	5	93806807	C/T	2.09345	0.276447	4.45174e-14	13.3515	6.98026e-07	intergenic_variant	MODIFIER	-	-	-	-	-	-	-	-	-	-	rs135124185	-	-	-	-	-
14:2039565	14	2039565	G/A	-6.87147	0.907513	4.48349e-14	13.3484	7.03005e-07	intergenic_variant	MODIFIER	-	-	-	-	-	-	-	-	-	-	rs383729136	-	-	-	-	-
5:93943868	5	93943868	A/G	2.6641	0.351952	4.56121e-14	13.3409	7.15192e-07	intron_variant	MODIFIER	MGST1	ENSBTAG00000008541	Transcript	ENSBTAT00000011257	protein_coding	-	-	-	-	-	rs209763238	-	-1	HGNC	HGNC:7061	-
5:93943600	5	93943600	C/G	2.66185	0.351837	4.69945e-14	13.328	7.36867e-07	intron_variant	MODIFIER	MGST1	ENSBTAG00000008541	Transcript	ENSBTAT00000011257	protein_coding	-	-	-	-	-	rs211469563	-	-1	HGNC	HGNC:7061	-
26:24077278	26	24077278	G/C	-2.28212	0.301678	4.72843e-14	13.3253	7.41411e-07	intron_variant	MODIFIER	NT5C2	ENSBTAG00000012858	Transcript	ENSBTAT00000017090	protein_coding	-	-	-	-	-	rs442067835	-	-1	Uniprot_gn	-	-
5:93943469	5	93943469	G/T	2.66207	0.351957	4.76949e-14	13.3215	7.4785e-07	intron_variant	MODIFIER	MGST1	ENSBTAG00000008541	Transcript	ENSBTAT00000011257	protein_coding	-	-	-	-	-	rs208300663	-	-1	HGNC	HGNC:7061	-
5:93805527	5	93805527	T/C	2.09115	0.276485	4.77913e-14	13.3207	7.4936e-07	intergenic_variant	MODIFIER	-	-	-	-	-	-	-	-	-	-	rs109355339	-	-	-	-	-
5:93942239	5	93942239	T/C	2.66192	0.351953	4.7815e-14	13.3204	7.49732e-07	intron_variant	MODIFIER	MGST1	ENSBTAG00000008541	Transcript	ENSBTAT00000011257	protein_coding	-	-	-	-	-	rs207632307	-	-1	HGNC	HGNC:7061	-
5:93942166	5	93942166	T/C	2.6617	0.351943	4.79643e-14	13.3191	7.52074e-07	synonymous_variant	LOW	MGST1	ENSBTAG00000008541	Transcript	ENSBTAT00000011257	protein_coding	146	15	5	S	tcA/tcG	rs209203767	-	-1	HGNC	HGNC:7061	-
5:93813520	5	93813520	A/G	-1.86374	0.246438	4.80333e-14	13.3185	7.53156e-07	intergenic_variant	MODIFIER	-	-	-	-	-	-	-	-	-	-	rs382160039	-	-	-	-	-
5:93942243	5	93942243	A/C	2.66213	0.352021	4.81259e-14	13.3176	7.54608e-07	intron_variant	MODIFIER	MGST1	ENSBTAG00000008541	Transcript	ENSBTAT00000011257	protein_coding	-	-	-	-	-	rs210310537	-	-1	HGNC	HGNC:7061	-
5:93942206	5	93942206	A/T	2.66206	0.352027	4.82504e-14	13.3165	7.5656e-07	intron_variant	MODIFIER	MGST1	ENSBTAG00000008541	Transcript	ENSBTAT00000011257	protein_coding	-	-	-	-	-	rs209967352	-	-1	HGNC	HGNC:7061	-
26:24119369	26	24119369	T/C	-2.20663	0.291909	4.92851e-14	13.3073	7.72784e-07	intergenic_variant	MODIFIER	-	-	-	-	-	-	-	-	-	-	rs385295721	-	-	-	-	-
5:93940633	5	93940633	C/G	2.66488	0.352687	5.05594e-14	13.2962	7.92765e-07	intron_variant	MODIFIER	MGST1	ENSBTAG00000008541	Transcript	ENSBTAT00000011257	protein_coding	-	-	-	-	-	rs209559891	-	-1	HGNC	HGNC:7061	-
26:24135655	26	24135655	A/G	-2.38278	0.315783	5.4662e-14	13.2623	8.57093e-07	intron_variant	MODIFIER	INA	ENSBTAG00000002717	Transcript	ENSBTAT00000003517	protein_coding	-	-	-	-	-	rs441625181	-	1	HGNC	HGNC:6057	-
14:2044658	14	2044658	G/A	-5.19171	0.688148	5.51433e-14	13.2585	8.64638e-07	intergenic_variant	MODIFIER	-	-	-	-	-	-	-	-	-	-	rs211159747	-	-	-	-	-
25:9901664	25	9901664	C/G	-1.46763	0.194558	5.56008e-14	13.2549	8.71812e-07	intron_variant	MODIFIER	CLEC16A	ENSBTAG00000005208	Transcript	ENSBTAT00000061555	protein_coding	-	-	-	-	-	rs381702526	-	1	HGNC	HGNC:29013	-
14:2912262	14	2912262	G/A	-3.92957	0.521017	5.61357e-14	13.2508	8.802e-07	upstream_gene_variant	MODIFIER	-	ENSBTAG00000026340	Transcript	ENSBTAT00000037390	protein_coding	-	-	-	-	-	rs382724183	3126	1	-	-	-
14:4086286	14	4086286	G/T	-5.763	0.765223	6.09959e-14	13.2147	9.56406e-07	intron_variant	MODIFIER	AGO2	ENSBTAG00000001579	Transcript	ENSBTAT00000002068	protein_coding	-	-	-	-	-	rs208935002	-	1	EntrezGene	-	-
14:2912243	14	2912243	G/A	-3.91962	0.521018	6.48671e-14	13.188	1.01711e-06	upstream_gene_variant	MODIFIER	-	ENSBTAG00000026340	Transcript	ENSBTAT00000037390	protein_coding	-	-	-	-	-	rs380206178	3145	1	-	-	-
14:2912238	14	2912238	C/T	-3.9203	0.521137	6.50675e-14	13.1866	1.02025e-06	upstream_gene_variant	MODIFIER	-	ENSBTAG00000026340	Transcript	ENSBTAT00000037390	protein_coding	-	-	-	-	-	rs385541273	3150	1	-	-	-
25:9972326	25	9972326	C/T	-1.54331	0.205237	6.65249e-14	13.177	1.0431e-06	downstream_gene_variant	MODIFIER	SOCS1	ENSBTAG00000004386	Transcript	ENSBTAT00000005753	protein_coding	-	-	-	-	-	rs381075375	2973	-1	HGNC	HGNC:19383	-
25:9971858	25	9971858	A/G	-1.54318	0.205232	6.67531e-14	13.1755	1.04668e-06	downstream_gene_variant	MODIFIER	SOCS1	ENSBTAG00000004386	Transcript	ENSBTAT00000005753	protein_coding	-	-	-	-	-	rs380424181	3441	-1	HGNC	HGNC:19383	-
25:9972921	25	9972921	C/A	-1.54313	0.205234	6.69167e-14	13.1745	1.04924e-06	downstream_gene_variant	MODIFIER	SOCS1	ENSBTAG00000004386	Transcript	ENSBTAT00000005753	protein_coding	-	-	-	-	-	rs381209026	2378	-1	HGNC	HGNC:19383	-
25:9973143	25	9973143	G/A	-1.54302	0.205245	6.73834e-14	13.1714	1.05656e-06	downstream_gene_variant	MODIFIER	SOCS1	ENSBTAG00000004386	Transcript	ENSBTAT00000005753	protein_coding	-	-	-	-	-	rs383121709	2156	-1	HGNC	HGNC:19383	-
25:9965793	25	9965793	G/C	-1.46774	0.195281	6.83626e-14	13.1652	1.07192e-06	intergenic_variant	MODIFIER	-	-	-	-	-	-	-	-	-	-	rs110824572	-	-	-	-	-
25:9973809	25	9973809	A/G	-1.54348	0.205443	6.99781e-14	13.155	1.09725e-06	downstream_gene_variant	MODIFIER	SOCS1	ENSBTAG00000004386	Transcript	ENSBTAT00000005753	protein_coding	-	-	-	-	-	rs382044033	1490	-1	HGNC	HGNC:19383	-
25:9973901	25	9973901	C/T	-1.54349	0.205449	7.00561e-14	13.1546	1.09847e-06	downstream_gene_variant	MODIFIER	SOCS1	ENSBTAG00000004386	Transcript	ENSBTAT00000005753	protein_coding	-	-	-	-	-	rs379925366	1398	-1	HGNC	HGNC:19383	-
25:9976260	25	9976260	C/G	-1.54369	0.205533	7.11708e-14	13.1477	1.11595e-06	upstream_gene_variant	MODIFIER	SOCS1	ENSBTAG00000004386	Transcript	ENSBTAT00000005753	protein_coding	-	-	-	-	-	rs377883976	290	-1	HGNC	HGNC:19383	-
25:9976857	25	9976857	C/G	-1.54362	0.20556	7.1917e-14	13.1432	1.12765e-06	upstream_gene_variant	MODIFIER	SOCS1	ENSBTAG00000004386	Transcript	ENSBTAT00000005753	protein_coding	-	-	-	-	-	rs385138996	887	-1	HGNC	HGNC:19383	-
14:1668432	14	1668432	G/T	-5.05506	0.673314	7.27915e-14	13.1379	1.14136e-06	downstream_gene_variant	MODIFIER	CYHR1	ENSBTAG00000035254	Transcript	ENSBTAT00000037359	protein_coding	-	-	-	-	-	rs210204797	2914	1	HGNC	HGNC:17806	-
14:1668432	14	1668432	G/T	-5.05506	0.673314	7.27915e-14	13.1379	1.14136e-06	upstream_gene_variant	MODIFIER	KIFC2	ENSBTAG00000007753	Transcript	ENSBTAT00000010194	protein_coding	-	-	-	-	-	rs210204797	4628	-1	EntrezGene	-	-
14:1668432	14	1668432	G/T	-5.05506	0.673314	7.27915e-14	13.1379	1.14136e-06	downstream_gene_variant	MODIFIER	CYHR1	ENSBTAG00000035254	Transcript	ENSBTAT00000010192	protein_coding	-	-	-	-	-	rs210204797	2899	1	HGNC	HGNC:17806	-
14:1668432	14	1668432	G/T	-5.05506	0.673314	7.27915e-14	13.1379	1.14136e-06	intron_variant	MODIFIER	CYHR1	ENSBTAG00000035254	Transcript	ENSBTAT00000037358	protein_coding	-	-	-	-	-	rs210204797	-	1	HGNC	HGNC:17806	-
14:2031788	14	2031788	G/A	-3.14022	0.418394	7.40647e-14	13.1304	1.16132e-06	downstream_gene_variant	MODIFIER	PARP10	ENSBTAG00000009677	Transcript	ENSBTAT00000012765	protein_coding	-	-	-	-	-	rs110698126	402	1	HGNC	HGNC:25895	-
25:9978266	25	9978266	G/A	-1.54322	0.205639	7.45819e-14	13.1274	1.16943e-06	upstream_gene_variant	MODIFIER	SOCS1	ENSBTAG00000004386	Transcript	ENSBTAT00000005753	protein_coding	-	-	-	-	-	rs472558500	2296	-1	HGNC	HGNC:19383	-
25:9978457	25	9978457	G/A	-1.54313	0.205637	7.47968e-14	13.1261	1.1728e-06	upstream_gene_variant	MODIFIER	SOCS1	ENSBTAG00000004386	Transcript	ENSBTAT00000005753	protein_coding	-	-	-	-	-	rs386012286	2487	-1	HGNC	HGNC:19383	-
14:2031966	14	2031966	G/T	-3.14082	0.418556	7.4896e-14	13.1255	1.17436e-06	downstream_gene_variant	MODIFIER	PARP10	ENSBTAG00000009677	Transcript	ENSBTAT00000012765	protein_coding	-	-	-	-	-	rs110531108	580	1	HGNC	HGNC:25895	-
25:9979124	25	9979124	G/A	-1.54331	0.20567	7.49713e-14	13.1251	1.17554e-06	upstream_gene_variant	MODIFIER	SOCS1	ENSBTAG00000004386	Transcript	ENSBTAT00000005753	protein_coding	-	-	-	-	-	rs378592653	3154	-1	HGNC	HGNC:19383	-
25:9979483	25	9979483	C/T	-1.54308	0.205689	7.5999e-14	13.1192	1.19165e-06	upstream_gene_variant	MODIFIER	SOCS1	ENSBTAG00000004386	Transcript	ENSBTAT00000005753	protein_coding	-	-	-	-	-	rs379990686	3513	-1	HGNC	HGNC:19383	-
25:9980033	25	9980033	T/C	-1.5431	0.205709	7.63511e-14	13.1172	1.19717e-06	upstream_gene_variant	MODIFIER	SOCS1	ENSBTAG00000004386	Transcript	ENSBTAT00000005753	protein_coding	-	-	-	-	-	rs383709419	4063	-1	HGNC	HGNC:19383	-
25:9980034	25	9980034	G/A	-1.54308	0.205709	7.64098e-14	13.1169	1.1981e-06	upstream_gene_variant	MODIFIER	SOCS1	ENSBTAG00000004386	Transcript	ENSBTAT00000005753	protein_coding	-	-	-	-	-	rs385644084	4064	-1	HGNC	HGNC:19383	-
25:9980058	25	9980058	G/A	-1.54307	0.205709	7.64377e-14	13.1167	1.19853e-06	upstream_gene_variant	MODIFIER	SOCS1	ENSBTAG00000004386	Transcript	ENSBTAT00000005753	protein_coding	-	-	-	-	-	rs379813770	4088	-1	HGNC	HGNC:19383	-
25:9980592	25	9980592	G/A	-1.54301	0.205736	7.71903e-14	13.1124	1.21033e-06	upstream_gene_variant	MODIFIER	SOCS1	ENSBTAG00000004386	Transcript	ENSBTAT00000005753	protein_coding	-	-	-	-	-	rs382184674	4622	-1	HGNC	HGNC:19383	-
25:9981952	25	9981952	A/C	-1.54317	0.205764	7.73043e-14	13.1118	1.21212e-06	intergenic_variant	MODIFIER	-	-	-	-	-	-	-	-	-	-	rs385519731	-	-	-	-	-
25:9981644	25	9981644	A/G	-1.5435	0.205809	7.7324e-14	13.1117	1.21243e-06	intergenic_variant	MODIFIER	-	-	-	-	-	-	-	-	-	-	rs380544239	-	-	-	-	-
14:1675249	14	1675249	G/A	-5.03747	0.671878	7.8557e-14	13.1048	1.23176e-06	intron_variant	MODIFIER	CYHR1	ENSBTAG00000035254	Transcript	ENSBTAT00000037358	protein_coding	-	-	-	-	-	rs209505667	-	1	HGNC	HGNC:17806	-
14:1677522	14	1677522	G/A	-5.03775	0.671929	7.86531e-14	13.1043	1.23327e-06	upstream_gene_variant	MODIFIER	TONSL	ENSBTAG00000007749	Transcript	ENSBTAT00000010191	protein_coding	-	-	-	-	-	rs210613310	3972	1	HGNC	HGNC:7801	-
14:1677522	14	1677522	G/A	-5.03775	0.671929	7.86531e-14	13.1043	1.23327e-06	downstream_gene_variant	MODIFIER	CYHR1	ENSBTAG00000035254	Transcript	ENSBTAT00000037358	protein_coding	-	-	-	-	-	rs210613310	3	1	HGNC	HGNC:17806	-
14:1676623	14	1676623	G/A	-5.04056	0.672354	7.89811e-14	13.1025	1.23841e-06	upstream_gene_variant	MODIFIER	TONSL	ENSBTAG00000007749	Transcript	ENSBTAT00000010191	protein_coding	-	-	-	-	-	rs207656040	4871	1	HGNC	HGNC:7801	-
14:1676623	14	1676623	G/A	-5.04056	0.672354	7.89811e-14	13.1025	1.23841e-06	intron_variant	MODIFIER	CYHR1	ENSBTAG00000035254	Transcript	ENSBTAT00000037358	protein_coding	-	-	-	-	-	rs207656040	-	1	HGNC	HGNC:17806	-
14:1668964	14	1668964	G/A	-5.05007	0.67371	7.95605e-14	13.0993	1.2475e-06	downstream_gene_variant	MODIFIER	CYHR1	ENSBTAG00000035254	Transcript	ENSBTAT00000037359	protein_coding	-	-	-	-	-	rs209083815	3446	1	HGNC	HGNC:17806	-
14:1668964	14	1668964	G/A	-5.05007	0.67371	7.95605e-14	13.0993	1.2475e-06	downstream_gene_variant	MODIFIER	CYHR1	ENSBTAG00000035254	Transcript	ENSBTAT00000010192	protein_coding	-	-	-	-	-	rs209083815	3431	1	HGNC	HGNC:17806	-
14:1668964	14	1668964	G/A	-5.05007	0.67371	7.95605e-14	13.0993	1.2475e-06	intron_variant	MODIFIER	CYHR1	ENSBTAG00000035254	Transcript	ENSBTAT00000037358	protein_coding	-	-	-	-	-	rs209083815	-	1	HGNC	HGNC:17806	-
14:1935543	14	1935543	C/A	-10.3532	1.38176	8.14853e-14	13.0889	1.27768e-06	upstream_gene_variant	MODIFIER	CYC1	ENSBTAG00000012232	Transcript	ENSBTAT00000016224	protein_coding	-	-	-	-	-	-	2963	-1	HGNC	HGNC:2579	-
14:2830071	14	2830071	A/C	-4.01175	0.535452	8.17745e-14	13.0874	1.28221e-06	upstream_gene_variant	MODIFIER	SLURP1	ENSBTAG00000016209	Transcript	ENSBTAT00000048865	protein_coding	-	-	-	-	-	rs384429196	4710	1	HGNC	HGNC:18746	-
14:2830071	14	2830071	A/C	-4.01175	0.535452	8.17745e-14	13.0874	1.28221e-06	intron_variant	MODIFIER	LYPD2	ENSBTAG00000016210	Transcript	ENSBTAT00000021572	protein_coding	-	-	-	-	-	rs384429196	-	1	HGNC	HGNC:25215	-
14:2920558	14	2920558	T/C	-3.79328	0.506546	8.41105e-14	13.0751	1.31884e-06	intron_variant	MODIFIER	-	ENSBTAG00000026340	Transcript	ENSBTAT00000037390	protein_coding	-	-	-	-	-	rs384433572	-	1	-	-	-
5:93839896	5	93839896	G/A	2.39117	0.31939	8.52843e-14	13.0691	1.33725e-06	intergenic_variant	MODIFIER	-	-	-	-	-	-	-	-	-	-	rs208832049	-	-	-	-	-
5:93839872	5	93839872	T/C	2.39075	0.319389	8.61048e-14	13.065	1.35011e-06	intergenic_variant	MODIFIER	-	-	-	-	-	-	-	-	-	-	rs211436429	-	-	-	-	-
5:93840005	5	93840005	T/C	2.39064	0.319411	8.66663e-14	13.0621	1.35892e-06	intergenic_variant	MODIFIER	-	-	-	-	-	-	-	-	-	-	rs210138035	-	-	-	-	-
5:93840260	5	93840260	G/A	2.39048	0.319396	8.67622e-14	13.0617	1.36042e-06	intergenic_variant	MODIFIER	-	-	-	-	-	-	-	-	-	-	rs207912532	-	-	-	-	-
5:93807549	5	93807549	A/C	-1.85064	0.247407	8.95733e-14	13.0478	1.4045e-06	intergenic_variant	MODIFIER	-	-	-	-	-	-	-	-	-	-	rs111016000	-	-	-	-	-
5:93807034	5	93807034	T/G	-1.83338	0.245157	9.0786e-14	13.042	1.42351e-06	intergenic_variant	MODIFIER	-	-	-	-	-	-	-	-	-	-	rs380955875	-	-	-	-	-
25:9905361	25	9905361	T/C	-1.47415	0.19714	9.12584e-14	13.0397	1.43092e-06	intron_variant	MODIFIER	CLEC16A	ENSBTAG00000005208	Transcript	ENSBTAT00000061555	protein_coding	-	-	-	-	-	rs384739516	-	1	HGNC	HGNC:29013	-
14:2916921	14	2916921	G/T	-3.78605	0.506344	9.15639e-14	13.0383	1.43571e-06	intron_variant	MODIFIER	-	ENSBTAG00000026340	Transcript	ENSBTAT00000037390	protein_coding	-	-	-	-	-	rs386033948	-	1	-	-	-
14:1950961	14	1950961	T/C	-2.76134	0.369494	9.42882e-14	13.0255	1.47842e-06	upstream_gene_variant	MODIFIER	EXOSC4	ENSBTAG00000014607	Transcript	ENSBTAT00000019451	protein_coding	-	-	-	-	-	rs136212750	1887	-1	HGNC	HGNC:18189	-
14:1673298	14	1673298	G/C	-4.98407	0.666919	9.43179e-14	13.0254	1.47889e-06	intron_variant	MODIFIER	CYHR1	ENSBTAG00000035254	Transcript	ENSBTAT00000037358	protein_coding	-	-	-	-	-	rs134356483	-	1	HGNC	HGNC:17806	-
14:4102745	14	4102745	A/G	-5.7181	0.765153	9.44096e-14	13.025	1.48033e-06	intron_variant	MODIFIER	AGO2	ENSBTAG00000001579	Transcript	ENSBTAT00000002068	protein_coding	-	-	-	-	-	rs110408790	-	1	EntrezGene	-	-
14:1680953	14	1680953	T/C	-5.01487	0.671175	9.5382e-14	13.0205	1.49558e-06	upstream_gene_variant	MODIFIER	TONSL	ENSBTAG00000007749	Transcript	ENSBTAT00000010191	protein_coding	-	-	-	-	-	rs211484578	541	1	HGNC	HGNC:7801	-
14:1680953	14	1680953	T/C	-5.01487	0.671175	9.5382e-14	13.0205	1.49558e-06	downstream_gene_variant	MODIFIER	CYHR1	ENSBTAG00000035254	Transcript	ENSBTAT00000037358	protein_coding	-	-	-	-	-	rs211484578	3434	1	HGNC	HGNC:17806	-
14:1671453	14	1671453	G/A	-4.982	0.666782	9.54332e-14	13.0203	1.49638e-06	intron_variant	MODIFIER	CYHR1	ENSBTAG00000035254	Transcript	ENSBTAT00000037358	protein_coding	-	-	-	-	-	rs134582447	-	1	HGNC	HGNC:17806	-
14:4107650	14	4107650	C/A	-5.71877	0.765398	9.54915e-14	13.02	1.49729e-06	intron_variant	MODIFIER	AGO2	ENSBTAG00000001579	Transcript	ENSBTAT00000002068	protein_coding	-	-	-	-	-	rs211464692	-	1	EntrezGene	-	-
14:1678747	14	1678747	C/T	-4.98997	0.667978	9.64685e-14	13.0156	1.51261e-06	upstream_gene_variant	MODIFIER	TONSL	ENSBTAG00000007749	Transcript	ENSBTAT00000010191	protein_coding	-	-	-	-	-	rs210735232	2747	1	HGNC	HGNC:7801	-
14:1678747	14	1678747	C/T	-4.98997	0.667978	9.64685e-14	13.0156	1.51261e-06	downstream_gene_variant	MODIFIER	CYHR1	ENSBTAG00000035254	Transcript	ENSBTAT00000037358	protein_coding	-	-	-	-	-	rs210735232	1228	1	HGNC	HGNC:17806	-
14:2916836	14	2916836	T/C	-3.78153	0.506252	9.69121e-14	13.0136	1.51957e-06	intron_variant	MODIFIER	-	ENSBTAG00000026340	Transcript	ENSBTAT00000037390	protein_coding	-	-	-	-	-	rs382483382	-	1	-	-	-
5:93840908	5	93840908	A/G	2.38502	0.319395	9.86392e-14	13.006	1.54665e-06	intergenic_variant	MODIFIER	-	-	-	-	-	-	-	-	-	-	rs211002474	-	-	-	-	-
14:2829757	14	2829757	T/C	-4.02298	0.538765	9.88304e-14	13.0051	1.54965e-06	intron_variant	MODIFIER	LYPD2	ENSBTAG00000016210	Transcript	ENSBTAT00000021572	protein_coding	-	-	-	-	-	rs379082768	-	1	HGNC	HGNC:25215	-
5:93840837	5	93840837	A/G	2.38452	0.319416	1.0017e-13	12.9993	1.57066e-06	intergenic_variant	MODIFIER	-	-	-	-	-	-	-	-	-	-	rs209035894	-	-	-	-	-
25:9930343	25	9930343	T/C	-1.44534	0.19362	1.00477e-13	12.9979	1.57546e-06	intergenic_variant	MODIFIER	-	-	-	-	-	-	-	-	-	-	rs135694932	-	-	-	-	-
5:93841298	5	93841298	T/C	2.38361	0.319394	1.01929e-13	12.9917	1.59824e-06	intergenic_variant	MODIFIER	-	-	-	-	-	-	-	-	-	-	rs207729094	-	-	-	-	-
5:93840951	5	93840951	A/G	2.38371	0.319417	1.02125e-13	12.9909	1.6013e-06	intergenic_variant	MODIFIER	-	-	-	-	-	-	-	-	-	-	rs209093690	-	-	-	-	-
5:93841356	5	93841356	A/G	2.3835	0.319395	1.02209e-13	12.9905	1.60261e-06	intergenic_variant	MODIFIER	-	-	-	-	-	-	-	-	-	-	rs210688542	-	-	-	-	-
5:93841465	5	93841465	C/G	2.38355	0.319402	1.0223e-13	12.9904	1.60295e-06	intergenic_variant	MODIFIER	-	-	-	-	-	-	-	-	-	-	rs209294343	-	-	-	-	-
5:93841608	5	93841608	T/A	2.38333	0.319394	1.0262e-13	12.9888	1.60907e-06	intergenic_variant	MODIFIER	-	-	-	-	-	-	-	-	-	-	rs210730715	-	-	-	-	-
5:93841683	5	93841683	C/T	2.3832	0.319392	1.02905e-13	12.9876	1.61354e-06	intergenic_variant	MODIFIER	-	-	-	-	-	-	-	-	-	-	rs208147570	-	-	-	-	-
14:1681353	14	1681353	T/C	-4.90081	0.656806	1.02953e-13	12.9874	1.6143e-06	upstream_gene_variant	MODIFIER	TONSL	ENSBTAG00000007749	Transcript	ENSBTAT00000010191	protein_coding	-	-	-	-	-	rs210231384	141	1	HGNC	HGNC:7801	-
14:1681353	14	1681353	T/C	-4.90081	0.656806	1.02953e-13	12.9874	1.6143e-06	downstream_gene_variant	MODIFIER	CYHR1	ENSBTAG00000035254	Transcript	ENSBTAT00000037358	protein_coding	-	-	-	-	-	rs210231384	3834	1	HGNC	HGNC:17806	-
14:2912897	14	2912897	G/T	-3.84921	0.515896	1.03245e-13	12.9861	1.61886e-06	upstream_gene_variant	MODIFIER	-	ENSBTAG00000026340	Transcript	ENSBTAT00000037390	protein_coding	-	-	-	-	-	rs383752812	2491	1	-	-	-
5:93841701	5	93841701	T/C	2.38301	0.319394	1.0339e-13	12.9855	1.62114e-06	intergenic_variant	MODIFIER	-	-	-	-	-	-	-	-	-	-	rs383426489	-	-	-	-	-
5:93841764	5	93841764	T/A	2.38296	0.319394	1.03494e-13	12.9851	1.62277e-06	intergenic_variant	MODIFIER	-	-	-	-	-	-	-	-	-	-	rs209948429	-	-	-	-	-
14:2913081	14	2913081	G/A	-3.84294	0.51517	1.04535e-13	12.9807	1.63909e-06	upstream_gene_variant	MODIFIER	-	ENSBTAG00000026340	Transcript	ENSBTAT00000037390	protein_coding	-	-	-	-	-	rs378894158	2307	1	-	-	-
14:2831571	14	2831571	A/G	-6.19622	0.830851	1.06017e-13	12.9746	1.66233e-06	upstream_gene_variant	MODIFIER	SLURP1	ENSBTAG00000016209	Transcript	ENSBTAT00000048865	protein_coding	-	-	-	-	-	rs525828812	3210	1	HGNC	HGNC:18746	-
14:2831571	14	2831571	A/G	-6.19622	0.830851	1.06017e-13	12.9746	1.66233e-06	downstream_gene_variant	MODIFIER	LYPD2	ENSBTAG00000016210	Transcript	ENSBTAT00000021572	protein_coding	-	-	-	-	-	rs525828812	237	1	HGNC	HGNC:25215	-
5:93806152	5	93806152	T/G	-1.8235	0.244551	1.06939e-13	12.9709	1.67679e-06	intergenic_variant	MODIFIER	-	-	-	-	-	-	-	-	-	-	rs207515976	-	-	-	-	-
14:2912883	14	2912883	G/C	-3.8477	0.516058	1.07401e-13	12.969	1.68403e-06	upstream_gene_variant	MODIFIER	-	ENSBTAG00000026340	Transcript	ENSBTAT00000037390	protein_coding	-	-	-	-	-	rs381424389	2505	1	-	-	-
14:2829511	14	2829511	A/G	-4.00508	0.537194	1.07711e-13	12.9677	1.68889e-06	intron_variant	MODIFIER	LYPD2	ENSBTAG00000016210	Transcript	ENSBTAT00000021572	protein_coding	-	-	-	-	-	rs377861375	-	1	HGNC	HGNC:25215	-
5:93805394	5	93805394	A/G	-1.82331	0.244559	1.07755e-13	12.9676	1.68959e-06	intergenic_variant	MODIFIER	-	-	-	-	-	-	-	-	-	-	rs109449636	-	-	-	-	-
14:1670426	14	1670426	T/C	-4.9103	0.658741	1.08921e-13	12.9629	1.70786e-06	downstream_gene_variant	MODIFIER	CYHR1	ENSBTAG00000035254	Transcript	ENSBTAT00000037359	protein_coding	-	-	-	-	-	rs137778735	4908	1	HGNC	HGNC:17806	-
14:1670426	14	1670426	T/C	-4.9103	0.658741	1.08921e-13	12.9629	1.70786e-06	downstream_gene_variant	MODIFIER	CYHR1	ENSBTAG00000035254	Transcript	ENSBTAT00000010192	protein_coding	-	-	-	-	-	rs137778735	4893	1	HGNC	HGNC:17806	-
14:1670426	14	1670426	T/C	-4.9103	0.658741	1.08921e-13	12.9629	1.70786e-06	intron_variant	MODIFIER	CYHR1	ENSBTAG00000035254	Transcript	ENSBTAT00000037358	protein_coding	-	-	-	-	-	rs137778735	-	1	HGNC	HGNC:17806	-
14:1669896	14	1669896	T/C	-4.90956	0.658747	1.09906e-13	12.959	1.72331e-06	downstream_gene_variant	MODIFIER	CYHR1	ENSBTAG00000035254	Transcript	ENSBTAT00000037359	protein_coding	-	-	-	-	-	rs133335018	4378	1	HGNC	HGNC:17806	-
14:1669896	14	1669896	T/C	-4.90956	0.658747	1.09906e-13	12.959	1.72331e-06	downstream_gene_variant	MODIFIER	CYHR1	ENSBTAG00000035254	Transcript	ENSBTAT00000010192	protein_coding	-	-	-	-	-	rs133335018	4363	1	HGNC	HGNC:17806	-
14:1669896	14	1669896	T/C	-4.90956	0.658747	1.09906e-13	12.959	1.72331e-06	intron_variant	MODIFIER	CYHR1	ENSBTAG00000035254	Transcript	ENSBTAT00000037358	protein_coding	-	-	-	-	-	rs133335018	-	1	HGNC	HGNC:17806	-
14:1671353	14	1671353	A/G	-4.91551	0.659596	1.10368e-13	12.9572	1.73055e-06	intron_variant	MODIFIER	CYHR1	ENSBTAG00000035254	Transcript	ENSBTAT00000037358	protein_coding	-	-	-	-	-	rs136155879	-	1	HGNC	HGNC:17806	-
25:9650016	25	9650016	A/T	-1.64169	0.22032	1.11118e-13	12.9542	1.74231e-06	missense_variant	MODERATE	CIITA	ENSBTAG00000020649	Transcript	ENSBTAT00000027518	protein_coding	1973	1973	658	Q/L	cAg/cTg	rs478448870	-	1	HGNC	HGNC:7067	deleterious(0.01)
5:93936870	5	93936870	C/A	2.62337	0.352112	1.11954e-13	12.951	1.75542e-06	intron_variant	MODIFIER	MGST1	ENSBTAG00000008541	Transcript	ENSBTAT00000011257	protein_coding	-	-	-	-	-	rs209119204	-	-1	HGNC	HGNC:7061	-
5:93841792	5	93841792	T/G	2.38064	0.31955	1.12312e-13	12.9496	1.76104e-06	intergenic_variant	MODIFIER	-	-	-	-	-	-	-	-	-	-	rs435014979	-	-	-	-	-
14:1677765	14	1677765	A/C	-4.88722	0.656009	1.12355e-13	12.9494	1.76171e-06	upstream_gene_variant	MODIFIER	TONSL	ENSBTAG00000007749	Transcript	ENSBTAT00000010191	protein_coding	-	-	-	-	-	rs137070163	3729	1	HGNC	HGNC:7801	-
14:1677765	14	1677765	A/C	-4.88722	0.656009	1.12355e-13	12.9494	1.76171e-06	downstream_gene_variant	MODIFIER	CYHR1	ENSBTAG00000035254	Transcript	ENSBTAT00000037358	protein_coding	-	-	-	-	-	rs137070163	246	1	HGNC	HGNC:17806	-
14:1679547	14	1679547	G/A	-4.88722	0.656009	1.12355e-13	12.9494	1.76171e-06	upstream_gene_variant	MODIFIER	TONSL	ENSBTAG00000007749	Transcript	ENSBTAT00000010191	protein_coding	-	-	-	-	-	rs109863377	1947	1	HGNC	HGNC:7801	-
14:1679547	14	1679547	G/A	-4.88722	0.656009	1.12355e-13	12.9494	1.76171e-06	downstream_gene_variant	MODIFIER	CYHR1	ENSBTAG00000035254	Transcript	ENSBTAT00000037358	protein_coding	-	-	-	-	-	rs109863377	2028	1	HGNC	HGNC:17806	-
14:1679844	14	1679844	G/A	-4.88722	0.656009	1.12355e-13	12.9494	1.76171e-06	upstream_gene_variant	MODIFIER	TONSL	ENSBTAG00000007749	Transcript	ENSBTAT00000010191	protein_coding	-	-	-	-	-	rs137472016	1650	1	HGNC	HGNC:7801	-
14:1679844	14	1679844	G/A	-4.88722	0.656009	1.12355e-13	12.9494	1.76171e-06	downstream_gene_variant	MODIFIER	CYHR1	ENSBTAG00000035254	Transcript	ENSBTAT00000037358	protein_coding	-	-	-	-	-	rs137472016	2325	1	HGNC	HGNC:17806	-
14:1674092	14	1674092	T/C	-4.88706	0.656002	1.12491e-13	12.9489	1.76384e-06	intron_variant	MODIFIER	CYHR1	ENSBTAG00000035254	Transcript	ENSBTAT00000037358	protein_coding	-	-	-	-	-	rs135312043	-	1	HGNC	HGNC:17806	-
5:93804885	5	93804885	C/A	-1.81966	0.244279	1.13027e-13	12.9468	1.77225e-06	intergenic_variant	MODIFIER	-	-	-	-	-	-	-	-	-	-	rs109530324	-	-	-	-	-
14:1672577	14	1672577	A/G	-4.88638	0.655987	1.13227e-13	12.946	1.77539e-06	intron_variant	MODIFIER	CYHR1	ENSBTAG00000035254	Transcript	ENSBTAT00000037358	protein_coding	-	-	-	-	-	rs132756080	-	1	HGNC	HGNC:17806	-
14:1671852	14	1671852	A/G	-4.88631	0.655984	1.13283e-13	12.9458	1.77627e-06	intron_variant	MODIFIER	CYHR1	ENSBTAG00000035254	Transcript	ENSBTAT00000037358	protein_coding	-	-	-	-	-	rs41603134	-	1	HGNC	HGNC:17806	-
25:9971603	25	9971603	G/A	-1.53439	0.206019	1.14123e-13	12.9426	1.78942e-06	downstream_gene_variant	MODIFIER	SOCS1	ENSBTAG00000004386	Transcript	ENSBTAT00000005753	protein_coding	-	-	-	-	-	rs383851213	3696	-1	HGNC	HGNC:19383	-
14:1664984	14	1664984	C/T	-4.97754	0.668542	1.16242e-13	12.9346	1.82265e-06	synonymous_variant	LOW	CYHR1	ENSBTAG00000035254	Transcript	ENSBTAT00000037359	protein_coding	386	268	90	L	Ctg/Ttg	rs207886320	-	1	HGNC	HGNC:17806	-
14:1664984	14	1664984	C/T	-4.97754	0.668542	1.16242e-13	12.9346	1.82265e-06	upstream_gene_variant	MODIFIER	KIFC2	ENSBTAG00000007753	Transcript	ENSBTAT00000010194	protein_coding	-	-	-	-	-	rs207886320	1180	-1	EntrezGene	-	-
14:1664984	14	1664984	C/T	-4.97754	0.668542	1.16242e-13	12.9346	1.82265e-06	synonymous_variant	LOW	CYHR1	ENSBTAG00000035254	Transcript	ENSBTAT00000010192	protein_coding	898	280	94	L	Ctg/Ttg	rs207886320	-	1	HGNC	HGNC:17806	-
14:1664984	14	1664984	C/T	-4.97754	0.668542	1.16242e-13	12.9346	1.82265e-06	intron_variant	MODIFIER	CYHR1	ENSBTAG00000035254	Transcript	ENSBTAT00000037358	protein_coding	-	-	-	-	-	rs207886320	-	1	HGNC	HGNC:17806	-
14:1672231	14	1672231	A/G	-4.88797	0.656589	1.17019e-13	12.9317	1.83484e-06	intron_variant	MODIFIER	CYHR1	ENSBTAG00000035254	Transcript	ENSBTAT00000037358	protein_coding	-	-	-	-	-	rs137041987	-	1	HGNC	HGNC:17806	-
25:9340299	25	9340299	G/T	-1.65652	0.222576	1.18798e-13	12.9252	1.86273e-06	intron_variant	MODIFIER	EMP2	ENSBTAG00000007177	Transcript	ENSBTAT00000009444	protein_coding	-	-	-	-	-	rs715453339	-	-1	HGNC	HGNC:3334	-
14:1914889	14	1914889	G/A	-4.05648	0.545134	1.19878e-13	12.9213	1.87968e-06	intron_variant	MODIFIER	KIAA1875	ENSBTAG00000000658	Transcript	ENSBTAT00000000855	protein_coding	-	-	-	-	-	rs110215880	-	-1	HGNC	HGNC:26959	-
26:24073114	26	24073114	C/T	-2.02285	0.271946	1.22425e-13	12.9121	1.91961e-06	intron_variant	MODIFIER	NT5C2	ENSBTAG00000012858	Transcript	ENSBTAT00000017090	protein_coding	-	-	-	-	-	rs379261022	-	-1	Uniprot_gn	-	-
5:93935496	5	93935496	G/A	2.61714	0.3519	1.23579e-13	12.9081	1.9377e-06	intron_variant	MODIFIER	MGST1	ENSBTAG00000008541	Transcript	ENSBTAT00000011257	protein_coding	-	-	-	-	-	rs210267775	-	-1	HGNC	HGNC:7061	-
25:9970788	25	9970788	C/T	-1.5223	0.204696	1.23892e-13	12.907	1.9426e-06	downstream_gene_variant	MODIFIER	SOCS1	ENSBTAG00000004386	Transcript	ENSBTAT00000005753	protein_coding	-	-	-	-	-	rs381308919	4511	-1	HGNC	HGNC:19383	-
14:2914533	14	2914533	C/G	-3.78572	0.509141	1.2514e-13	12.9026	1.96218e-06	upstream_gene_variant	MODIFIER	-	ENSBTAG00000026340	Transcript	ENSBTAT00000037390	protein_coding	-	-	-	-	-	rs379439678	855	1	-	-	-
25:9971184	25	9971184	G/A	-1.52227	0.204761	1.2621e-13	12.8989	1.97895e-06	downstream_gene_variant	MODIFIER	SOCS1	ENSBTAG00000004386	Transcript	ENSBTAT00000005753	protein_coding	-	-	-	-	-	rs383883234	4115	-1	HGNC	HGNC:19383	-
14:1688933	14	1688933	A/G	-1.88412	0.253563	1.29842e-13	12.8866	2.0359e-06	synonymous_variant	LOW	TONSL	ENSBTAG00000007749	Transcript	ENSBTAT00000010191	protein_coding	3224	3198	1066	S	tcA/tcG	rs133183476	-	1	HGNC	HGNC:7801	-
14:1688933	14	1688933	A/G	-1.88412	0.253563	1.29842e-13	12.8866	2.0359e-06	upstream_gene_variant	MODIFIER	VPS28	ENSBTAG00000026320	Transcript	ENSBTAT00000054515	protein_coding	-	-	-	-	-	rs133183476	4708	1	HGNC	HGNC:18178	-
14:1661325	14	1661325	G/T	-4.97466	0.669728	1.32473e-13	12.8779	2.07716e-06	upstream_gene_variant	MODIFIER	CYHR1	ENSBTAG00000035254	Transcript	ENSBTAT00000037359	protein_coding	-	-	-	-	-	rs108965622	3098	1	HGNC	HGNC:17806	-
14:1661325	14	1661325	G/T	-4.97466	0.669728	1.32473e-13	12.8779	2.07716e-06	intron_variant	MODIFIER	KIFC2	ENSBTAG00000007753	Transcript	ENSBTAT00000010194	protein_coding	-	-	-	-	-	rs108965622	-	-1	EntrezGene	-	-
14:1661325	14	1661325	G/T	-4.97466	0.669728	1.32473e-13	12.8779	2.07716e-06	upstream_gene_variant	MODIFIER	CYHR1	ENSBTAG00000035254	Transcript	ENSBTAT00000010192	protein_coding	-	-	-	-	-	rs108965622	2598	1	HGNC	HGNC:17806	-
14:1661325	14	1661325	G/T	-4.97466	0.669728	1.32473e-13	12.8779	2.07716e-06	upstream_gene_variant	MODIFIER	CYHR1	ENSBTAG00000035254	Transcript	ENSBTAT00000037358	protein_coding	-	-	-	-	-	rs108965622	2598	1	HGNC	HGNC:17806	-
14:2828553	14	2828553	T/A	-3.99795	0.538602	1.37553e-13	12.8615	2.15682e-06	upstream_gene_variant	MODIFIER	LYPD2	ENSBTAG00000016210	Transcript	ENSBTAT00000021572	protein_coding	-	-	-	-	-	rs385609148	732	1	HGNC	HGNC:25215	-
25:9956789	25	9956789	A/G	-1.42286	0.191846	1.44022e-13	12.8416	2.25824e-06	intergenic_variant	MODIFIER	-	-	-	-	-	-	-	-	-	-	rs136300275	-	-	-	-	-
14:1667285	14	1667285	C/G	-1.93227	0.260541	1.44335e-13	12.8406	2.26316e-06	downstream_gene_variant	MODIFIER	CYHR1	ENSBTAG00000035254	Transcript	ENSBTAT00000037359	protein_coding	-	-	-	-	-	rs208105179	1767	1	HGNC	HGNC:17806	-
14:1667285	14	1667285	C/G	-1.93227	0.260541	1.44335e-13	12.8406	2.26316e-06	upstream_gene_variant	MODIFIER	KIFC2	ENSBTAG00000007753	Transcript	ENSBTAT00000010194	protein_coding	-	-	-	-	-	rs208105179	3481	-1	EntrezGene	-	-
14:1667285	14	1667285	C/G	-1.93227	0.260541	1.44335e-13	12.8406	2.26316e-06	downstream_gene_variant	MODIFIER	CYHR1	ENSBTAG00000035254	Transcript	ENSBTAT00000010192	protein_coding	-	-	-	-	-	rs208105179	1752	1	HGNC	HGNC:17806	-
14:1667285	14	1667285	C/G	-1.93227	0.260541	1.44335e-13	12.8406	2.26316e-06	intron_variant	MODIFIER	CYHR1	ENSBTAG00000035254	Transcript	ENSBTAT00000037358	protein_coding	-	-	-	-	-	rs208105179	-	1	HGNC	HGNC:17806	-
25:9982951	25	9982951	T/C	-1.52891	0.206197	1.46047e-13	12.8355	2.29e-06	intergenic_variant	MODIFIER	-	-	-	-	-	-	-	-	-	-	rs377937173	-	-	-	-	-
25:9982952	25	9982952	G/A	-1.5286	0.206203	1.47918e-13	12.83	2.31932e-06	intergenic_variant	MODIFIER	-	-	-	-	-	-	-	-	-	-	rs381190841	-	-	-	-	-
14:1685219	14	1685219	T/C	-1.87417	0.252906	1.50719e-13	12.8218	2.36325e-06	synonymous_variant	LOW	TONSL	ENSBTAG00000007749	Transcript	ENSBTAT00000010191	protein_coding	1418	1392	464	D	gaT/gaC	rs109585310	-	1	HGNC	HGNC:7801	-
25:9346346	25	9346346	C/T	-1.64856	0.222493	1.51905e-13	12.8184	2.38186e-06	intron_variant	MODIFIER	EMP2	ENSBTAG00000007177	Transcript	ENSBTAT00000009444	protein_coding	-	-	-	-	-	rs208813092	-	-1	HGNC	HGNC:3334	-
25:9345970	25	9345970	C/T	-1.64907	0.222575	1.52409e-13	12.817	2.38975e-06	intron_variant	MODIFIER	EMP2	ENSBTAG00000007177	Transcript	ENSBTAT00000009444	protein_coding	-	-	-	-	-	rs452780994	-	-1	HGNC	HGNC:3334	-
25:9345916	25	9345916	T/C	-1.64829	0.222472	1.5254e-13	12.8166	2.3918e-06	intron_variant	MODIFIER	EMP2	ENSBTAG00000007177	Transcript	ENSBTAT00000009444	protein_coding	-	-	-	-	-	rs720213214	-	-1	HGNC	HGNC:3334	-
25:9349725	25	9349725	C/A	-1.65117	0.22287	1.52838e-13	12.8158	2.39647e-06	intron_variant	MODIFIER	EMP2	ENSBTAG00000007177	Transcript	ENSBTAT00000009444	protein_coding	-	-	-	-	-	rs472381379	-	-1	HGNC	HGNC:3334	-
25:9338860	25	9338860	A/G	-1.64763	0.222394	1.52956e-13	12.8154	2.39832e-06	intron_variant	MODIFIER	EMP2	ENSBTAG00000007177	Transcript	ENSBTAT00000009444	protein_coding	-	-	-	-	-	rs467387866	-	-1	HGNC	HGNC:3334	-
5:93811676	5	93811676	A/C	-2.01428	0.2719	1.5342e-13	12.8141	2.4056e-06	intergenic_variant	MODIFIER	-	-	-	-	-	-	-	-	-	-	rs134856331	-	-	-	-	-
25:9348650	25	9348650	G/T	-1.64852	0.222542	1.54002e-13	12.8125	2.41473e-06	intron_variant	MODIFIER	EMP2	ENSBTAG00000007177	Transcript	ENSBTAT00000009444	protein_coding	-	-	-	-	-	rs718033757	-	-1	HGNC	HGNC:3334	-
25:9342144	25	9342144	A/T	-1.64746	0.222415	1.54602e-13	12.8108	2.42414e-06	intron_variant	MODIFIER	EMP2	ENSBTAG00000007177	Transcript	ENSBTAT00000009444	protein_coding	-	-	-	-	-	-	-	-1	HGNC	HGNC:3334	-
14:1663310	14	1663310	G/A	-4.92631	0.665195	1.56135e-13	12.8065	2.44818e-06	upstream_gene_variant	MODIFIER	CYHR1	ENSBTAG00000035254	Transcript	ENSBTAT00000037359	protein_coding	-	-	-	-	-	rs134166879	1113	1	HGNC	HGNC:17806	-
14:1663310	14	1663310	G/A	-4.92631	0.665195	1.56135e-13	12.8065	2.44818e-06	intron_variant	MODIFIER	KIFC2	ENSBTAG00000007753	Transcript	ENSBTAT00000010194	protein_coding	-	-	-	-	-	rs134166879	-	-1	EntrezGene	-	-
14:1663310	14	1663310	G/A	-4.92631	0.665195	1.56135e-13	12.8065	2.44818e-06	upstream_gene_variant	MODIFIER	CYHR1	ENSBTAG00000035254	Transcript	ENSBTAT00000010192	protein_coding	-	-	-	-	-	rs134166879	613	1	HGNC	HGNC:17806	-
14:1663310	14	1663310	G/A	-4.92631	0.665195	1.56135e-13	12.8065	2.44818e-06	upstream_gene_variant	MODIFIER	CYHR1	ENSBTAG00000035254	Transcript	ENSBTAT00000037358	protein_coding	-	-	-	-	-	rs134166879	613	1	HGNC	HGNC:17806	-
14:2817420	14	2817420	G/A	-5.21946	0.704821	1.56667e-13	12.805	2.45651e-06	downstream_gene_variant	MODIFIER	-	ENSBTAG00000005762	Transcript	ENSBTAT00000007573	protein_coding	-	-	-	-	-	rs477772074	735	1	-	-	-
25:9351355	25	9351355	C/G	-1.64894	0.222673	1.5684e-13	12.8045	2.45923e-06	intron_variant	MODIFIER	EMP2	ENSBTAG00000007177	Transcript	ENSBTAT00000009444	protein_coding	-	-	-	-	-	rs719478357	-	-1	HGNC	HGNC:3334	-
14:1667797	14	1667797	A/C	-4.8391	0.653483	1.56997e-13	12.8041	2.46169e-06	downstream_gene_variant	MODIFIER	CYHR1	ENSBTAG00000035254	Transcript	ENSBTAT00000037359	protein_coding	-	-	-	-	-	rs137727465	2279	1	HGNC	HGNC:17806	-
14:1667797	14	1667797	A/C	-4.8391	0.653483	1.56997e-13	12.8041	2.46169e-06	upstream_gene_variant	MODIFIER	KIFC2	ENSBTAG00000007753	Transcript	ENSBTAT00000010194	protein_coding	-	-	-	-	-	rs137727465	3993	-1	EntrezGene	-	-
14:1667797	14	1667797	A/C	-4.8391	0.653483	1.56997e-13	12.8041	2.46169e-06	downstream_gene_variant	MODIFIER	CYHR1	ENSBTAG00000035254	Transcript	ENSBTAT00000010192	protein_coding	-	-	-	-	-	rs137727465	2264	1	HGNC	HGNC:17806	-
14:1667797	14	1667797	A/C	-4.8391	0.653483	1.56997e-13	12.8041	2.46169e-06	intron_variant	MODIFIER	CYHR1	ENSBTAG00000035254	Transcript	ENSBTAT00000037358	protein_coding	-	-	-	-	-	rs137727465	-	1	HGNC	HGNC:17806	-
14:1667312	14	1667312	G/C	-4.84428	0.654206	1.57303e-13	12.8033	2.46648e-06	downstream_gene_variant	MODIFIER	CYHR1	ENSBTAG00000035254	Transcript	ENSBTAT00000037359	protein_coding	-	-	-	-	-	rs135187675	1794	1	HGNC	HGNC:17806	-
14:1667312	14	1667312	G/C	-4.84428	0.654206	1.57303e-13	12.8033	2.46648e-06	upstream_gene_variant	MODIFIER	KIFC2	ENSBTAG00000007753	Transcript	ENSBTAT00000010194	protein_coding	-	-	-	-	-	rs135187675	3508	-1	EntrezGene	-	-
14:1667312	14	1667312	G/C	-4.84428	0.654206	1.57303e-13	12.8033	2.46648e-06	downstream_gene_variant	MODIFIER	CYHR1	ENSBTAG00000035254	Transcript	ENSBTAT00000010192	protein_coding	-	-	-	-	-	rs135187675	1779	1	HGNC	HGNC:17806	-
14:1667312	14	1667312	G/C	-4.84428	0.654206	1.57303e-13	12.8033	2.46648e-06	intron_variant	MODIFIER	CYHR1	ENSBTAG00000035254	Transcript	ENSBTAT00000037358	protein_coding	-	-	-	-	-	rs135187675	-	1	HGNC	HGNC:17806	-
14:1662397	14	1662397	G/A	-4.92416	0.665433	1.63117e-13	12.7875	2.55765e-06	upstream_gene_variant	MODIFIER	CYHR1	ENSBTAG00000035254	Transcript	ENSBTAT00000037359	protein_coding	-	-	-	-	-	rs207661182	2026	1	HGNC	HGNC:17806	-
14:1662397	14	1662397	G/A	-4.92416	0.665433	1.63117e-13	12.7875	2.55765e-06	intron_variant	MODIFIER	KIFC2	ENSBTAG00000007753	Transcript	ENSBTAT00000010194	protein_coding	-	-	-	-	-	rs207661182	-	-1	EntrezGene	-	-
14:1662397	14	1662397	G/A	-4.92416	0.665433	1.63117e-13	12.7875	2.55765e-06	upstream_gene_variant	MODIFIER	CYHR1	ENSBTAG00000035254	Transcript	ENSBTAT00000010192	protein_coding	-	-	-	-	-	rs207661182	1526	1	HGNC	HGNC:17806	-
14:1662397	14	1662397	G/A	-4.92416	0.665433	1.63117e-13	12.7875	2.55765e-06	upstream_gene_variant	MODIFIER	CYHR1	ENSBTAG00000035254	Transcript	ENSBTAT00000037358	protein_coding	-	-	-	-	-	rs207661182	1526	1	HGNC	HGNC:17806	-
14:1662832	14	1662832	A/G	-4.92405	0.665427	1.63239e-13	12.7872	2.55956e-06	upstream_gene_variant	MODIFIER	CYHR1	ENSBTAG00000035254	Transcript	ENSBTAT00000037359	protein_coding	-	-	-	-	-	rs132945453	1591	1	HGNC	HGNC:17806	-
14:1662832	14	1662832	A/G	-4.92405	0.665427	1.63239e-13	12.7872	2.55956e-06	intron_variant	MODIFIER	KIFC2	ENSBTAG00000007753	Transcript	ENSBTAT00000010194	protein_coding	-	-	-	-	-	rs132945453	-	-1	EntrezGene	-	-
14:1662832	14	1662832	A/G	-4.92405	0.665427	1.63239e-13	12.7872	2.55956e-06	upstream_gene_variant	MODIFIER	CYHR1	ENSBTAG00000035254	Transcript	ENSBTAT00000010192	protein_coding	-	-	-	-	-	rs132945453	1091	1	HGNC	HGNC:17806	-
14:1662832	14	1662832	A/G	-4.92405	0.665427	1.63239e-13	12.7872	2.55956e-06	upstream_gene_variant	MODIFIER	CYHR1	ENSBTAG00000035254	Transcript	ENSBTAT00000037358	protein_coding	-	-	-	-	-	rs132945453	1091	1	HGNC	HGNC:17806	-
14:1666904	14	1666904	T/C	-4.84373	0.654605	1.6369e-13	12.786	2.56664e-06	downstream_gene_variant	MODIFIER	CYHR1	ENSBTAG00000035254	Transcript	ENSBTAT00000037359	protein_coding	-	-	-	-	-	rs135843500	1386	1	HGNC	HGNC:17806	-
14:1666904	14	1666904	T/C	-4.84373	0.654605	1.6369e-13	12.786	2.56664e-06	upstream_gene_variant	MODIFIER	KIFC2	ENSBTAG00000007753	Transcript	ENSBTAT00000010194	protein_coding	-	-	-	-	-	rs135843500	3100	-1	EntrezGene	-	-
14:1666904	14	1666904	T/C	-4.84373	0.654605	1.6369e-13	12.786	2.56664e-06	downstream_gene_variant	MODIFIER	CYHR1	ENSBTAG00000035254	Transcript	ENSBTAT00000010192	protein_coding	-	-	-	-	-	rs135843500	1371	1	HGNC	HGNC:17806	-
14:1666904	14	1666904	T/C	-4.84373	0.654605	1.6369e-13	12.786	2.56664e-06	intron_variant	MODIFIER	CYHR1	ENSBTAG00000035254	Transcript	ENSBTAT00000037358	protein_coding	-	-	-	-	-	rs135843500	-	1	HGNC	HGNC:17806	-
25:9353344	25	9353344	C/T	-1.64817	0.222803	1.6621e-13	12.7793	2.60615e-06	intron_variant	MODIFIER	EMP2	ENSBTAG00000007177	Transcript	ENSBTAT00000009444	protein_coding	-	-	-	-	-	rs720068777	-	-1	HGNC	HGNC:3334	-
25:9985035	25	9985035	T/G	-1.52932	0.206745	1.66595e-13	12.7783	2.61218e-06	downstream_gene_variant	MODIFIER	Tnp2	ENSBTAG00000032884	Transcript	ENSBTAT00000046686	protein_coding	-	-	-	-	-	rs382160753	3938	-1	Uniprot_gn	-	-
25:9985035	25	9985035	T/G	-1.52932	0.206745	1.66595e-13	12.7783	2.61218e-06	downstream_gene_variant	MODIFIER	Tnp2	ENSBTAG00000032884	Transcript	ENSBTAT00000054025	protein_coding	-	-	-	-	-	rs382160753	3787	-1	Uniprot_gn	-	-
25:9983768	25	9983768	C/T	-1.52704	0.206458	1.67493e-13	12.776	2.62627e-06	intergenic_variant	MODIFIER	-	-	-	-	-	-	-	-	-	-	rs382670632	-	-	-	-	-
25:9983961	25	9983961	C/T	-1.52722	0.206486	1.67698e-13	12.7755	2.62949e-06	downstream_gene_variant	MODIFIER	Tnp2	ENSBTAG00000032884	Transcript	ENSBTAT00000054025	protein_coding	-	-	-	-	-	rs381792942	4861	-1	Uniprot_gn	-	-
25:9984489	25	9984489	C/T	-1.52745	0.206526	1.68086e-13	12.7745	2.63557e-06	downstream_gene_variant	MODIFIER	Tnp2	ENSBTAG00000032884	Transcript	ENSBTAT00000046686	protein_coding	-	-	-	-	-	rs383668028	4484	-1	Uniprot_gn	-	-
25:9984489	25	9984489	C/T	-1.52745	0.206526	1.68086e-13	12.7745	2.63557e-06	downstream_gene_variant	MODIFIER	Tnp2	ENSBTAG00000032884	Transcript	ENSBTAT00000054025	protein_coding	-	-	-	-	-	rs383668028	4333	-1	Uniprot_gn	-	-
25:9984326	25	9984326	C/T	-1.52729	0.206511	1.68333e-13	12.7738	2.63943e-06	downstream_gene_variant	MODIFIER	Tnp2	ENSBTAG00000032884	Transcript	ENSBTAT00000046686	protein_coding	-	-	-	-	-	rs380188226	4647	-1	Uniprot_gn	-	-
25:9984326	25	9984326	C/T	-1.52729	0.206511	1.68333e-13	12.7738	2.63943e-06	downstream_gene_variant	MODIFIER	Tnp2	ENSBTAG00000032884	Transcript	ENSBTAT00000054025	protein_coding	-	-	-	-	-	rs380188226	4496	-1	Uniprot_gn	-	-
25:9980895	25	9980895	C/A	-1.52424	0.206211	1.73488e-13	12.7607	2.72027e-06	upstream_gene_variant	MODIFIER	SOCS1	ENSBTAG00000004386	Transcript	ENSBTAT00000005753	protein_coding	-	-	-	-	-	rs384541488	4925	-1	HGNC	HGNC:19383	-
14:2039668	14	2039668	C/T	-3.20017	0.433084	1.76593e-13	12.753	2.76895e-06	intergenic_variant	MODIFIER	-	-	-	-	-	-	-	-	-	-	rs378657162	-	-	-	-	-
14:1666046	14	1666046	T/C	-4.84066	0.655457	1.82053e-13	12.7398	2.85456e-06	downstream_gene_variant	MODIFIER	CYHR1	ENSBTAG00000035254	Transcript	ENSBTAT00000037359	protein_coding	-	-	-	-	-	rs133349326	528	1	HGNC	HGNC:17806	-
14:1666046	14	1666046	T/C	-4.84066	0.655457	1.82053e-13	12.7398	2.85456e-06	upstream_gene_variant	MODIFIER	KIFC2	ENSBTAG00000007753	Transcript	ENSBTAT00000010194	protein_coding	-	-	-	-	-	rs133349326	2242	-1	EntrezGene	-	-
14:1666046	14	1666046	T/C	-4.84066	0.655457	1.82053e-13	12.7398	2.85456e-06	downstream_gene_variant	MODIFIER	CYHR1	ENSBTAG00000035254	Transcript	ENSBTAT00000010192	protein_coding	-	-	-	-	-	rs133349326	513	1	HGNC	HGNC:17806	-
14:1666046	14	1666046	T/C	-4.84066	0.655457	1.82053e-13	12.7398	2.85456e-06	intron_variant	MODIFIER	CYHR1	ENSBTAG00000035254	Transcript	ENSBTAT00000037358	protein_coding	-	-	-	-	-	rs133349326	-	1	HGNC	HGNC:17806	-
14:2828011	14	2828011	C/A	-3.97681	0.53864	1.84923e-13	12.733	2.89956e-06	upstream_gene_variant	MODIFIER	LYPD2	ENSBTAG00000016210	Transcript	ENSBTAT00000021572	protein_coding	-	-	-	-	-	rs207715931	1274	1	HGNC	HGNC:25215	-
25:9348242	25	9348242	T/C	-1.66878	0.226036	1.85266e-13	12.7322	2.90494e-06	intron_variant	MODIFIER	EMP2	ENSBTAG00000007177	Transcript	ENSBTAT00000009444	protein_coding	-	-	-	-	-	rs473998784	-	-1	HGNC	HGNC:3334	-
14:1696470	14	1696470	A/C	-1.8507	0.250703	1.86307e-13	12.7298	2.92127e-06	downstream_gene_variant	MODIFIER	TONSL	ENSBTAG00000007749	Transcript	ENSBTAT00000010191	protein_coding	-	-	-	-	-	rs17870736	3972	1	HGNC	HGNC:7801	-
14:1696470	14	1696470	A/C	-1.8507	0.250703	1.86307e-13	12.7298	2.92127e-06	intron_variant	MODIFIER	VPS28	ENSBTAG00000026320	Transcript	ENSBTAT00000054515	protein_coding	-	-	-	-	-	rs17870736	-	1	HGNC	HGNC:18178	-
25:9358747	25	9358747	A/G	-1.6532	0.224031	1.90055e-13	12.7211	2.98003e-06	intron_variant	MODIFIER	EMP2	ENSBTAG00000007177	Transcript	ENSBTAT00000009444	protein_coding	-	-	-	-	-	rs443629837	-	-1	HGNC	HGNC:3334	-
14:1960969	14	1960969	C/T	-5.36057	0.72647	1.90675e-13	12.7197	2.98976e-06	intron_variant	MODIFIER	OPLAH	ENSBTAG00000017281	Transcript	ENSBTAT00000022981	protein_coding	-	-	-	-	-	rs211414841	-	1	HGNC	HGNC:8149	-
14:2828515	14	2828515	G/C	-3.97906	0.539272	1.91157e-13	12.7186	2.99731e-06	upstream_gene_variant	MODIFIER	LYPD2	ENSBTAG00000016210	Transcript	ENSBTAT00000021572	protein_coding	-	-	-	-	-	rs476538564	770	1	HGNC	HGNC:25215	-
14:1482504	14	1482504	C/T	-3.59108	0.486781	1.93112e-13	12.7142	3.02797e-06	upstream_gene_variant	MODIFIER	C8orf33	ENSBTAG00000000879	Transcript	ENSBTAT00000001168	protein_coding	-	-	-	-	-	rs382690216	4862	1	HGNC	HGNC:26104	-
14:2831640	14	2831640	A/G	-7.61557	1.03294	1.99688e-13	12.6996	3.13107e-06	upstream_gene_variant	MODIFIER	SLURP1	ENSBTAG00000016209	Transcript	ENSBTAT00000048865	protein_coding	-	-	-	-	-	rs448442246	3141	1	HGNC	HGNC:18746	-
14:2831640	14	2831640	A/G	-7.61557	1.03294	1.99688e-13	12.6996	3.13107e-06	downstream_gene_variant	MODIFIER	LYPD2	ENSBTAG00000016210	Transcript	ENSBTAT00000021572	protein_coding	-	-	-	-	-	rs448442246	306	1	HGNC	HGNC:25215	-
14:2831587	14	2831587	A/C	-6.86298	0.931615	2.08662e-13	12.6806	3.27179e-06	upstream_gene_variant	MODIFIER	SLURP1	ENSBTAG00000016209	Transcript	ENSBTAT00000048865	protein_coding	-	-	-	-	-	rs459292879	3194	1	HGNC	HGNC:18746	-
14:2831587	14	2831587	A/C	-6.86298	0.931615	2.08662e-13	12.6806	3.27179e-06	downstream_gene_variant	MODIFIER	LYPD2	ENSBTAG00000016210	Transcript	ENSBTAT00000021572	protein_coding	-	-	-	-	-	rs459292879	253	1	HGNC	HGNC:25215	-
14:1480831	14	1480831	G/T	-3.573	0.485062	2.09705e-13	12.6784	3.28814e-06	intergenic_variant	MODIFIER	-	-	-	-	-	-	-	-	-	-	rs383631887	-	-	-	-	-
25:9947276	25	9947276	A/G	-1.4153	0.192194	2.13085e-13	12.6714	3.34115e-06	intergenic_variant	MODIFIER	-	-	-	-	-	-	-	-	-	-	rs132915740	-	-	-	-	-
25:9977699	25	9977699	T/C	-1.42679	0.193881	2.20836e-13	12.6559	3.46268e-06	upstream_gene_variant	MODIFIER	SOCS1	ENSBTAG00000004386	Transcript	ENSBTAT00000005753	protein_coding	-	-	-	-	-	rs384351089	1729	-1	HGNC	HGNC:19383	-
25:9940813	25	9940813	T/C	-1.41374	0.192162	2.243e-13	12.6492	3.51698e-06	intergenic_variant	MODIFIER	-	-	-	-	-	-	-	-	-	-	rs136457906	-	-	-	-	-
14:1657520	14	1657520	C/G	-4.89481	0.665512	2.27692e-13	12.6427	3.57018e-06	downstream_gene_variant	MODIFIER	FOXH1	ENSBTAG00000004761	Transcript	ENSBTAT00000006249	protein_coding	-	-	-	-	-	rs136474298	1264	1	HGNC	HGNC:3814	-
14:1657520	14	1657520	C/G	-4.89481	0.665512	2.27692e-13	12.6427	3.57018e-06	synonymous_variant	LOW	KIFC2	ENSBTAG00000007753	Transcript	ENSBTAT00000010194	protein_coding	1965	1965	655	S	tcG/tcC	rs136474298	-	-1	EntrezGene	-	-
14:2827077	14	2827077	G/A	-3.96488	0.539098	2.28217e-13	12.6417	3.57841e-06	upstream_gene_variant	MODIFIER	LYPD2	ENSBTAG00000016210	Transcript	ENSBTAT00000021572	protein_coding	-	-	-	-	-	rs379170226	2208	1	HGNC	HGNC:25215	-
25:9905394	25	9905394	T/C	-1.4217	0.193366	2.32043e-13	12.6344	3.6384e-06	intron_variant	MODIFIER	CLEC16A	ENSBTAG00000005208	Transcript	ENSBTAT00000061555	protein_coding	-	-	-	-	-	rs134527965	-	1	HGNC	HGNC:29013	-
25:9979526	25	9979526	C/T	-1.69828	0.231067	2.36664e-13	12.6259	3.71086e-06	upstream_gene_variant	MODIFIER	SOCS1	ENSBTAG00000004386	Transcript	ENSBTAT00000005753	protein_coding	-	-	-	-	-	-	3556	-1	HGNC	HGNC:19383	-
25:9980742	25	9980742	A/G	-1.40575	0.191328	2.40906e-13	12.6182	3.77737e-06	upstream_gene_variant	MODIFIER	SOCS1	ENSBTAG00000004386	Transcript	ENSBTAT00000005753	protein_coding	-	-	-	-	-	rs384361875	4772	-1	HGNC	HGNC:19383	-
25:9980741	25	9980741	C/T	-1.40593	0.191355	2.41078e-13	12.6178	3.78007e-06	upstream_gene_variant	MODIFIER	SOCS1	ENSBTAG00000004386	Transcript	ENSBTAT00000005753	protein_coding	-	-	-	-	-	rs381302794	4771	-1	HGNC	HGNC:19383	-
25:9979109	25	9979109	G/T	-1.405	0.191287	2.451e-13	12.6107	3.84313e-06	upstream_gene_variant	MODIFIER	SOCS1	ENSBTAG00000004386	Transcript	ENSBTAT00000005753	protein_coding	-	-	-	-	-	rs383547617	3139	-1	HGNC	HGNC:19383	-
25:9979045	25	9979045	T/C	-1.40509	0.1913	2.45122e-13	12.6106	3.84347e-06	upstream_gene_variant	MODIFIER	SOCS1	ENSBTAG00000004386	Transcript	ENSBTAT00000005753	protein_coding	-	-	-	-	-	rs381220248	3075	-1	HGNC	HGNC:19383	-
25:9981693	25	9981693	T/C	-1.40512	0.191308	2.4549e-13	12.61	3.84925e-06	intergenic_variant	MODIFIER	-	-	-	-	-	-	-	-	-	-	rs381943624	-	-	-	-	-
25:9978210	25	9978210	G/A	-1.40718	0.191596	2.46e-13	12.6091	3.85724e-06	upstream_gene_variant	MODIFIER	SOCS1	ENSBTAG00000004386	Transcript	ENSBTAT00000005753	protein_coding	-	-	-	-	-	rs471511737	2240	-1	HGNC	HGNC:19383	-
25:9981600	25	9981600	C/G	-1.40503	0.191306	2.46104e-13	12.6089	3.85888e-06	intergenic_variant	MODIFIER	-	-	-	-	-	-	-	-	-	-	rs385048101	-	-	-	-	-
25:9980756	25	9980756	G/A	-1.40458	0.191264	2.47452e-13	12.6065	3.88e-06	upstream_gene_variant	MODIFIER	SOCS1	ENSBTAG00000004386	Transcript	ENSBTAT00000005753	protein_coding	-	-	-	-	-	rs379155165	4786	-1	HGNC	HGNC:19383	-
25:9978707	25	9978707	T/C	-1.40496	0.191321	2.47837e-13	12.6058	3.88605e-06	upstream_gene_variant	MODIFIER	SOCS1	ENSBTAG00000004386	Transcript	ENSBTAT00000005753	protein_coding	-	-	-	-	-	rs380563684	2737	-1	HGNC	HGNC:19383	-
5:93801269	5	93801269	A/G	-1.94542	0.264924	2.4811e-13	12.6054	3.89032e-06	intergenic_variant	MODIFIER	-	-	-	-	-	-	-	-	-	-	rs381262674	-	-	-	-	-
25:9979481	25	9979481	T/C	-1.40475	0.191303	2.48604e-13	12.6045	3.89807e-06	upstream_gene_variant	MODIFIER	SOCS1	ENSBTAG00000004386	Transcript	ENSBTAT00000005753	protein_coding	-	-	-	-	-	rs385596746	3511	-1	HGNC	HGNC:19383	-
25:9979415	25	9979415	C/G	-1.40504	0.191346	2.48858e-13	12.604	3.90205e-06	upstream_gene_variant	MODIFIER	SOCS1	ENSBTAG00000004386	Transcript	ENSBTAT00000005753	protein_coding	-	-	-	-	-	rs378941725	3445	-1	HGNC	HGNC:19383	-
25:9979371	25	9979371	T/C	-1.40465	0.191293	2.48882e-13	12.604	3.90243e-06	upstream_gene_variant	MODIFIER	SOCS1	ENSBTAG00000004386	Transcript	ENSBTAT00000005753	protein_coding	-	-	-	-	-	rs379376340	3401	-1	HGNC	HGNC:19383	-
25:9981378	25	9981378	G/C	-1.40435	0.19127	2.5013e-13	12.6018	3.92201e-06	intergenic_variant	MODIFIER	-	-	-	-	-	-	-	-	-	-	rs379642954	-	-	-	-	-
25:9978741	25	9978741	A/G	-1.40492	0.191362	2.51091e-13	12.6002	3.93707e-06	upstream_gene_variant	MODIFIER	SOCS1	ENSBTAG00000004386	Transcript	ENSBTAT00000005753	protein_coding	-	-	-	-	-	rs208554704	2771	-1	HGNC	HGNC:19383	-
14:1660744	14	1660744	A/G	-4.8316	0.658127	2.51591e-13	12.5993	3.94492e-06	upstream_gene_variant	MODIFIER	CYHR1	ENSBTAG00000035254	Transcript	ENSBTAT00000037359	protein_coding	-	-	-	-	-	rs134040755	3679	1	HGNC	HGNC:17806	-
14:1660744	14	1660744	A/G	-4.8316	0.658127	2.51591e-13	12.5993	3.94492e-06	downstream_gene_variant	MODIFIER	FOXH1	ENSBTAG00000004761	Transcript	ENSBTAT00000006249	protein_coding	-	-	-	-	-	rs134040755	4488	1	HGNC	HGNC:3814	-
14:1660744	14	1660744	A/G	-4.8316	0.658127	2.51591e-13	12.5993	3.94492e-06	synonymous_variant	LOW	KIFC2	ENSBTAG00000007753	Transcript	ENSBTAT00000010194	protein_coding	1125	1125	375	D	gaT/gaC	rs134040755	-	-1	EntrezGene	-	-
14:1660744	14	1660744	A/G	-4.8316	0.658127	2.51591e-13	12.5993	3.94492e-06	upstream_gene_variant	MODIFIER	CYHR1	ENSBTAG00000035254	Transcript	ENSBTAT00000010192	protein_coding	-	-	-	-	-	rs134040755	3179	1	HGNC	HGNC:17806	-
14:1660744	14	1660744	A/G	-4.8316	0.658127	2.51591e-13	12.5993	3.94492e-06	upstream_gene_variant	MODIFIER	CYHR1	ENSBTAG00000035254	Transcript	ENSBTAT00000037358	protein_coding	-	-	-	-	-	rs134040755	3179	1	HGNC	HGNC:17806	-
25:9979532	25	9979532	T/C	-1.40447	0.191307	2.51632e-13	12.5992	3.94556e-06	upstream_gene_variant	MODIFIER	SOCS1	ENSBTAG00000004386	Transcript	ENSBTAT00000005753	protein_coding	-	-	-	-	-	rs382456288	3562	-1	HGNC	HGNC:19383	-
25:9980623	25	9980623	C/A	-1.40413	0.191264	2.51847e-13	12.5989	3.94892e-06	upstream_gene_variant	MODIFIER	SOCS1	ENSBTAG00000004386	Transcript	ENSBTAT00000005753	protein_coding	-	-	-	-	-	rs383751376	4653	-1	HGNC	HGNC:19383	-
25:9980666	25	9980666	T/C	-1.4041	0.191264	2.52085e-13	12.5985	3.95266e-06	upstream_gene_variant	MODIFIER	SOCS1	ENSBTAG00000004386	Transcript	ENSBTAT00000005753	protein_coding	-	-	-	-	-	rs378444917	4696	-1	HGNC	HGNC:19383	-
25:9980094	25	9980094	T/C	-1.40442	0.191323	2.53209e-13	12.5965	3.97028e-06	upstream_gene_variant	MODIFIER	SOCS1	ENSBTAG00000004386	Transcript	ENSBTAT00000005753	protein_coding	-	-	-	-	-	rs207696643	4124	-1	HGNC	HGNC:19383	-
25:9982138	25	9982138	A/G	-1.40342	0.191197	2.53934e-13	12.5953	3.98165e-06	intergenic_variant	MODIFIER	-	-	-	-	-	-	-	-	-	-	rs133961269	-	-	-	-	-
25:9982011	25	9982011	T/G	-1.40334	0.191205	2.55265e-13	12.593	4.00251e-06	intergenic_variant	MODIFIER	-	-	-	-	-	-	-	-	-	-	rs110438971	-	-	-	-	-
14:1961528	14	1961528	G/T	-5.27955	0.719557	2.59547e-13	12.5858	4.06965e-06	downstream_gene_variant	MODIFIER	-	ENSBTAG00000015040	Transcript	ENSBTAT00000049643	protein_coding	-	-	-	-	-	rs208418072	4764	-1	-	-	-
14:1961528	14	1961528	G/T	-5.27955	0.719557	2.59547e-13	12.5858	4.06965e-06	intron_variant	MODIFIER	OPLAH	ENSBTAG00000017281	Transcript	ENSBTAT00000022981	protein_coding	-	-	-	-	-	rs208418072	-	1	HGNC	HGNC:8149	-
14:2826929	14	2826929	T/C	-3.98751	0.543654	2.64554e-13	12.5775	4.14817e-06	upstream_gene_variant	MODIFIER	LYPD2	ENSBTAG00000016210	Transcript	ENSBTAT00000021572	protein_coding	-	-	-	-	-	rs380762111	2356	1	HGNC	HGNC:25215	-
14:1629272	14	1629272	A/G	-1.91587	0.261238	2.66155e-13	12.5749	4.17327e-06	upstream_gene_variant	MODIFIER	GPT	ENSBTAG00000007835	Transcript	ENSBTAT00000010309	protein_coding	-	-	-	-	-	rs109328077	2365	-1	HGNC	HGNC:4552	-
14:1629272	14	1629272	A/G	-1.91587	0.261238	2.66155e-13	12.5749	4.17327e-06	synonymous_variant	LOW	PPP1R16A	ENSBTAG00000007834	Transcript	ENSBTAT00000010306	protein_coding	2045	1293	431	S	agT/agC	rs109328077	-	-1	HGNC	HGNC:14941	-
25:9938171	25	9938171	C/A	-1.4081	0.192185	2.80254e-13	12.5524	4.39434e-06	intergenic_variant	MODIFIER	-	-	-	-	-	-	-	-	-	-	rs136316705	-	-	-	-	-
25:9344643	25	9344643	T/C	-1.62523	0.221905	2.86137e-13	12.5434	4.48658e-06	intron_variant	MODIFIER	EMP2	ENSBTAG00000007177	Transcript	ENSBTAT00000009444	protein_coding	-	-	-	-	-	rs209590436	-	-1	HGNC	HGNC:3334	-
25:9344530	25	9344530	G/A	-1.62516	0.221901	2.86513e-13	12.5429	4.49248e-06	intron_variant	MODIFIER	EMP2	ENSBTAG00000007177	Transcript	ENSBTAT00000009444	protein_coding	-	-	-	-	-	rs208487914	-	-1	HGNC	HGNC:3334	-
25:9344732	25	9344732	C/T	-1.62524	0.221912	2.86519e-13	12.5428	4.49258e-06	intron_variant	MODIFIER	EMP2	ENSBTAG00000007177	Transcript	ENSBTAT00000009444	protein_coding	-	-	-	-	-	rs479673029	-	-1	HGNC	HGNC:3334	-
25:9344518	25	9344518	A/G	-1.62509	0.221899	2.87104e-13	12.542	4.50175e-06	intron_variant	MODIFIER	EMP2	ENSBTAG00000007177	Transcript	ENSBTAT00000009444	protein_coding	-	-	-	-	-	rs211574828	-	-1	HGNC	HGNC:3334	-
25:9344475	25	9344475	C/T	-1.62507	0.221899	2.87286e-13	12.5417	4.5046e-06	intron_variant	MODIFIER	EMP2	ENSBTAG00000007177	Transcript	ENSBTAT00000009444	protein_coding	-	-	-	-	-	rs209831951	-	-1	HGNC	HGNC:3334	-
25:9969357	25	9969357	T/C	-1.40803	0.192464	3.03863e-13	12.5173	4.76452e-06	intergenic_variant	MODIFIER	-	-	-	-	-	-	-	-	-	-	rs136219166	-	-	-	-	-
5:93801307	5	93801307	A/G	-1.91358	0.261573	3.04217e-13	12.5168	4.77007e-06	intergenic_variant	MODIFIER	-	-	-	-	-	-	-	-	-	-	rs382274601	-	-	-	-	-
25:9342147	25	9342147	C/G	-1.62265	0.221851	3.07643e-13	12.512	4.82379e-06	intron_variant	MODIFIER	EMP2	ENSBTAG00000007177	Transcript	ENSBTAT00000009444	protein_coding	-	-	-	-	-	rs471405319	-	-1	HGNC	HGNC:3334	-
25:9986003	25	9986003	A/G	-1.43491	0.19619	3.08258e-13	12.5111	4.83344e-06	downstream_gene_variant	MODIFIER	Tnp2	ENSBTAG00000032884	Transcript	ENSBTAT00000046686	protein_coding	-	-	-	-	-	rs133822104	2970	-1	Uniprot_gn	-	-
25:9986003	25	9986003	A/G	-1.43491	0.19619	3.08258e-13	12.5111	4.83344e-06	downstream_gene_variant	MODIFIER	Tnp2	ENSBTAG00000032884	Transcript	ENSBTAT00000054025	protein_coding	-	-	-	-	-	rs133822104	2819	-1	Uniprot_gn	-	-
14:4326309	14	4326309	C/A	-4.5573	0.623188	3.10486e-13	12.508	4.86837e-06	intron_variant	MODIFIER	TRAPPC9	ENSBTAG00000013955	Transcript	ENSBTAT00000037373	protein_coding	-	-	-	-	-	-	-	1	HGNC	HGNC:30832	-
14:1659576	14	1659576	A/G	-4.8155	0.658589	3.12874e-13	12.5046	4.90582e-06	upstream_gene_variant	MODIFIER	CYHR1	ENSBTAG00000035254	Transcript	ENSBTAT00000037359	protein_coding	-	-	-	-	-	rs136691096	4847	1	HGNC	HGNC:17806	-
14:1659576	14	1659576	A/G	-4.8155	0.658589	3.12874e-13	12.5046	4.90582e-06	downstream_gene_variant	MODIFIER	FOXH1	ENSBTAG00000004761	Transcript	ENSBTAT00000006249	protein_coding	-	-	-	-	-	rs136691096	3320	1	HGNC	HGNC:3814	-
14:1659576	14	1659576	A/G	-4.8155	0.658589	3.12874e-13	12.5046	4.90582e-06	intron_variant	MODIFIER	KIFC2	ENSBTAG00000007753	Transcript	ENSBTAT00000010194	protein_coding	-	-	-	-	-	rs136691096	-	-1	EntrezGene	-	-
14:1659576	14	1659576	A/G	-4.8155	0.658589	3.12874e-13	12.5046	4.90582e-06	upstream_gene_variant	MODIFIER	CYHR1	ENSBTAG00000035254	Transcript	ENSBTAT00000010192	protein_coding	-	-	-	-	-	rs136691096	4347	1	HGNC	HGNC:17806	-
14:1659576	14	1659576	A/G	-4.8155	0.658589	3.12874e-13	12.5046	4.90582e-06	upstream_gene_variant	MODIFIER	CYHR1	ENSBTAG00000035254	Transcript	ENSBTAT00000037358	protein_coding	-	-	-	-	-	rs136691096	4347	1	HGNC	HGNC:17806	-
25:9358565	25	9358565	G/A	-1.52066	0.208195	3.31455e-13	12.4796	5.19717e-06	intron_variant	MODIFIER	EMP2	ENSBTAG00000007177	Transcript	ENSBTAT00000009444	protein_coding	-	-	-	-	-	rs109292901	-	-1	HGNC	HGNC:3334	-
14:2146964	14	2146964	T/C	-5.02703	0.688631	3.41252e-13	12.4669	5.35078e-06	downstream_gene_variant	MODIFIER	-	ENSBTAG00000045727	Transcript	ENSBTAT00000065585	pseudogene	-	-	-	-	-	rs209894336	120	1	-	-	-
25:8999524	25	8999524	G/A	-1.66477	0.228148	3.49256e-13	12.4569	5.47629e-06	upstream_gene_variant	MODIFIER	-	ENSBTAG00000045680	Transcript	ENSBTAT00000066216	protein_coding	-	-	-	-	-	-	3814	-1	-	-	-
25:9982288	25	9982288	T/C	-1.39683	0.191613	3.6769e-13	12.4345	5.76533e-06	intergenic_variant	MODIFIER	-	-	-	-	-	-	-	-	-	-	rs380415830	-	-	-	-	-
25:7532801	25	7532801	T/C	-1.61677	0.221794	3.68589e-13	12.4335	5.77942e-06	upstream_gene_variant	MODIFIER	TMEM114	ENSBTAG00000026381	Transcript	ENSBTAT00000037479	protein_coding	-	-	-	-	-	-	2321	-1	HGNC	HGNC:33227	-
25:9904628	25	9904628	C/T	-1.52412	0.209092	3.69328e-13	12.4326	5.79101e-06	intron_variant	MODIFIER	CLEC16A	ENSBTAG00000005208	Transcript	ENSBTAT00000061555	protein_coding	-	-	-	-	-	rs383288605	-	1	HGNC	HGNC:29013	-
25:8979673	25	8979673	G/C	-1.65788	0.227443	3.69488e-13	12.4324	5.79352e-06	intergenic_variant	MODIFIER	-	-	-	-	-	-	-	-	-	-	rs464129381	-	-	-	-	-
25:8850238	25	8850238	A/G	-1.62926	0.223633	3.79814e-13	12.4204	5.95543e-06	intergenic_variant	MODIFIER	-	-	-	-	-	-	-	-	-	-	rs440655525	-	-	-	-	-
25:8967951	25	8967951	C/A	-1.65418	0.227268	3.99504e-13	12.3985	6.26417e-06	intergenic_variant	MODIFIER	-	-	-	-	-	-	-	-	-	-	rs481098036	-	-	-	-	-
14:1799190	14	1799190	C/T	-18.3641	2.52438	4.10873e-13	12.3863	6.44243e-06	intron_variant	MODIFIER	DGAT1	ENSBTAG00000026356	Transcript	ENSBTAT00000037423	protein_coding	-	-	-	-	-	rs477342233	-	1	EntrezGene	-	-
14:4120514	14	4120514	C/T	-5.57563	0.766687	4.17939e-13	12.3789	6.55322e-06	intron_variant	MODIFIER	AGO2	ENSBTAG00000001579	Transcript	ENSBTAT00000002068	protein_coding	-	-	-	-	-	rs380929694	-	1	EntrezGene	-	-
14:1799567	14	1799567	T/C	-18.2976	2.51638	4.20902e-13	12.3758	6.59968e-06	intron_variant	MODIFIER	DGAT1	ENSBTAG00000026356	Transcript	ENSBTAT00000037423	protein_coding	-	-	-	-	-	rs382076865	-	1	EntrezGene	-	-
25:9918851	25	9918851	G/T	-1.43393	0.197212	4.2206e-13	12.3746	6.61784e-06	downstream_gene_variant	MODIFIER	CLEC16A	ENSBTAG00000005208	Transcript	ENSBTAT00000061555	protein_coding	-	-	-	-	-	rs135079867	4048	1	HGNC	HGNC:29013	-
14:4132293	14	4132293	A/C	-5.58044	0.767497	4.22276e-13	12.3744	6.62123e-06	intron_variant	MODIFIER	AGO2	ENSBTAG00000001579	Transcript	ENSBTAT00000002068	protein_coding	-	-	-	-	-	rs384998785	-	1	EntrezGene	-	-
14:1642085	14	1642085	G/A	-4.78038	0.657488	4.23137e-13	12.3735	6.63473e-06	intergenic_variant	MODIFIER	-	-	-	-	-	-	-	-	-	-	rs208587239	-	-	-	-	-
14:4130852	14	4130852	C/T	-5.63059	0.774428	4.23261e-13	12.3734	6.63668e-06	intron_variant	MODIFIER	AGO2	ENSBTAG00000001579	Transcript	ENSBTAT00000002068	protein_coding	-	-	-	-	-	rs210692294	-	1	EntrezGene	-	-
14:4130824	14	4130824	G/A	-5.63044	0.774423	4.23696e-13	12.3729	6.64349e-06	intron_variant	MODIFIER	AGO2	ENSBTAG00000001579	Transcript	ENSBTAT00000002068	protein_coding	-	-	-	-	-	rs208760678	-	1	EntrezGene	-	-
25:9965984	25	9965984	A/C	-1.38577	0.190611	4.24781e-13	12.3718	6.66051e-06	intergenic_variant	MODIFIER	-	-	-	-	-	-	-	-	-	-	rs108938270	-	-	-	-	-
25:9965220	25	9965220	T/C	-1.38569	0.190627	4.27935e-13	12.3686	6.70995e-06	intergenic_variant	MODIFIER	-	-	-	-	-	-	-	-	-	-	rs382543676	-	-	-	-	-
14:4129193	14	4129193	G/T	-5.64527	0.776625	4.28427e-13	12.3681	6.71767e-06	intron_variant	MODIFIER	AGO2	ENSBTAG00000001579	Transcript	ENSBTAT00000002068	protein_coding	-	-	-	-	-	rs208888537	-	1	EntrezGene	-	-
26:24372725	26	24372725	G/A	-2.13703	0.294	4.28929e-13	12.3676	6.72554e-06	intron_variant	MODIFIER	NEURL1	ENSBTAG00000003741	Transcript	ENSBTAT00000046515	protein_coding	-	-	-	-	-	rs42092363	-	1	HGNC	HGNC:7761	-
14:4128291	14	4128291	C/T	-5.59278	0.769422	4.28944e-13	12.3676	6.72578e-06	intron_variant	MODIFIER	AGO2	ENSBTAG00000001579	Transcript	ENSBTAT00000002068	protein_coding	-	-	-	-	-	rs378720977	-	1	EntrezGene	-	-
25:9966221	25	9966221	T/G	-1.3856	0.190626	4.29371e-13	12.3672	6.73247e-06	intergenic_variant	MODIFIER	-	-	-	-	-	-	-	-	-	-	rs378267467	-	-	-	-	-
25:9966248	25	9966248	G/C	-1.38547	0.190612	4.29822e-13	12.3667	6.73955e-06	intergenic_variant	MODIFIER	-	-	-	-	-	-	-	-	-	-	rs381287536	-	-	-	-	-
14:4129364	14	4129364	A/G	-5.64469	0.776635	4.3105e-13	12.3655	6.75879e-06	intron_variant	MODIFIER	AGO2	ENSBTAG00000001579	Transcript	ENSBTAT00000002068	protein_coding	-	-	-	-	-	rs382803163	-	1	EntrezGene	-	-
25:9965071	25	9965071	A/G	-1.38557	0.190655	4.33328e-13	12.3632	6.79452e-06	intergenic_variant	MODIFIER	-	-	-	-	-	-	-	-	-	-	rs380047300	-	-	-	-	-
25:9966555	25	9966555	C/T	-1.38523	0.190612	4.33836e-13	12.3627	6.80249e-06	intergenic_variant	MODIFIER	-	-	-	-	-	-	-	-	-	-	rs42058718	-	-	-	-	-
25:9964594	25	9964594	G/A	-1.38554	0.190673	4.36049e-13	12.3605	6.83718e-06	intergenic_variant	MODIFIER	-	-	-	-	-	-	-	-	-	-	rs133011622	-	-	-	-	-
14:1640322	14	1640322	C/T	-4.7428	0.652724	4.37323e-13	12.3592	6.85717e-06	intergenic_variant	MODIFIER	-	-	-	-	-	-	-	-	-	-	rs209497816	-	-	-	-	-
25:8956912	25	8956912	G/T	-1.64967	0.227056	4.39538e-13	12.357	6.8919e-06	intergenic_variant	MODIFIER	-	-	-	-	-	-	-	-	-	-	rs483103961	-	-	-	-	-
25:8955600	25	8955600	A/G	-1.64944	0.227061	4.43218e-13	12.3534	6.94959e-06	intergenic_variant	MODIFIER	-	-	-	-	-	-	-	-	-	-	rs211384497	-	-	-	-	-
25:8955607	25	8955607	G/A	-1.64941	0.227062	4.43829e-13	12.3528	6.95918e-06	intergenic_variant	MODIFIER	-	-	-	-	-	-	-	-	-	-	rs209099890	-	-	-	-	-
25:9963651	25	9963651	T/G	-1.38519	0.19072	4.47807e-13	12.3489	7.02155e-06	intergenic_variant	MODIFIER	-	-	-	-	-	-	-	-	-	-	rs385051384	-	-	-	-	-
14:2833552	14	2833552	T/C	-2.25901	0.311047	4.48801e-13	12.3479	7.03713e-06	upstream_gene_variant	MODIFIER	SLURP1	ENSBTAG00000016209	Transcript	ENSBTAT00000048865	protein_coding	-	-	-	-	-	rs135781491	1229	1	HGNC	HGNC:18746	-
14:2833552	14	2833552	T/C	-2.25901	0.311047	4.48801e-13	12.3479	7.03713e-06	downstream_gene_variant	MODIFIER	LYPD2	ENSBTAG00000016210	Transcript	ENSBTAT00000021572	protein_coding	-	-	-	-	-	rs135781491	2218	1	HGNC	HGNC:25215	-
14:4122746	14	4122746	G/A	-5.56155	0.765841	4.5077e-13	12.346	7.06801e-06	intron_variant	MODIFIER	AGO2	ENSBTAG00000001579	Transcript	ENSBTAT00000002068	protein_coding	-	-	-	-	-	rs383957951	-	1	EntrezGene	-	-
25:9963389	25	9963389	T/C	-1.38534	0.190783	4.52968e-13	12.3439	7.10247e-06	intergenic_variant	MODIFIER	-	-	-	-	-	-	-	-	-	-	rs385033665	-	-	-	-	-
25:9962828	25	9962828	T/G	-1.38502	0.190742	4.53541e-13	12.3434	7.11146e-06	intergenic_variant	MODIFIER	-	-	-	-	-	-	-	-	-	-	rs133652832	-	-	-	-	-
25:8952137	25	8952137	A/T	-1.64813	0.226988	4.54578e-13	12.3424	7.12771e-06	intergenic_variant	MODIFIER	-	-	-	-	-	-	-	-	-	-	rs477212978	-	-	-	-	-
14:3360953	14	3360953	G/T	-8.68777	1.19653	4.54844e-13	12.3421	7.13189e-06	intergenic_variant	MODIFIER	-	-	-	-	-	-	-	-	-	-	rs383247768	-	-	-	-	-
25:9962546	25	9962546	A/G	-1.38498	0.19076	4.56323e-13	12.3407	7.15508e-06	intergenic_variant	MODIFIER	-	-	-	-	-	-	-	-	-	-	rs385771688	-	-	-	-	-
14:4124770	14	4124770	G/A	-5.55922	0.765743	4.57803e-13	12.3393	7.17829e-06	intron_variant	MODIFIER	AGO2	ENSBTAG00000001579	Transcript	ENSBTAT00000002068	protein_coding	-	-	-	-	-	rs211079316	-	1	EntrezGene	-	-
14:4124663	14	4124663	C/T	-5.55858	0.76571	4.5956e-13	12.3377	7.20584e-06	intron_variant	MODIFIER	AGO2	ENSBTAG00000001579	Transcript	ENSBTAT00000002068	protein_coding	-	-	-	-	-	rs210275484	-	1	EntrezGene	-	-
25:8948848	25	8948848	G/A	-1.64739	0.226943	4.60636e-13	12.3366	7.2227e-06	intergenic_variant	MODIFIER	-	-	-	-	-	-	-	-	-	-	rs475296034	-	-	-	-	-
25:9996795	25	9996795	C/T	-1.69837	0.233974	4.61417e-13	12.3359	7.23495e-06	downstream_gene_variant	MODIFIER	PRM1	ENSBTAG00000021493	Transcript	ENSBTAT00000046692	protein_coding	-	-	-	-	-	rs382443888	2063	-1	Uniprot_gn	-	-
25:9996795	25	9996795	C/T	-1.69837	0.233974	4.61417e-13	12.3359	7.23495e-06	upstream_gene_variant	MODIFIER	PRM3	ENSBTAG00000013051	Transcript	ENSBTAT00000017347	protein_coding	-	-	-	-	-	rs382443888	2382	-1	Uniprot_gn	-	-
25:9996795	25	9996795	C/T	-1.69837	0.233974	4.61417e-13	12.3359	7.23495e-06	upstream_gene_variant	MODIFIER	-	ENSBTAG00000032880	Transcript	ENSBTAT00000037464	protein_coding	-	-	-	-	-	rs382443888	262	-1	-	-	-
25:9321690	25	9321690	C/T	-1.66927	0.229974	4.62474e-13	12.3349	7.25152e-06	intergenic_variant	MODIFIER	-	-	-	-	-	-	-	-	-	-	rs476695789	-	-	-	-	-
25:9960860	25	9960860	T/C	-1.38629	0.190995	4.6339e-13	12.3341	7.26589e-06	intergenic_variant	MODIFIER	-	-	-	-	-	-	-	-	-	-	rs377819498	-	-	-	-	-
25:9969313	25	9969313	G/C	-1.38457	0.190769	4.64863e-13	12.3327	7.28898e-06	intergenic_variant	MODIFIER	-	-	-	-	-	-	-	-	-	-	rs386047849	-	-	-	-	-
25:9961577	25	9961577	C/A	-1.38609	0.190983	4.65298e-13	12.3323	7.29581e-06	intergenic_variant	MODIFIER	-	-	-	-	-	-	-	-	-	-	rs384487433	-	-	-	-	-
25:9967600	25	9967600	C/T	-1.38337	0.190611	4.65708e-13	12.3319	7.30223e-06	intergenic_variant	MODIFIER	-	-	-	-	-	-	-	-	-	-	rs110452579	-	-	-	-	-
25:9963076	25	9963076	A/T	-1.38693	0.19113	4.69395e-13	12.3285	7.36005e-06	intergenic_variant	MODIFIER	-	-	-	-	-	-	-	-	-	-	rs135165694	-	-	-	-	-
25:9321689	25	9321689	G/A	-1.6687	0.229971	4.70596e-13	12.3274	7.37888e-06	intergenic_variant	MODIFIER	-	-	-	-	-	-	-	-	-	-	rs456600549	-	-	-	-	-
14:4123707	14	4123707	G/A	-5.5521	0.765188	4.71485e-13	12.3265	7.39281e-06	intron_variant	MODIFIER	AGO2	ENSBTAG00000001579	Transcript	ENSBTAT00000002068	protein_coding	-	-	-	-	-	rs209040738	-	1	EntrezGene	-	-
14:2971150	14	2971150	C/T	-5.9074	0.814248	4.74374e-13	12.3239	7.43811e-06	intron_variant	MODIFIER	ADGRB1	ENSBTAG00000006385	Transcript	ENSBTAT00000064690	protein_coding	-	-	-	-	-	rs446697452	-	-1	HGNC	HGNC:943	-
14:2971150	14	2971150	C/T	-5.9074	0.814248	4.74374e-13	12.3239	7.43811e-06	intron_variant	MODIFIER	ADGRB1	ENSBTAG00000006385	Transcript	ENSBTAT00000008376	protein_coding	-	-	-	-	-	rs446697452	-	-1	HGNC	HGNC:943	-
25:9971853	25	9971853	A/G	-1.38138	0.190575	4.97542e-13	12.3032	7.80139e-06	downstream_gene_variant	MODIFIER	SOCS1	ENSBTAG00000004386	Transcript	ENSBTAT00000005753	protein_coding	-	-	-	-	-	rs110946273	3446	-1	HGNC	HGNC:19383	-
25:9982758	25	9982758	A/G	-1.39005	0.191848	5.08204e-13	12.294	7.96857e-06	intergenic_variant	MODIFIER	-	-	-	-	-	-	-	-	-	-	rs381655170	-	-	-	-	-
25:9972652	25	9972652	T/C	-1.38084	0.1906	5.11392e-13	12.2912	8.01856e-06	downstream_gene_variant	MODIFIER	SOCS1	ENSBTAG00000004386	Transcript	ENSBTAT00000005753	protein_coding	-	-	-	-	-	rs210160752	2647	-1	HGNC	HGNC:19383	-
25:9973026	25	9973026	T/G	-1.38041	0.190593	5.18861e-13	12.2849	8.13567e-06	downstream_gene_variant	MODIFIER	SOCS1	ENSBTAG00000004386	Transcript	ENSBTAT00000005753	protein_coding	-	-	-	-	-	rs135148777	2273	-1	HGNC	HGNC:19383	-
25:9969596	25	9969596	C/A	-1.38135	0.190762	5.24619e-13	12.2802	8.22595e-06	intergenic_variant	MODIFIER	-	-	-	-	-	-	-	-	-	-	rs211395087	-	-	-	-	-
14:2976225	14	2976225	C/T	-5.91541	0.816918	5.2496e-13	12.2799	8.23129e-06	intron_variant	MODIFIER	ADGRB1	ENSBTAG00000006385	Transcript	ENSBTAT00000064690	protein_coding	-	-	-	-	-	rs468879455	-	-1	HGNC	HGNC:943	-
14:2976225	14	2976225	C/T	-5.91541	0.816918	5.2496e-13	12.2799	8.23129e-06	intron_variant	MODIFIER	ADGRB1	ENSBTAG00000006385	Transcript	ENSBTAT00000008376	protein_coding	-	-	-	-	-	rs468879455	-	-1	HGNC	HGNC:943	-
14:1630739	14	1630739	C/G	-4.74955	0.655951	5.26626e-13	12.2785	8.25743e-06	upstream_gene_variant	MODIFIER	GPT	ENSBTAG00000007835	Transcript	ENSBTAT00000010309	protein_coding	-	-	-	-	-	rs208873597	3832	-1	HGNC	HGNC:4552	-
14:1630739	14	1630739	C/G	-4.74955	0.655951	5.26626e-13	12.2785	8.25743e-06	synonymous_variant	LOW	PPP1R16A	ENSBTAG00000007834	Transcript	ENSBTAT00000010306	protein_coding	1232	480	160	G	ggG/ggC	rs208873597	-	-1	HGNC	HGNC:14941	-
25:9973908	25	9973908	T/C	-1.38224	0.190914	5.28927e-13	12.2766	8.2935e-06	downstream_gene_variant	MODIFIER	SOCS1	ENSBTAG00000004386	Transcript	ENSBTAT00000005753	protein_coding	-	-	-	-	-	rs381798140	1391	-1	HGNC	HGNC:19383	-
25:9319932	25	9319932	A/G	-1.66379	0.229802	5.29009e-13	12.2765	8.29478e-06	intergenic_variant	MODIFIER	-	-	-	-	-	-	-	-	-	-	rs462301682	-	-	-	-	-
25:9973897	25	9973897	G/A	-1.38228	0.190928	5.30021e-13	12.2757	8.31065e-06	downstream_gene_variant	MODIFIER	SOCS1	ENSBTAG00000004386	Transcript	ENSBTAT00000005753	protein_coding	-	-	-	-	-	rs385623238	1402	-1	HGNC	HGNC:19383	-
14:2809686	14	2809686	C/T	-5.21315	0.72008	5.30555e-13	12.2753	8.31903e-06	upstream_gene_variant	MODIFIER	-	ENSBTAG00000005762	Transcript	ENSBTAT00000007573	protein_coding	-	-	-	-	-	rs209987903	4901	1	-	-	-
25:9973958	25	9973958	A/G	-1.38254	0.190973	5.313e-13	12.2747	8.33071e-06	downstream_gene_variant	MODIFIER	SOCS1	ENSBTAG00000004386	Transcript	ENSBTAT00000005753	protein_coding	-	-	-	-	-	rs209653191	1341	-1	HGNC	HGNC:19383	-
14:1651712	14	1651712	C/G	-4.74872	0.656022	5.34515e-13	12.272	8.38111e-06	upstream_gene_variant	MODIFIER	FOXH1	ENSBTAG00000004761	Transcript	ENSBTAT00000006249	protein_coding	-	-	-	-	-	rs210877062	2989	1	HGNC	HGNC:3814	-
14:1645570	14	1645570	G/C	-4.75496	0.656909	5.3558e-13	12.2712	8.39782e-06	intergenic_variant	MODIFIER	-	-	-	-	-	-	-	-	-	-	rs209884064	-	-	-	-	-
5:93799969	5	93799969	C/T	2.06536	0.285414	5.43507e-13	12.2648	8.52211e-06	intergenic_variant	MODIFIER	-	-	-	-	-	-	-	-	-	-	rs133532815	-	-	-	-	-
25:9970979	25	9970979	C/G	-1.38191	0.191029	5.52765e-13	12.2575	8.66727e-06	downstream_gene_variant	MODIFIER	SOCS1	ENSBTAG00000004386	Transcript	ENSBTAT00000005753	protein_coding	-	-	-	-	-	rs210313180	4320	-1	HGNC	HGNC:19383	-
25:9938743	25	9938743	A/T	-1.51085	0.208866	5.54705e-13	12.2559	8.69769e-06	intergenic_variant	MODIFIER	-	-	-	-	-	-	-	-	-	-	rs467982272	-	-	-	-	-
25:9904974	25	9904974	G/A	-1.39478	0.192835	5.56762e-13	12.2543	8.72995e-06	intron_variant	MODIFIER	CLEC16A	ENSBTAG00000005208	Transcript	ENSBTAT00000061555	protein_coding	-	-	-	-	-	rs134149589	-	1	HGNC	HGNC:29013	-
14:1629780	14	1629780	C/T	-4.74987	0.656702	5.57334e-13	12.2539	8.73891e-06	upstream_gene_variant	MODIFIER	GPT	ENSBTAG00000007835	Transcript	ENSBTAT00000010309	protein_coding	-	-	-	-	-	rs210157823	2873	-1	HGNC	HGNC:4552	-
14:1629780	14	1629780	C/T	-4.74987	0.656702	5.57334e-13	12.2539	8.73891e-06	intron_variant	MODIFIER	PPP1R16A	ENSBTAG00000007834	Transcript	ENSBTAT00000010306	protein_coding	-	-	-	-	-	rs210157823	-	-1	HGNC	HGNC:14941	-
25:9904969	25	9904969	C/T	-1.3946	0.192837	5.61069e-13	12.251	8.79748e-06	intron_variant	MODIFIER	CLEC16A	ENSBTAG00000005208	Transcript	ENSBTAT00000061555	protein_coding	-	-	-	-	-	rs133066952	-	1	HGNC	HGNC:29013	-
25:9904965	25	9904965	T/C	-1.39458	0.192837	5.61566e-13	12.2506	8.80527e-06	intron_variant	MODIFIER	CLEC16A	ENSBTAG00000005208	Transcript	ENSBTAT00000061555	protein_coding	-	-	-	-	-	rs135403673	-	1	HGNC	HGNC:29013	-
25:9904964	25	9904964	T/C	-1.39437	0.19283	5.6476e-13	12.2481	8.85535e-06	intron_variant	MODIFIER	CLEC16A	ENSBTAG00000005208	Transcript	ENSBTAT00000061555	protein_coding	-	-	-	-	-	rs137197583	-	1	HGNC	HGNC:29013	-
25:9313491	25	9313491	G/A	-1.66104	0.229727	5.67283e-13	12.2462	8.89492e-06	intergenic_variant	MODIFIER	-	-	-	-	-	-	-	-	-	-	rs436472888	-	-	-	-	-
25:9984781	25	9984781	A/G	-1.3959	0.19306	5.67692e-13	12.2459	8.90133e-06	downstream_gene_variant	MODIFIER	Tnp2	ENSBTAG00000032884	Transcript	ENSBTAT00000046686	protein_coding	-	-	-	-	-	rs384691415	4192	-1	Uniprot_gn	-	-
25:9984781	25	9984781	A/G	-1.3959	0.19306	5.67692e-13	12.2459	8.90133e-06	downstream_gene_variant	MODIFIER	Tnp2	ENSBTAG00000032884	Transcript	ENSBTAT00000054025	protein_coding	-	-	-	-	-	rs384691415	4041	-1	Uniprot_gn	-	-
14:1649418	14	1649418	T/C	-4.72662	0.653851	5.73885e-13	12.2412	8.99843e-06	intergenic_variant	MODIFIER	-	-	-	-	-	-	-	-	-	-	rs208560635	-	-	-	-	-
25:9960083	25	9960083	G/T	-1.38209	0.19124	5.81917e-13	12.2351	9.12438e-06	intergenic_variant	MODIFIER	-	-	-	-	-	-	-	-	-	-	rs136346424	-	-	-	-	-
25:9984729	25	9984729	T/C	-1.39774	0.193462	5.90969e-13	12.2284	9.26631e-06	downstream_gene_variant	MODIFIER	Tnp2	ENSBTAG00000032884	Transcript	ENSBTAT00000046686	protein_coding	-	-	-	-	-	rs379625780	4244	-1	Uniprot_gn	-	-
25:9984729	25	9984729	T/C	-1.39774	0.193462	5.90969e-13	12.2284	9.26631e-06	downstream_gene_variant	MODIFIER	Tnp2	ENSBTAG00000032884	Transcript	ENSBTAT00000054025	protein_coding	-	-	-	-	-	rs379625780	4093	-1	Uniprot_gn	-	-
14:1617132	14	1617132	C/T	-4.7549	0.658272	5.97706e-13	12.2235	9.37194e-06	downstream_gene_variant	MODIFIER	MFSD3	ENSBTAG00000007838	Transcript	ENSBTAT00000055203	protein_coding	-	-	-	-	-	rs109203678	3438	-1	HGNC	HGNC:25157	-
14:1617132	14	1617132	C/T	-4.7549	0.658272	5.97706e-13	12.2235	9.37194e-06	upstream_gene_variant	MODIFIER	LRRC14	ENSBTAG00000004969	Transcript	ENSBTAT00000006542	protein_coding	-	-	-	-	-	rs109203678	3407	-1	HGNC	HGNC:20419	-
14:1617132	14	1617132	C/T	-4.7549	0.658272	5.97706e-13	12.2235	9.37194e-06	intron_variant	MODIFIER	RECQL4	ENSBTAG00000010276	Transcript	ENSBTAT00000056581	protein_coding	-	-	-	-	-	rs109203678	-	1	HGNC	HGNC:9949	-
14:1616143	14	1616143	C/T	-4.75419	0.658182	5.98107e-13	12.2232	9.37822e-06	downstream_gene_variant	MODIFIER	MFSD3	ENSBTAG00000007838	Transcript	ENSBTAT00000055203	protein_coding	-	-	-	-	-	rs110366810	4427	-1	HGNC	HGNC:25157	-
14:1616143	14	1616143	C/T	-4.75419	0.658182	5.98107e-13	12.2232	9.37822e-06	upstream_gene_variant	MODIFIER	LRRC14	ENSBTAG00000004969	Transcript	ENSBTAT00000006542	protein_coding	-	-	-	-	-	rs110366810	2418	-1	HGNC	HGNC:20419	-
14:1616143	14	1616143	C/T	-4.75419	0.658182	5.98107e-13	12.2232	9.37822e-06	intron_variant	MODIFIER	RECQL4	ENSBTAG00000010276	Transcript	ENSBTAT00000056581	protein_coding	-	-	-	-	-	rs110366810	-	1	HGNC	HGNC:9949	-
25:9882457	25	9882457	A/G	-1.39159	0.192663	5.99201e-13	12.2224	9.39538e-06	intron_variant	MODIFIER	CLEC16A	ENSBTAG00000005208	Transcript	ENSBTAT00000061555	protein_coding	-	-	-	-	-	rs132927581	-	1	HGNC	HGNC:29013	-
14:1617841	14	1617841	G/A	-4.75471	0.658298	6.00193e-13	12.2217	9.41094e-06	downstream_gene_variant	MODIFIER	MFSD3	ENSBTAG00000007838	Transcript	ENSBTAT00000055203	protein_coding	-	-	-	-	-	rs207681599	2729	-1	HGNC	HGNC:25157	-
14:1617841	14	1617841	G/A	-4.75471	0.658298	6.00193e-13	12.2217	9.41094e-06	upstream_gene_variant	MODIFIER	LRRC14	ENSBTAG00000004969	Transcript	ENSBTAT00000006542	protein_coding	-	-	-	-	-	rs207681599	4116	-1	HGNC	HGNC:20419	-
14:1617841	14	1617841	G/A	-4.75471	0.658298	6.00193e-13	12.2217	9.41094e-06	missense_variant	MODERATE	RECQL4	ENSBTAG00000010276	Transcript	ENSBTAT00000056581	protein_coding	2007	1996	666	V/M	Gtg/Atg	rs207681599	-	1	HGNC	HGNC:9949	tolerated(0.05)
25:9980841	25	9980841	T/C	-1.38669	0.191995	6.00896e-13	12.2212	9.42195e-06	upstream_gene_variant	MODIFIER	SOCS1	ENSBTAG00000004386	Transcript	ENSBTAT00000005753	protein_coding	-	-	-	-	-	rs380975085	4871	-1	HGNC	HGNC:19383	-
25:9980986	25	9980986	A/G	-1.3866	0.191988	6.01911e-13	12.2205	9.43788e-06	intergenic_variant	MODIFIER	-	-	-	-	-	-	-	-	-	-	rs378853801	-	-	-	-	-
14:1681044	14	1681044	A/C	-5.02251	0.695458	6.0393e-13	12.219	9.46954e-06	upstream_gene_variant	MODIFIER	TONSL	ENSBTAG00000007749	Transcript	ENSBTAT00000010191	protein_coding	-	-	-	-	-	rs135446129	450	1	HGNC	HGNC:7801	-
14:1681044	14	1681044	A/C	-5.02251	0.695458	6.0393e-13	12.219	9.46954e-06	downstream_gene_variant	MODIFIER	CYHR1	ENSBTAG00000035254	Transcript	ENSBTAT00000037358	protein_coding	-	-	-	-	-	rs135446129	3525	1	HGNC	HGNC:17806	-
25:9880804	25	9880804	G/A	-1.39095	0.192611	6.05322e-13	12.218	9.49136e-06	intron_variant	MODIFIER	CLEC16A	ENSBTAG00000005208	Transcript	ENSBTAT00000061555	protein_coding	-	-	-	-	-	rs380611012	-	1	HGNC	HGNC:29013	-
25:9914906	25	9914906	G/A	-1.50846	0.208897	6.07557e-13	12.2164	9.5264e-06	downstream_gene_variant	MODIFIER	CLEC16A	ENSBTAG00000005208	Transcript	ENSBTAT00000061555	protein_coding	-	-	-	-	-	rs384008252	103	1	HGNC	HGNC:29013	-
14:1619570	14	1619570	G/A	-4.75638	0.658694	6.08127e-13	12.216	9.53535e-06	downstream_gene_variant	MODIFIER	MFSD3	ENSBTAG00000007838	Transcript	ENSBTAT00000055203	protein_coding	-	-	-	-	-	rs210756627	1000	-1	HGNC	HGNC:25157	-
14:1619570	14	1619570	G/A	-4.75638	0.658694	6.08127e-13	12.216	9.53535e-06	downstream_gene_variant	MODIFIER	GPT	ENSBTAG00000007835	Transcript	ENSBTAT00000010309	protein_coding	-	-	-	-	-	rs210756627	4333	-1	HGNC	HGNC:4552	-
14:1619570	14	1619570	G/A	-4.75638	0.658694	6.08127e-13	12.216	9.53535e-06	splice_region_variant,intron_variant	LOW	RECQL4	ENSBTAG00000010276	Transcript	ENSBTAT00000056581	protein_coding	-	-	-	-	-	rs210756627	-	1	HGNC	HGNC:9949	-
25:8944240	25	8944240	C/A	-1.6321	0.2261	6.19057e-13	12.2083	9.70672e-06	intergenic_variant	MODIFIER	-	-	-	-	-	-	-	-	-	-	rs459646829	-	-	-	-	-
5:93801301	5	93801301	T/C	-1.89314	0.262415	6.38159e-13	12.1951	1.00062e-05	intergenic_variant	MODIFIER	-	-	-	-	-	-	-	-	-	-	rs379082750	-	-	-	-	-
14:1623670	14	1623670	G/A	-4.74733	0.65811	6.41413e-13	12.1929	1.00573e-05	upstream_gene_variant	MODIFIER	MFSD3	ENSBTAG00000007838	Transcript	ENSBTAT00000055203	protein_coding	-	-	-	-	-	rs210600852	1027	-1	HGNC	HGNC:25157	-
14:1623670	14	1623670	G/A	-4.74733	0.65811	6.41413e-13	12.1929	1.00573e-05	downstream_gene_variant	MODIFIER	GPT	ENSBTAG00000007835	Transcript	ENSBTAT00000010309	protein_coding	-	-	-	-	-	rs210600852	233	-1	HGNC	HGNC:4552	-
14:1623670	14	1623670	G/A	-4.74733	0.65811	6.41413e-13	12.1929	1.00573e-05	downstream_gene_variant	MODIFIER	RECQL4	ENSBTAG00000010276	Transcript	ENSBTAT00000056581	protein_coding	-	-	-	-	-	rs210600852	3161	1	HGNC	HGNC:9949	-
25:10336336	25	10336336	G/T	-1.61202	0.223522	6.49283e-13	12.1876	1.01807e-05	intergenic_variant	MODIFIER	-	-	-	-	-	-	-	-	-	-	rs442894413	-	-	-	-	-
25:9348236	25	9348236	T/C	-1.63547	0.226777	6.49777e-13	12.1872	1.01884e-05	intron_variant	MODIFIER	EMP2	ENSBTAG00000007177	Transcript	ENSBTAT00000009444	protein_coding	-	-	-	-	-	rs433680387	-	-1	HGNC	HGNC:3334	-
25:9348237	25	9348237	T/C	-1.63543	0.226778	6.50767e-13	12.1866	1.02039e-05	intron_variant	MODIFIER	EMP2	ENSBTAG00000007177	Transcript	ENSBTAT00000009444	protein_coding	-	-	-	-	-	rs455503161	-	-1	HGNC	HGNC:3334	-
25:9907972	25	9907972	A/G	-1.39382	0.193283	6.52229e-13	12.1856	1.02269e-05	intron_variant	MODIFIER	CLEC16A	ENSBTAG00000005208	Transcript	ENSBTAT00000061555	protein_coding	-	-	-	-	-	rs380171133	-	1	HGNC	HGNC:29013	-
25:8940636	25	8940636	T/A	-1.62901	0.225901	6.52688e-13	12.1853	1.02341e-05	intergenic_variant	MODIFIER	-	-	-	-	-	-	-	-	-	-	rs466352262	-	-	-	-	-
25:9348223	25	9348223	A/G	-1.63518	0.226757	6.52804e-13	12.1852	1.02359e-05	intron_variant	MODIFIER	EMP2	ENSBTAG00000007177	Transcript	ENSBTAT00000009444	protein_coding	-	-	-	-	-	-	-	-1	HGNC	HGNC:3334	-
25:9348224	25	9348224	C/T	-1.63525	0.226768	6.52927e-13	12.1851	1.02378e-05	intron_variant	MODIFIER	EMP2	ENSBTAG00000007177	Transcript	ENSBTAT00000009444	protein_coding	-	-	-	-	-	-	-	-1	HGNC	HGNC:3334	-
25:8940120	25	8940120	C/T	-1.62888	0.225891	6.54072e-13	12.1844	1.02558e-05	intergenic_variant	MODIFIER	-	-	-	-	-	-	-	-	-	-	rs458114589	-	-	-	-	-
25:8938781	25	8938781	A/T	-1.62827	0.22585	6.60614e-13	12.1801	1.03583e-05	intergenic_variant	MODIFIER	-	-	-	-	-	-	-	-	-	-	rs450300165	-	-	-	-	-
5:93946999	5	93946999	T/C	2.65334	0.368086	6.65551e-13	12.1768	1.04357e-05	intron_variant	MODIFIER	MGST1	ENSBTAG00000008541	Transcript	ENSBTAT00000011257	protein_coding	-	-	-	-	-	rs435958268	-	-1	HGNC	HGNC:7061	-
25:8902646	25	8902646	A/G	-1.63436	0.226732	6.66301e-13	12.1763	1.04475e-05	intergenic_variant	MODIFIER	-	-	-	-	-	-	-	-	-	-	rs479945632	-	-	-	-	-
25:9348213	25	9348213	C/A	-1.63249	0.226473	6.66401e-13	12.1763	1.04491e-05	intron_variant	MODIFIER	EMP2	ENSBTAG00000007177	Transcript	ENSBTAT00000009444	protein_coding	-	-	-	-	-	rs466722530	-	-1	HGNC	HGNC:3334	-
25:9976317	25	9976317	A/G	-1.38045	0.191527	6.69931e-13	12.174	1.05044e-05	upstream_gene_variant	MODIFIER	SOCS1	ENSBTAG00000004386	Transcript	ENSBTAT00000005753	protein_coding	-	-	-	-	-	rs381542334	347	-1	HGNC	HGNC:19383	-
25:8899967	25	8899967	G/A	-1.63428	0.226754	6.71551e-13	12.1729	1.05298e-05	intergenic_variant	MODIFIER	-	-	-	-	-	-	-	-	-	-	rs466273750	-	-	-	-	-
25:8898962	25	8898962	C/T	-1.63434	0.226765	6.71743e-13	12.1728	1.05328e-05	intergenic_variant	MODIFIER	-	-	-	-	-	-	-	-	-	-	rs443909519	-	-	-	-	-
25:8937647	25	8937647	G/A	-1.62747	0.225812	6.71808e-13	12.1728	1.05339e-05	intergenic_variant	MODIFIER	-	-	-	-	-	-	-	-	-	-	rs455356340	-	-	-	-	-
14:1631832	14	1631832	C/T	-4.68928	0.650656	6.72825e-13	12.1721	1.05498e-05	upstream_gene_variant	MODIFIER	GPT	ENSBTAG00000007835	Transcript	ENSBTAT00000010309	protein_coding	-	-	-	-	-	rs210072179	4925	-1	HGNC	HGNC:4552	-
14:1631832	14	1631832	C/T	-4.68928	0.650656	6.72825e-13	12.1721	1.05498e-05	intron_variant	MODIFIER	PPP1R16A	ENSBTAG00000007834	Transcript	ENSBTAT00000010306	protein_coding	-	-	-	-	-	rs210072179	-	-1	HGNC	HGNC:14941	-
14:1635092	14	1635092	C/T	-4.68758	0.650434	6.735e-13	12.1717	1.05604e-05	upstream_gene_variant	MODIFIER	PPP1R16A	ENSBTAG00000007834	Transcript	ENSBTAT00000010306	protein_coding	-	-	-	-	-	rs207658387	1104	-1	HGNC	HGNC:14941	-
25:8937241	25	8937241	C/G	-1.62736	0.225809	6.7393e-13	12.1714	1.05671e-05	intergenic_variant	MODIFIER	-	-	-	-	-	-	-	-	-	-	rs478976792	-	-	-	-	-
14:1633054	14	1633054	G/A	-4.68814	0.650558	6.76092e-13	12.17	1.0601e-05	synonymous_variant	LOW	PPP1R16A	ENSBTAG00000007834	Transcript	ENSBTAT00000010306	protein_coding	935	183	61	P	ccC/ccT	rs211648402	-	-1	HGNC	HGNC:14941	-
14:1653693	14	1653693	C/T	-4.69369	0.651341	6.76688e-13	12.1696	1.06104e-05	upstream_gene_variant	MODIFIER	FOXH1	ENSBTAG00000004761	Transcript	ENSBTAT00000006249	protein_coding	-	-	-	-	-	rs110984572	1008	1	HGNC	HGNC:3814	-
14:1653693	14	1653693	C/T	-4.69369	0.651341	6.76688e-13	12.1696	1.06104e-05	downstream_gene_variant	MODIFIER	KIFC2	ENSBTAG00000007753	Transcript	ENSBTAT00000010194	protein_coding	-	-	-	-	-	rs110984572	3257	-1	EntrezGene	-	-
25:8936531	25	8936531	T/A	-1.62751	0.225869	6.80028e-13	12.1675	1.06627e-05	intergenic_variant	MODIFIER	-	-	-	-	-	-	-	-	-	-	rs476890911	-	-	-	-	-
14:1621816	14	1621816	A/G	-4.79915	0.666195	6.8854e-13	12.1621	1.07962e-05	synonymous_variant	LOW	MFSD3	ENSBTAG00000007838	Transcript	ENSBTAT00000055203	protein_coding	828	573	191	P	ccT/ccC	rs207813806	-	-1	HGNC	HGNC:25157	-
14:1621816	14	1621816	A/G	-4.79915	0.666195	6.8854e-13	12.1621	1.07962e-05	downstream_gene_variant	MODIFIER	GPT	ENSBTAG00000007835	Transcript	ENSBTAT00000010309	protein_coding	-	-	-	-	-	rs207813806	2087	-1	HGNC	HGNC:4552	-
14:1621816	14	1621816	A/G	-4.79915	0.666195	6.8854e-13	12.1621	1.07962e-05	downstream_gene_variant	MODIFIER	RECQL4	ENSBTAG00000010276	Transcript	ENSBTAT00000056581	protein_coding	-	-	-	-	-	rs207813806	1307	1	HGNC	HGNC:9949	-
14:3242646	14	3242646	G/C	-3.42099	0.474909	6.90316e-13	12.161	1.08241e-05	intergenic_variant	MODIFIER	-	-	-	-	-	-	-	-	-	-	rs439971619	-	-	-	-	-
25:8909592	25	8909592	A/C	-1.62959	0.22625	6.94508e-13	12.1583	1.08898e-05	intergenic_variant	MODIFIER	-	-	-	-	-	-	-	-	-	-	rs211116829	-	-	-	-	-
25:9978045	25	9978045	T/C	-1.3832	0.192063	6.98501e-13	12.1558	1.09524e-05	upstream_gene_variant	MODIFIER	SOCS1	ENSBTAG00000004386	Transcript	ENSBTAT00000005753	protein_coding	-	-	-	-	-	rs382165677	2075	-1	HGNC	HGNC:19383	-
25:9978551	25	9978551	T/C	-1.38048	0.191692	6.9977e-13	12.155	1.09723e-05	upstream_gene_variant	MODIFIER	SOCS1	ENSBTAG00000004386	Transcript	ENSBTAT00000005753	protein_coding	-	-	-	-	-	rs383770355	2581	-1	HGNC	HGNC:19383	-
25:8885647	25	8885647	C/T	-1.63457	0.226988	7.01971e-13	12.1537	1.10068e-05	intergenic_variant	MODIFIER	-	-	-	-	-	-	-	-	-	-	rs207927793	-	-	-	-	-
25:8916042	25	8916042	C/T	-1.62702	0.225942	7.0231e-13	12.1535	1.10121e-05	intergenic_variant	MODIFIER	-	-	-	-	-	-	-	-	-	-	rs436385270	-	-	-	-	-
25:9898241	25	9898241	C/T	-1.3895	0.192997	7.09774e-13	12.1489	1.11291e-05	intron_variant	MODIFIER	CLEC16A	ENSBTAG00000005208	Transcript	ENSBTAT00000061555	protein_coding	-	-	-	-	-	rs133110272	-	1	HGNC	HGNC:29013	-
25:8925645	25	8925645	G/C	-1.62684	0.225973	7.1162e-13	12.1478	1.11581e-05	intergenic_variant	MODIFIER	-	-	-	-	-	-	-	-	-	-	rs435070052	-	-	-	-	-
25:9965104	25	9965104	C/T	-1.65751	0.23025	7.14439e-13	12.146	1.12023e-05	intergenic_variant	MODIFIER	-	-	-	-	-	-	-	-	-	-	rs382487771	-	-	-	-	-
25:10342909	25	10342909	A/G	-1.62953	0.226383	7.17498e-13	12.1442	1.12503e-05	intergenic_variant	MODIFIER	-	-	-	-	-	-	-	-	-	-	-	-	-	-	-	-
14:4090842	14	4090842	G/A	-5.71891	0.794546	7.19654e-13	12.1429	1.12841e-05	intron_variant	MODIFIER	AGO2	ENSBTAG00000001579	Transcript	ENSBTAT00000002068	protein_coding	-	-	-	-	-	rs208824097	-	1	EntrezGene	-	-
25:9371897	25	9371897	C/T	-1.61427	0.22429	7.22155e-13	12.1414	1.13233e-05	intergenic_variant	MODIFIER	-	-	-	-	-	-	-	-	-	-	rs723830401	-	-	-	-	-
25:9960412	25	9960412	C/T	-1.65612	0.230162	7.31604e-13	12.1357	1.14714e-05	intergenic_variant	MODIFIER	-	-	-	-	-	-	-	-	-	-	-	-	-	-	-	-
14:2815276	14	2815276	G/A	-5.26999	0.732477	7.3526e-13	12.1336	1.15288e-05	intron_variant	MODIFIER	-	ENSBTAG00000005762	Transcript	ENSBTAT00000007573	protein_coding	-	-	-	-	-	rs454938143	-	1	-	-	-
25:9984522	25	9984522	T/G	-1.38482	0.192506	7.41187e-13	12.1301	1.16217e-05	downstream_gene_variant	MODIFIER	Tnp2	ENSBTAG00000032884	Transcript	ENSBTAT00000046686	protein_coding	-	-	-	-	-	rs378052387	4451	-1	Uniprot_gn	-	-
25:9984522	25	9984522	T/G	-1.38482	0.192506	7.41187e-13	12.1301	1.16217e-05	downstream_gene_variant	MODIFIER	Tnp2	ENSBTAG00000032884	Transcript	ENSBTAT00000054025	protein_coding	-	-	-	-	-	rs378052387	4300	-1	Uniprot_gn	-	-
25:8902942	25	8902942	C/T	-1.5396	0.214032	7.42949e-13	12.129	1.16493e-05	intergenic_variant	MODIFIER	-	-	-	-	-	-	-	-	-	-	rs208051931	-	-	-	-	-
14:3362202	14	3362202	T/C	-6.23255	0.86681	7.59798e-13	12.1193	1.19135e-05	intergenic_variant	MODIFIER	-	-	-	-	-	-	-	-	-	-	rs208873276	-	-	-	-	-
25:9976995	25	9976995	A/C	-1.37489	0.191257	7.6819e-13	12.1145	1.20451e-05	upstream_gene_variant	MODIFIER	SOCS1	ENSBTAG00000004386	Transcript	ENSBTAT00000005753	protein_coding	-	-	-	-	-	rs208993189	1025	-1	HGNC	HGNC:19383	-
25:9977159	25	9977159	A/G	-1.37486	0.191259	7.69576e-13	12.1137	1.20668e-05	upstream_gene_variant	MODIFIER	SOCS1	ENSBTAG00000004386	Transcript	ENSBTAT00000005753	protein_coding	-	-	-	-	-	rs382765591	1189	-1	HGNC	HGNC:19383	-
25:9984679	25	9984679	T/C	-1.38385	0.192707	8.11674e-13	12.0906	1.27269e-05	downstream_gene_variant	MODIFIER	Tnp2	ENSBTAG00000032884	Transcript	ENSBTAT00000046686	protein_coding	-	-	-	-	-	rs377877989	4294	-1	Uniprot_gn	-	-
25:9984679	25	9984679	T/C	-1.38385	0.192707	8.11674e-13	12.0906	1.27269e-05	downstream_gene_variant	MODIFIER	Tnp2	ENSBTAG00000032884	Transcript	ENSBTAT00000054025	protein_coding	-	-	-	-	-	rs377877989	4143	-1	Uniprot_gn	-	-
25:9984230	25	9984230	A/G	-1.38336	0.19264	8.11899e-13	12.0905	1.27305e-05	downstream_gene_variant	MODIFIER	Tnp2	ENSBTAG00000032884	Transcript	ENSBTAT00000046686	protein_coding	-	-	-	-	-	rs378518926	4743	-1	Uniprot_gn	-	-
25:9984230	25	9984230	A/G	-1.38336	0.19264	8.11899e-13	12.0905	1.27305e-05	downstream_gene_variant	MODIFIER	Tnp2	ENSBTAG00000032884	Transcript	ENSBTAT00000054025	protein_coding	-	-	-	-	-	rs378518926	4592	-1	Uniprot_gn	-	-
25:9984599	25	9984599	A/G	-1.38384	0.19272	8.14655e-13	12.089	1.27737e-05	downstream_gene_variant	MODIFIER	Tnp2	ENSBTAG00000032884	Transcript	ENSBTAT00000046686	protein_coding	-	-	-	-	-	rs384553361	4374	-1	Uniprot_gn	-	-
25:9984599	25	9984599	A/G	-1.38384	0.19272	8.14655e-13	12.089	1.27737e-05	downstream_gene_variant	MODIFIER	Tnp2	ENSBTAG00000032884	Transcript	ENSBTAT00000054025	protein_coding	-	-	-	-	-	rs384553361	4223	-1	Uniprot_gn	-	-
14:2971244	14	2971244	T/G	-5.9994	0.835562	8.17586e-13	12.0875	1.28196e-05	intron_variant	MODIFIER	ADGRB1	ENSBTAG00000006385	Transcript	ENSBTAT00000064690	protein_coding	-	-	-	-	-	rs468247297	-	-1	HGNC	HGNC:943	-
14:2971244	14	2971244	T/G	-5.9994	0.835562	8.17586e-13	12.0875	1.28196e-05	intron_variant	MODIFIER	ADGRB1	ENSBTAG00000006385	Transcript	ENSBTAT00000008376	protein_coding	-	-	-	-	-	rs468247297	-	-1	HGNC	HGNC:943	-
25:9984547	25	9984547	A/G	-1.3834	0.192685	8.2052e-13	12.0859	1.28656e-05	downstream_gene_variant	MODIFIER	Tnp2	ENSBTAG00000032884	Transcript	ENSBTAT00000046686	protein_coding	-	-	-	-	-	rs381301303	4426	-1	Uniprot_gn	-	-
25:9984547	25	9984547	A/G	-1.3834	0.192685	8.2052e-13	12.0859	1.28656e-05	downstream_gene_variant	MODIFIER	Tnp2	ENSBTAG00000032884	Transcript	ENSBTAT00000054025	protein_coding	-	-	-	-	-	rs381301303	4275	-1	Uniprot_gn	-	-
25:9984881	25	9984881	A/G	-1.38632	0.193093	8.20727e-13	12.0858	1.28689e-05	downstream_gene_variant	MODIFIER	Tnp2	ENSBTAG00000032884	Transcript	ENSBTAT00000046686	protein_coding	-	-	-	-	-	rs379253372	4092	-1	Uniprot_gn	-	-
25:9984881	25	9984881	A/G	-1.38632	0.193093	8.20727e-13	12.0858	1.28689e-05	downstream_gene_variant	MODIFIER	Tnp2	ENSBTAG00000032884	Transcript	ENSBTAT00000054025	protein_coding	-	-	-	-	-	rs379253372	3941	-1	Uniprot_gn	-	-
25:9984022	25	9984022	A/G	-1.38258	0.192573	8.21017e-13	12.0856	1.28734e-05	downstream_gene_variant	MODIFIER	Tnp2	ENSBTAG00000032884	Transcript	ENSBTAT00000046686	protein_coding	-	-	-	-	-	rs385135278	4951	-1	Uniprot_gn	-	-
25:9984022	25	9984022	A/G	-1.38258	0.192573	8.21017e-13	12.0856	1.28734e-05	downstream_gene_variant	MODIFIER	Tnp2	ENSBTAG00000032884	Transcript	ENSBTAT00000054025	protein_coding	-	-	-	-	-	rs385135278	4800	-1	Uniprot_gn	-	-
25:9985206	25	9985206	A/G	-1.38731	0.193253	8.25675e-13	12.0832	1.29465e-05	downstream_gene_variant	MODIFIER	Tnp2	ENSBTAG00000032884	Transcript	ENSBTAT00000046686	protein_coding	-	-	-	-	-	rs383126828	3767	-1	Uniprot_gn	-	-
25:9985206	25	9985206	A/G	-1.38731	0.193253	8.25675e-13	12.0832	1.29465e-05	downstream_gene_variant	MODIFIER	Tnp2	ENSBTAG00000032884	Transcript	ENSBTAT00000054025	protein_coding	-	-	-	-	-	rs383126828	3616	-1	Uniprot_gn	-	-
25:8964714	25	8964714	T/G	-1.62537	0.226419	8.26456e-13	12.0828	1.29587e-05	intergenic_variant	MODIFIER	-	-	-	-	-	-	-	-	-	-	rs443740576	-	-	-	-	-
25:9898688	25	9898688	T/C	-1.4908	0.207853	8.64342e-13	12.0633	1.35528e-05	intron_variant	MODIFIER	CLEC16A	ENSBTAG00000005208	Transcript	ENSBTAT00000061555	protein_coding	-	-	-	-	-	rs384896254	-	1	HGNC	HGNC:29013	-
25:8911132	25	8911132	T/C	-1.62875	0.227097	8.66228e-13	12.0624	1.35823e-05	intergenic_variant	MODIFIER	-	-	-	-	-	-	-	-	-	-	-	-	-	-	-	-
14:4098405	14	4098405	T/C	-5.6977	0.794456	8.67825e-13	12.0616	1.36074e-05	intron_variant	MODIFIER	AGO2	ENSBTAG00000001579	Transcript	ENSBTAT00000002068	protein_coding	-	-	-	-	-	rs380430840	-	1	EntrezGene	-	-
25:9901283	25	9901283	C/T	-1.49639	0.20878	8.96656e-13	12.0474	1.40594e-05	intron_variant	MODIFIER	CLEC16A	ENSBTAG00000005208	Transcript	ENSBTAT00000061555	protein_coding	-	-	-	-	-	rs380687164	-	1	HGNC	HGNC:29013	-
25:8912566	25	8912566	G/C	-1.62671	0.226967	8.97598e-13	12.0469	1.40742e-05	intergenic_variant	MODIFIER	-	-	-	-	-	-	-	-	-	-	-	-	-	-	-	-
25:9983550	25	9983550	A/G	-1.37773	0.192235	8.99184e-13	12.0462	1.40991e-05	intergenic_variant	MODIFIER	-	-	-	-	-	-	-	-	-	-	rs134169613	-	-	-	-	-
25:9900142	25	9900142	C/T	-1.49583	0.208727	9.022e-13	12.0447	1.41464e-05	intron_variant	MODIFIER	CLEC16A	ENSBTAG00000005208	Transcript	ENSBTAT00000061555	protein_coding	-	-	-	-	-	rs384475245	-	1	HGNC	HGNC:29013	-
25:9983555	25	9983555	G/T	-1.37703	0.19226	9.29399e-13	12.0318	1.45728e-05	intergenic_variant	MODIFIER	-	-	-	-	-	-	-	-	-	-	rs383117471	-	-	-	-	-
25:14254087	25	14254087	G/A	-1.45581	0.2034	9.63253e-13	12.0163	1.51037e-05	intron_variant	MODIFIER	MYH11	ENSBTAG00000015988	Transcript	ENSBTAT00000035455	protein_coding	-	-	-	-	-	rs42058910	-	-1	EntrezGene	-	-
14:1591553	14	1591553	A/G	-5.03544	0.703561	9.65181e-13	12.0154	1.51339e-05	intron_variant	MODIFIER	ARHGAP39	ENSBTAG00000007186	Transcript	ENSBTAT00000037363	protein_coding	-	-	-	-	-	rs469167684	-	1	HGNC	HGNC:29351	-
25:9908312	25	9908312	C/T	-1.37297	0.191868	9.74033e-13	12.0114	1.52727e-05	intron_variant	MODIFIER	CLEC16A	ENSBTAG00000005208	Transcript	ENSBTAT00000061555	protein_coding	-	-	-	-	-	rs134113995	-	1	HGNC	HGNC:29013	-
25:9908310	25	9908310	C/G	-1.37293	0.191869	9.75918e-13	12.0106	1.53022e-05	intron_variant	MODIFIER	CLEC16A	ENSBTAG00000005208	Transcript	ENSBTAT00000061555	protein_coding	-	-	-	-	-	rs136552588	-	1	HGNC	HGNC:29013	-
25:9155181	25	9155181	C/T	-1.63608	0.22865	9.76798e-13	12.0102	1.53161e-05	intergenic_variant	MODIFIER	-	-	-	-	-	-	-	-	-	-	-	-	-	-	-	-
25:9155238	25	9155238	C/A	-1.63654	0.228722	9.78732e-13	12.0093	1.53464e-05	intergenic_variant	MODIFIER	-	-	-	-	-	-	-	-	-	-	-	-	-	-	-	-
14:1652620	14	1652620	G/A	-4.62093	0.645822	9.78946e-13	12.0092	1.53497e-05	upstream_gene_variant	MODIFIER	FOXH1	ENSBTAG00000004761	Transcript	ENSBTAT00000006249	protein_coding	-	-	-	-	-	rs133777868	2081	1	HGNC	HGNC:3814	-
14:1652620	14	1652620	G/A	-4.62093	0.645822	9.78946e-13	12.0092	1.53497e-05	downstream_gene_variant	MODIFIER	KIFC2	ENSBTAG00000007753	Transcript	ENSBTAT00000010194	protein_coding	-	-	-	-	-	rs133777868	4330	-1	EntrezGene	-	-
25:10205722	25	10205722	C/T	-1.61287	0.225508	9.99868e-13	12.0001	1.56778e-05	intergenic_variant	MODIFIER	-	-	-	-	-	-	-	-	-	-	-	-	-	-	-	-
25:9908292	25	9908292	T/A	-1.37206	0.191853	1.00387e-12	11.9983	1.57406e-05	intron_variant	MODIFIER	CLEC16A	ENSBTAG00000005208	Transcript	ENSBTAT00000061555	protein_coding	-	-	-	-	-	rs135023749	-	1	HGNC	HGNC:29013	-
25:9908164	25	9908164	C/T	-1.3724	0.191965	1.02139e-12	11.9908	1.60152e-05	intron_variant	MODIFIER	CLEC16A	ENSBTAG00000005208	Transcript	ENSBTAT00000061555	protein_coding	-	-	-	-	-	rs135130537	-	1	HGNC	HGNC:29013	-
25:9155326	25	9155326	C/T	-1.63029	0.228039	1.02177e-12	11.9906	1.60211e-05	intergenic_variant	MODIFIER	-	-	-	-	-	-	-	-	-	-	-	-	-	-	-	-
14:4105313	14	4105313	T/G	-5.67995	0.794499	1.02234e-12	11.9904	1.60301e-05	intron_variant	MODIFIER	AGO2	ENSBTAG00000001579	Transcript	ENSBTAT00000002068	protein_coding	-	-	-	-	-	rs209875307	-	1	EntrezGene	-	-
25:9287141	25	9287141	G/A	-1.62311	0.227082	1.03267e-12	11.986	1.61921e-05	intron_variant	MODIFIER	ATF7IP2	ENSBTAG00000010198	Transcript	ENSBTAT00000013463	protein_coding	-	-	-	-	-	-	-	1	HGNC	HGNC:20397	-
25:9287141	25	9287141	G/A	-1.62311	0.227082	1.03267e-12	11.986	1.61921e-05	intron_variant	MODIFIER	ATF7IP2	ENSBTAG00000010198	Transcript	ENSBTAT00000064924	protein_coding	-	-	-	-	-	-	-	1	HGNC	HGNC:20397	-
25:9908158	25	9908158	T/C	-1.37177	0.19196	1.04459e-12	11.9811	1.6379e-05	intron_variant	MODIFIER	CLEC16A	ENSBTAG00000005208	Transcript	ENSBTAT00000061555	protein_coding	-	-	-	-	-	rs136885582	-	1	HGNC	HGNC:29013	-
25:9971499	25	9971499	G/C	-1.44121	0.201699	1.05032e-12	11.9787	1.64689e-05	downstream_gene_variant	MODIFIER	SOCS1	ENSBTAG00000004386	Transcript	ENSBTAT00000005753	protein_coding	-	-	-	-	-	rs207942291	3800	-1	HGNC	HGNC:19383	-
25:9908143	25	9908143	C/T	-1.37126	0.191943	1.05976e-12	11.9748	1.66169e-05	intron_variant	MODIFIER	CLEC16A	ENSBTAG00000005208	Transcript	ENSBTAT00000061555	protein_coding	-	-	-	-	-	rs136239405	-	1	HGNC	HGNC:29013	-
25:9963610	25	9963610	T/G	-1.50565	0.210773	1.06451e-12	11.9729	1.66914e-05	intergenic_variant	MODIFIER	-	-	-	-	-	-	-	-	-	-	rs383024367	-	-	-	-	-
25:9903046	25	9903046	G/A	-1.36718	0.191532	1.10613e-12	11.9562	1.7344e-05	intron_variant	MODIFIER	CLEC16A	ENSBTAG00000005208	Transcript	ENSBTAT00000061555	protein_coding	-	-	-	-	-	rs132979017	-	1	HGNC	HGNC:29013	-
25:9274019	25	9274019	G/A	-1.61913	0.226836	1.10837e-12	11.9553	1.7379e-05	intron_variant	MODIFIER	ATF7IP2	ENSBTAG00000010198	Transcript	ENSBTAT00000013463	protein_coding	-	-	-	-	-	-	-	1	HGNC	HGNC:20397	-
25:9274019	25	9274019	G/A	-1.61913	0.226836	1.10837e-12	11.9553	1.7379e-05	intron_variant	MODIFIER	ATF7IP2	ENSBTAG00000010198	Transcript	ENSBTAT00000064924	protein_coding	-	-	-	-	-	-	-	1	HGNC	HGNC:20397	-
25:9274010	25	9274010	C/A	-1.61906	0.226831	1.10941e-12	11.9549	1.73954e-05	intron_variant	MODIFIER	ATF7IP2	ENSBTAG00000010198	Transcript	ENSBTAT00000013463	protein_coding	-	-	-	-	-	rs450471350	-	1	HGNC	HGNC:20397	-
25:9274010	25	9274010	C/A	-1.61906	0.226831	1.10941e-12	11.9549	1.73954e-05	intron_variant	MODIFIER	ATF7IP2	ENSBTAG00000010198	Transcript	ENSBTAT00000064924	protein_coding	-	-	-	-	-	rs450471350	-	1	HGNC	HGNC:20397	-
25:9280997	25	9280997	T/C	-1.61862	0.226773	1.11008e-12	11.9546	1.74059e-05	intron_variant	MODIFIER	ATF7IP2	ENSBTAG00000010198	Transcript	ENSBTAT00000013463	protein_coding	-	-	-	-	-	-	-	1	HGNC	HGNC:20397	-
25:9280997	25	9280997	T/C	-1.61862	0.226773	1.11008e-12	11.9546	1.74059e-05	intron_variant	MODIFIER	ATF7IP2	ENSBTAG00000010198	Transcript	ENSBTAT00000064924	protein_coding	-	-	-	-	-	-	-	1	HGNC	HGNC:20397	-
25:9874253	25	9874253	A/G	-1.37949	0.193274	1.11124e-12	11.9542	1.74241e-05	intron_variant	MODIFIER	CLEC16A	ENSBTAG00000005208	Transcript	ENSBTAT00000061555	protein_coding	-	-	-	-	-	rs133662873	-	1	HGNC	HGNC:29013	-
25:9907801	25	9907801	T/G	-1.37897	0.193202	1.11144e-12	11.9541	1.74271e-05	intron_variant	MODIFIER	CLEC16A	ENSBTAG00000005208	Transcript	ENSBTAT00000061555	protein_coding	-	-	-	-	-	rs133726189	-	1	HGNC	HGNC:29013	-
25:9907788	25	9907788	C/T	-1.37886	0.193201	1.11576e-12	11.9524	1.7495e-05	intron_variant	MODIFIER	CLEC16A	ENSBTAG00000005208	Transcript	ENSBTAT00000061555	protein_coding	-	-	-	-	-	rs135120663	-	1	HGNC	HGNC:29013	-
25:9904665	25	9904665	G/C	-1.36684	0.191518	1.116e-12	11.9523	1.74987e-05	intron_variant	MODIFIER	CLEC16A	ENSBTAG00000005208	Transcript	ENSBTAT00000061555	protein_coding	-	-	-	-	-	rs137432904	-	1	HGNC	HGNC:29013	-
25:9904692	25	9904692	G/A	-1.36684	0.191518	1.11612e-12	11.9523	1.75006e-05	intron_variant	MODIFIER	CLEC16A	ENSBTAG00000005208	Transcript	ENSBTAT00000061555	protein_coding	-	-	-	-	-	rs132964384	-	1	HGNC	HGNC:29013	-
25:9907791	25	9907791	A/G	-1.37883	0.193201	1.11681e-12	11.952	1.75114e-05	intron_variant	MODIFIER	CLEC16A	ENSBTAG00000005208	Transcript	ENSBTAT00000061555	protein_coding	-	-	-	-	-	rs136481704	-	1	HGNC	HGNC:29013	-
25:9274448	25	9274448	T/G	-1.61837	0.226769	1.11808e-12	11.9515	1.75313e-05	intron_variant	MODIFIER	ATF7IP2	ENSBTAG00000010198	Transcript	ENSBTAT00000013463	protein_coding	-	-	-	-	-	-	-	1	HGNC	HGNC:20397	-
25:9274448	25	9274448	T/G	-1.61837	0.226769	1.11808e-12	11.9515	1.75313e-05	intron_variant	MODIFIER	ATF7IP2	ENSBTAG00000010198	Transcript	ENSBTAT00000064924	protein_coding	-	-	-	-	-	-	-	1	HGNC	HGNC:20397	-
25:9875652	25	9875652	A/G	-1.37891	0.193258	1.13073e-12	11.9466	1.77297e-05	intron_variant	MODIFIER	CLEC16A	ENSBTAG00000005208	Transcript	ENSBTAT00000061555	protein_coding	-	-	-	-	-	rs135765807	-	1	HGNC	HGNC:29013	-
25:8838290	25	8838290	C/T	-1.58853	0.222639	1.13126e-12	11.9464	1.77379e-05	intergenic_variant	MODIFIER	-	-	-	-	-	-	-	-	-	-	rs453318277	-	-	-	-	-
25:9273786	25	9273786	G/C	-1.61786	0.226761	1.13433e-12	11.9453	1.77862e-05	intron_variant	MODIFIER	ATF7IP2	ENSBTAG00000010198	Transcript	ENSBTAT00000013463	protein_coding	-	-	-	-	-	rs464963299	-	1	HGNC	HGNC:20397	-
25:9273786	25	9273786	G/C	-1.61786	0.226761	1.13433e-12	11.9453	1.77862e-05	intron_variant	MODIFIER	ATF7IP2	ENSBTAG00000010198	Transcript	ENSBTAT00000064924	protein_coding	-	-	-	-	-	rs464963299	-	1	HGNC	HGNC:20397	-
25:8841093	25	8841093	C/T	-1.58831	0.222622	1.1349e-12	11.945	1.77951e-05	intergenic_variant	MODIFIER	-	-	-	-	-	-	-	-	-	-	rs433024046	-	-	-	-	-
25:8875542	25	8875542	T/A	-1.62402	0.227639	1.13803e-12	11.9438	1.78442e-05	intergenic_variant	MODIFIER	-	-	-	-	-	-	-	-	-	-	-	-	-	-	-	-
14:1448510	14	1448510	G/A	-6.78689	0.951382	1.14185e-12	11.9424	1.79041e-05	intron_variant	MODIFIER	-	ENSBTAG00000016203	Transcript	ENSBTAT00000052907	protein_coding	-	-	-	-	-	rs211573325	-	-1	-	-	-
25:9273979	25	9273979	C/G	-1.61737	0.226724	1.14255e-12	11.9421	1.79151e-05	intron_variant	MODIFIER	ATF7IP2	ENSBTAG00000010198	Transcript	ENSBTAT00000013463	protein_coding	-	-	-	-	-	-	-	1	HGNC	HGNC:20397	-
25:9273979	25	9273979	C/G	-1.61737	0.226724	1.14255e-12	11.9421	1.79151e-05	intron_variant	MODIFIER	ATF7IP2	ENSBTAG00000010198	Transcript	ENSBTAT00000064924	protein_coding	-	-	-	-	-	-	-	1	HGNC	HGNC:20397	-
25:9908083	25	9908083	G/C	-1.36856	0.19187	1.15e-12	11.9393	1.80319e-05	intron_variant	MODIFIER	CLEC16A	ENSBTAG00000005208	Transcript	ENSBTAT00000061555	protein_coding	-	-	-	-	-	rs137451830	-	1	HGNC	HGNC:29013	-
25:9901636	25	9901636	T/C	-1.36825	0.191867	1.16221e-12	11.9347	1.82232e-05	intron_variant	MODIFIER	CLEC16A	ENSBTAG00000005208	Transcript	ENSBTAT00000061555	protein_coding	-	-	-	-	-	rs133582858	-	1	HGNC	HGNC:29013	-
26:29821952	26	29821952	C/T	-2.55922	0.358876	1.16271e-12	11.9345	1.82312e-05	intergenic_variant	MODIFIER	-	-	-	-	-	-	-	-	-	-	-	-	-	-	-	-
25:9901670	25	9901670	C/T	-1.36789	0.191823	1.16435e-12	11.9339	1.82568e-05	intron_variant	MODIFIER	CLEC16A	ENSBTAG00000005208	Transcript	ENSBTAT00000061555	protein_coding	-	-	-	-	-	rs209878397	-	1	HGNC	HGNC:29013	-
25:8878018	25	8878018	G/A	-1.59565	0.2238	1.17445e-12	11.9302	1.84152e-05	intergenic_variant	MODIFIER	-	-	-	-	-	-	-	-	-	-	rs453769142	-	-	-	-	-
25:9155669	25	9155669	A/G	-1.62326	0.227673	1.1746e-12	11.9301	1.84176e-05	intergenic_variant	MODIFIER	-	-	-	-	-	-	-	-	-	-	-	-	-	-	-	-
25:9901614	25	9901614	G/A	-1.36757	0.191823	1.17846e-12	11.9287	1.84781e-05	intron_variant	MODIFIER	CLEC16A	ENSBTAG00000005208	Transcript	ENSBTAT00000061555	protein_coding	-	-	-	-	-	rs211570548	-	1	HGNC	HGNC:29013	-
25:8877260	25	8877260	C/T	-1.59408	0.22365	1.19338e-12	11.9232	1.87119e-05	intergenic_variant	MODIFIER	-	-	-	-	-	-	-	-	-	-	rs482882059	-	-	-	-	-
25:8873104	25	8873104	T/G	-1.59358	0.223588	1.19564e-12	11.9224	1.87474e-05	intergenic_variant	MODIFIER	-	-	-	-	-	-	-	-	-	-	rs473709717	-	-	-	-	-
25:9900914	25	9900914	G/T	-1.37592	0.193095	1.21055e-12	11.917	1.89812e-05	intron_variant	MODIFIER	CLEC16A	ENSBTAG00000005208	Transcript	ENSBTAT00000061555	protein_coding	-	-	-	-	-	rs133152647	-	1	HGNC	HGNC:29013	-
25:8847666	25	8847666	C/T	-1.58683	0.222699	1.21159e-12	11.9166	1.89976e-05	intergenic_variant	MODIFIER	-	-	-	-	-	-	-	-	-	-	rs442948727	-	-	-	-	-
25:9154560	25	9154560	T/C	-1.6154	0.226722	1.2151e-12	11.9154	1.90526e-05	intergenic_variant	MODIFIER	-	-	-	-	-	-	-	-	-	-	rs441172610	-	-	-	-	-
25:8864807	25	8864807	G/A	-1.59194	0.223429	1.21523e-12	11.9153	1.90546e-05	intergenic_variant	MODIFIER	-	-	-	-	-	-	-	-	-	-	rs478554923	-	-	-	-	-
25:8865933	25	8865933	C/T	-1.59213	0.223456	1.21533e-12	11.9153	1.90561e-05	intergenic_variant	MODIFIER	-	-	-	-	-	-	-	-	-	-	rs462085291	-	-	-	-	-
25:9153909	25	9153909	C/T	-1.61459	0.226614	1.21673e-12	11.9148	1.90781e-05	intergenic_variant	MODIFIER	-	-	-	-	-	-	-	-	-	-	rs480941687	-	-	-	-	-
25:9154443	25	9154443	T/C	-1.61526	0.226711	1.21783e-12	11.9144	1.90954e-05	intergenic_variant	MODIFIER	-	-	-	-	-	-	-	-	-	-	rs442714243	-	-	-	-	-
25:9900449	25	9900449	C/T	-1.37542	0.193071	1.22503e-12	11.9119	1.92083e-05	intron_variant	MODIFIER	CLEC16A	ENSBTAG00000005208	Transcript	ENSBTAT00000061555	protein_coding	-	-	-	-	-	rs136815157	-	1	HGNC	HGNC:29013	-
25:8862950	25	8862950	C/T	-1.58948	0.223158	1.23604e-12	11.908	1.93809e-05	intergenic_variant	MODIFIER	-	-	-	-	-	-	-	-	-	-	rs208756184	-	-	-	-	-
25:8856793	25	8856793	C/T	-1.58616	0.222819	1.27293e-12	11.8952	1.99594e-05	intergenic_variant	MODIFIER	-	-	-	-	-	-	-	-	-	-	rs452270195	-	-	-	-	-
25:9152014	25	9152014	T/C	-1.61336	0.22673	1.29853e-12	11.8865	2.03607e-05	intergenic_variant	MODIFIER	-	-	-	-	-	-	-	-	-	-	rs472304961	-	-	-	-	-
25:9151948	25	9151948	C/T	-1.61354	0.226772	1.30379e-12	11.8848	2.04433e-05	intergenic_variant	MODIFIER	-	-	-	-	-	-	-	-	-	-	rs455379626	-	-	-	-	-
26:29797179	26	29797179	C/A	-2.42349	0.340709	1.32404e-12	11.8781	2.07608e-05	intergenic_variant	MODIFIER	-	-	-	-	-	-	-	-	-	-	rs379654767	-	-	-	-	-
14:2271009	14	2271009	G/A	-5.18745	0.729391	1.33397e-12	11.8749	2.09165e-05	upstream_gene_variant	MODIFIER	ZNF623	ENSBTAG00000045791	Transcript	ENSBTAT00000065602	protein_coding	-	-	-	-	-	rs109411475	3294	-1	HGNC	HGNC:29084	-
25:9795849	25	9795849	T/A	-1.48573	0.209194	1.43153e-12	11.8442	2.24462e-05	intron_variant	MODIFIER	CLEC16A	ENSBTAG00000005208	Transcript	ENSBTAT00000061555	protein_coding	-	-	-	-	-	rs209489408	-	1	HGNC	HGNC:29013	-
5:93804295	5	93804295	A/T	-1.76825	0.249056	1.45598e-12	11.8368	2.28296e-05	intergenic_variant	MODIFIER	-	-	-	-	-	-	-	-	-	-	rs210867054	-	-	-	-	-
25:4696126	25	4696126	G/A	-1.40559	0.198041	1.48015e-12	11.8297	2.32086e-05	intergenic_variant	MODIFIER	-	-	-	-	-	-	-	-	-	-	rs209714105	-	-	-	-	-
25:4696150	25	4696150	A/T	-1.40553	0.198072	1.49589e-12	11.8251	2.34553e-05	intergenic_variant	MODIFIER	-	-	-	-	-	-	-	-	-	-	rs211650212	-	-	-	-	-
25:8663907	25	8663907	A/G	-1.59905	0.225346	1.49631e-12	11.825	2.3462e-05	intergenic_variant	MODIFIER	-	-	-	-	-	-	-	-	-	-	rs447944386	-	-	-	-	-
25:9985866	25	9985866	C/T	-1.46635	0.206659	1.50146e-12	11.8235	2.35426e-05	downstream_gene_variant	MODIFIER	Tnp2	ENSBTAG00000032884	Transcript	ENSBTAT00000046686	protein_coding	-	-	-	-	-	rs378514773	3107	-1	Uniprot_gn	-	-
25:9985866	25	9985866	C/T	-1.46635	0.206659	1.50146e-12	11.8235	2.35426e-05	downstream_gene_variant	MODIFIER	Tnp2	ENSBTAG00000032884	Transcript	ENSBTAT00000054025	protein_coding	-	-	-	-	-	rs378514773	2956	-1	Uniprot_gn	-	-
25:9287434	25	9287434	C/G	-1.61034	0.227065	1.53978e-12	11.8125	2.41434e-05	intron_variant	MODIFIER	ATF7IP2	ENSBTAG00000010198	Transcript	ENSBTAT00000013463	protein_coding	-	-	-	-	-	-	-	1	HGNC	HGNC:20397	-
25:9287434	25	9287434	C/G	-1.61034	0.227065	1.53978e-12	11.8125	2.41434e-05	intron_variant	MODIFIER	ATF7IP2	ENSBTAG00000010198	Transcript	ENSBTAT00000064924	protein_coding	-	-	-	-	-	-	-	1	HGNC	HGNC:20397	-
25:9929566	25	9929566	G/T	-1.4921	0.210405	1.54417e-12	11.8113	2.42123e-05	intergenic_variant	MODIFIER	-	-	-	-	-	-	-	-	-	-	rs109876010	-	-	-	-	-
25:9299329	25	9299329	G/T	-1.6076	0.226827	1.59177e-12	11.7981	2.49588e-05	intergenic_variant	MODIFIER	-	-	-	-	-	-	-	-	-	-	rs467551792	-	-	-	-	-
25:9301455	25	9301455	C/T	-1.60704	0.226755	1.59426e-12	11.7974	2.49978e-05	intergenic_variant	MODIFIER	-	-	-	-	-	-	-	-	-	-	rs477380340	-	-	-	-	-
25:9301128	25	9301128	G/A	-1.60687	0.226733	1.59483e-12	11.7973	2.50068e-05	intergenic_variant	MODIFIER	-	-	-	-	-	-	-	-	-	-	rs443023819	-	-	-	-	-
25:9301438	25	9301438	C/T	-1.60701	0.226753	1.59484e-12	11.7973	2.50068e-05	intergenic_variant	MODIFIER	-	-	-	-	-	-	-	-	-	-	rs466714037	-	-	-	-	-
25:9301462	25	9301462	T/C	-1.60689	0.226737	1.59513e-12	11.7972	2.50113e-05	intergenic_variant	MODIFIER	-	-	-	-	-	-	-	-	-	-	rs445903763	-	-	-	-	-
25:9301437	25	9301437	T/C	-1.60702	0.226754	1.59513e-12	11.7972	2.50114e-05	intergenic_variant	MODIFIER	-	-	-	-	-	-	-	-	-	-	rs719737987	-	-	-	-	-
25:9301413	25	9301413	A/G	-1.60687	0.226734	1.59536e-12	11.7971	2.5015e-05	intergenic_variant	MODIFIER	-	-	-	-	-	-	-	-	-	-	rs481150058	-	-	-	-	-
25:9155084	25	9155084	C/T	-1.61272	0.227562	1.59597e-12	11.797	2.50246e-05	intergenic_variant	MODIFIER	-	-	-	-	-	-	-	-	-	-	-	-	-	-	-	-
25:9299820	25	9299820	T/C	-1.60684	0.226736	1.59764e-12	11.7965	2.50507e-05	intergenic_variant	MODIFIER	-	-	-	-	-	-	-	-	-	-	rs434795233	-	-	-	-	-
25:9299634	25	9299634	C/G	-1.60683	0.226736	1.59765e-12	11.7965	2.50509e-05	intergenic_variant	MODIFIER	-	-	-	-	-	-	-	-	-	-	rs473237475	-	-	-	-	-
25:9301418	25	9301418	T/C	-1.60682	0.226736	1.59828e-12	11.7963	2.50608e-05	intergenic_variant	MODIFIER	-	-	-	-	-	-	-	-	-	-	rs446662123	-	-	-	-	-
25:9299094	25	9299094	T/A	-1.60693	0.226777	1.60731e-12	11.7939	2.52024e-05	intergenic_variant	MODIFIER	-	-	-	-	-	-	-	-	-	-	-	-	-	-	-	-
25:9299092	25	9299092	G/A	-1.60692	0.226779	1.60846e-12	11.7936	2.52205e-05	intergenic_variant	MODIFIER	-	-	-	-	-	-	-	-	-	-	rs715492133	-	-	-	-	-
25:9274773	25	9274773	A/C	-1.60577	0.226618	1.60913e-12	11.7934	2.52309e-05	intron_variant	MODIFIER	ATF7IP2	ENSBTAG00000010198	Transcript	ENSBTAT00000013463	protein_coding	-	-	-	-	-	-	-	1	HGNC	HGNC:20397	-
25:9274773	25	9274773	A/C	-1.60577	0.226618	1.60913e-12	11.7934	2.52309e-05	intron_variant	MODIFIER	ATF7IP2	ENSBTAG00000010198	Transcript	ENSBTAT00000064924	protein_coding	-	-	-	-	-	-	-	1	HGNC	HGNC:20397	-
25:9917161	25	9917161	G/A	-1.35924	0.191838	1.61448e-12	11.792	2.53148e-05	downstream_gene_variant	MODIFIER	CLEC16A	ENSBTAG00000005208	Transcript	ENSBTAT00000061555	protein_coding	-	-	-	-	-	rs137402534	2358	1	HGNC	HGNC:29013	-
25:9273491	25	9273491	T/C	-1.60552	0.226628	1.62544e-12	11.789	2.54867e-05	intron_variant	MODIFIER	ATF7IP2	ENSBTAG00000010198	Transcript	ENSBTAT00000013463	protein_coding	-	-	-	-	-	rs445507589	-	1	HGNC	HGNC:20397	-
25:9273491	25	9273491	T/C	-1.60552	0.226628	1.62544e-12	11.789	2.54867e-05	intron_variant	MODIFIER	ATF7IP2	ENSBTAG00000010198	Transcript	ENSBTAT00000064924	protein_coding	-	-	-	-	-	rs445507589	-	1	HGNC	HGNC:20397	-
25:9295270	25	9295270	C/T	-1.60729	0.226882	1.62745e-12	11.7885	2.55181e-05	downstream_gene_variant	MODIFIER	ATF7IP2	ENSBTAG00000010198	Transcript	ENSBTAT00000013463	protein_coding	-	-	-	-	-	rs435164827	4758	1	HGNC	HGNC:20397	-
25:9295270	25	9295270	C/T	-1.60729	0.226882	1.62745e-12	11.7885	2.55181e-05	downstream_gene_variant	MODIFIER	ATF7IP2	ENSBTAG00000010198	Transcript	ENSBTAT00000064924	protein_coding	-	-	-	-	-	rs435164827	4758	1	HGNC	HGNC:20397	-
25:9278174	25	9278174	G/A	-1.6056	0.226647	1.6285e-12	11.7882	2.55346e-05	intron_variant	MODIFIER	ATF7IP2	ENSBTAG00000010198	Transcript	ENSBTAT00000013463	protein_coding	-	-	-	-	-	rs473985595	-	1	HGNC	HGNC:20397	-
25:9278174	25	9278174	G/A	-1.6056	0.226647	1.6285e-12	11.7882	2.55346e-05	intron_variant	MODIFIER	ATF7IP2	ENSBTAG00000010198	Transcript	ENSBTAT00000064924	protein_coding	-	-	-	-	-	rs473985595	-	1	HGNC	HGNC:20397	-
25:9289958	25	9289958	C/G	-1.60669	0.226825	1.63704e-12	11.7859	2.56685e-05	intron_variant	MODIFIER	ATF7IP2	ENSBTAG00000010198	Transcript	ENSBTAT00000013463	protein_coding	-	-	-	-	-	rs441781850	-	1	HGNC	HGNC:20397	-
25:9289958	25	9289958	C/G	-1.60669	0.226825	1.63704e-12	11.7859	2.56685e-05	intron_variant	MODIFIER	ATF7IP2	ENSBTAG00000010198	Transcript	ENSBTAT00000064924	protein_coding	-	-	-	-	-	rs441781850	-	1	HGNC	HGNC:20397	-
25:9273480	25	9273480	T/C	-1.60501	0.226593	1.63877e-12	11.7855	2.56957e-05	intron_variant	MODIFIER	ATF7IP2	ENSBTAG00000010198	Transcript	ENSBTAT00000013463	protein_coding	-	-	-	-	-	rs480198960	-	1	HGNC	HGNC:20397	-
25:9273480	25	9273480	T/C	-1.60501	0.226593	1.63877e-12	11.7855	2.56957e-05	intron_variant	MODIFIER	ATF7IP2	ENSBTAG00000010198	Transcript	ENSBTAT00000064924	protein_coding	-	-	-	-	-	rs480198960	-	1	HGNC	HGNC:20397	-
25:9291135	25	9291135	C/G	-1.60672	0.226836	1.63947e-12	11.7853	2.57066e-05	downstream_gene_variant	MODIFIER	ATF7IP2	ENSBTAG00000010198	Transcript	ENSBTAT00000013463	protein_coding	-	-	-	-	-	rs448731086	623	1	HGNC	HGNC:20397	-
25:9291135	25	9291135	C/G	-1.60672	0.226836	1.63947e-12	11.7853	2.57066e-05	downstream_gene_variant	MODIFIER	ATF7IP2	ENSBTAG00000010198	Transcript	ENSBTAT00000064924	protein_coding	-	-	-	-	-	rs448731086	623	1	HGNC	HGNC:20397	-
25:9290848	25	9290848	T/C	-1.60666	0.226827	1.63958e-12	11.7853	2.57084e-05	downstream_gene_variant	MODIFIER	ATF7IP2	ENSBTAG00000010198	Transcript	ENSBTAT00000013463	protein_coding	-	-	-	-	-	rs477451287	336	1	HGNC	HGNC:20397	-
25:9290848	25	9290848	T/C	-1.60666	0.226827	1.63958e-12	11.7853	2.57084e-05	downstream_gene_variant	MODIFIER	ATF7IP2	ENSBTAG00000010198	Transcript	ENSBTAT00000064924	protein_coding	-	-	-	-	-	rs477451287	336	1	HGNC	HGNC:20397	-
25:9270640	25	9270640	C/T	-1.60479	0.226565	1.64006e-12	11.7851	2.57158e-05	intron_variant	MODIFIER	ATF7IP2	ENSBTAG00000010198	Transcript	ENSBTAT00000013463	protein_coding	-	-	-	-	-	rs478380467	-	1	HGNC	HGNC:20397	-
25:9270640	25	9270640	C/T	-1.60479	0.226565	1.64006e-12	11.7851	2.57158e-05	intron_variant	MODIFIER	ATF7IP2	ENSBTAG00000010198	Transcript	ENSBTAT00000064924	protein_coding	-	-	-	-	-	rs478380467	-	1	HGNC	HGNC:20397	-
25:9275240	25	9275240	C/T	-1.60502	0.226598	1.64033e-12	11.7851	2.57201e-05	intron_variant	MODIFIER	ATF7IP2	ENSBTAG00000010198	Transcript	ENSBTAT00000013463	protein_coding	-	-	-	-	-	rs475663907	-	1	HGNC	HGNC:20397	-
25:9275240	25	9275240	C/T	-1.60502	0.226598	1.64033e-12	11.7851	2.57201e-05	intron_variant	MODIFIER	ATF7IP2	ENSBTAG00000010198	Transcript	ENSBTAT00000064924	protein_coding	-	-	-	-	-	rs475663907	-	1	HGNC	HGNC:20397	-
25:9290694	25	9290694	A/G	-1.60661	0.226824	1.64109e-12	11.7849	2.5732e-05	downstream_gene_variant	MODIFIER	ATF7IP2	ENSBTAG00000010198	Transcript	ENSBTAT00000013463	protein_coding	-	-	-	-	-	rs478981728	182	1	HGNC	HGNC:20397	-
25:9290694	25	9290694	A/G	-1.60661	0.226824	1.64109e-12	11.7849	2.5732e-05	downstream_gene_variant	MODIFIER	ATF7IP2	ENSBTAG00000010198	Transcript	ENSBTAT00000064924	protein_coding	-	-	-	-	-	rs478981728	182	1	HGNC	HGNC:20397	-
25:9290875	25	9290875	T/G	-1.60661	0.226826	1.64162e-12	11.7847	2.57403e-05	downstream_gene_variant	MODIFIER	ATF7IP2	ENSBTAG00000010198	Transcript	ENSBTAT00000013463	protein_coding	-	-	-	-	-	rs446021703	363	1	HGNC	HGNC:20397	-
25:9290875	25	9290875	T/G	-1.60661	0.226826	1.64162e-12	11.7847	2.57403e-05	downstream_gene_variant	MODIFIER	ATF7IP2	ENSBTAG00000010198	Transcript	ENSBTAT00000064924	protein_coding	-	-	-	-	-	rs446021703	363	1	HGNC	HGNC:20397	-
25:9292442	25	9292442	C/T	-1.60667	0.226836	1.64248e-12	11.7845	2.57539e-05	downstream_gene_variant	MODIFIER	ATF7IP2	ENSBTAG00000010198	Transcript	ENSBTAT00000013463	protein_coding	-	-	-	-	-	rs472370055	1930	1	HGNC	HGNC:20397	-
25:9292442	25	9292442	C/T	-1.60667	0.226836	1.64248e-12	11.7845	2.57539e-05	downstream_gene_variant	MODIFIER	ATF7IP2	ENSBTAG00000010198	Transcript	ENSBTAT00000064924	protein_coding	-	-	-	-	-	rs472370055	1930	1	HGNC	HGNC:20397	-
25:9278877	25	9278877	T/A	-1.60505	0.226615	1.64509e-12	11.7838	2.57948e-05	intron_variant	MODIFIER	ATF7IP2	ENSBTAG00000010198	Transcript	ENSBTAT00000013463	protein_coding	-	-	-	-	-	rs453373946	-	1	HGNC	HGNC:20397	-
25:9278877	25	9278877	T/A	-1.60505	0.226615	1.64509e-12	11.7838	2.57948e-05	intron_variant	MODIFIER	ATF7IP2	ENSBTAG00000010198	Transcript	ENSBTAT00000064924	protein_coding	-	-	-	-	-	rs453373946	-	1	HGNC	HGNC:20397	-
25:9279151	25	9279151	A/T	-1.60503	0.226616	1.64621e-12	11.7835	2.58124e-05	intron_variant	MODIFIER	ATF7IP2	ENSBTAG00000010198	Transcript	ENSBTAT00000013463	protein_coding	-	-	-	-	-	rs438996353	-	1	HGNC	HGNC:20397	-
25:9279151	25	9279151	A/T	-1.60503	0.226616	1.64621e-12	11.7835	2.58124e-05	intron_variant	MODIFIER	ATF7IP2	ENSBTAG00000010198	Transcript	ENSBTAT00000064924	protein_coding	-	-	-	-	-	rs438996353	-	1	HGNC	HGNC:20397	-
25:9268424	25	9268424	G/C	-1.60491	0.226603	1.64797e-12	11.783	2.584e-05	intron_variant	MODIFIER	ATF7IP2	ENSBTAG00000010198	Transcript	ENSBTAT00000013463	protein_coding	-	-	-	-	-	rs465648565	-	1	HGNC	HGNC:20397	-
25:9268424	25	9268424	G/C	-1.60491	0.226603	1.64797e-12	11.783	2.584e-05	intron_variant	MODIFIER	ATF7IP2	ENSBTAG00000010198	Transcript	ENSBTAT00000064924	protein_coding	-	-	-	-	-	rs465648565	-	1	HGNC	HGNC:20397	-
25:9932696	25	9932696	T/A	-1.35931	0.191935	1.65209e-12	11.782	2.59046e-05	intergenic_variant	MODIFIER	-	-	-	-	-	-	-	-	-	-	rs109619798	-	-	-	-	-
25:9916807	25	9916807	G/A	-1.4895	0.210329	1.65613e-12	11.7809	2.59678e-05	downstream_gene_variant	MODIFIER	CLEC16A	ENSBTAG00000005208	Transcript	ENSBTAT00000061555	protein_coding	-	-	-	-	-	rs379979079	2004	1	HGNC	HGNC:29013	-
25:9155764	25	9155764	C/T	-1.61331	0.227855	1.672e-12	11.7768	2.62167e-05	intergenic_variant	MODIFIER	-	-	-	-	-	-	-	-	-	-	-	-	-	-	-	-
25:9302018	25	9302018	A/T	-1.60748	0.22705	1.67918e-12	11.7749	2.63293e-05	intergenic_variant	MODIFIER	-	-	-	-	-	-	-	-	-	-	rs439171597	-	-	-	-	-
14:2892147	14	2892147	A/C	-5.26653	0.743897	1.68153e-12	11.7743	2.63661e-05	upstream_gene_variant	MODIFIER	ARC	ENSBTAG00000021639	Transcript	ENSBTAT00000028836	protein_coding	-	-	-	-	-	rs385098705	641	1	HGNC	HGNC:648	-
25:9263605	25	9263605	C/T	-1.6059	0.226855	1.68976e-12	11.7722	2.64952e-05	intron_variant	MODIFIER	ATF7IP2	ENSBTAG00000010198	Transcript	ENSBTAT00000013463	protein_coding	-	-	-	-	-	rs463624455	-	1	HGNC	HGNC:20397	-
25:9263605	25	9263605	C/T	-1.6059	0.226855	1.68976e-12	11.7722	2.64952e-05	intron_variant	MODIFIER	ATF7IP2	ENSBTAG00000010198	Transcript	ENSBTAT00000064924	protein_coding	-	-	-	-	-	rs463624455	-	1	HGNC	HGNC:20397	-
25:9259688	25	9259688	A/G	-1.60661	0.226975	1.69703e-12	11.7703	2.66092e-05	intron_variant	MODIFIER	ATF7IP2	ENSBTAG00000010198	Transcript	ENSBTAT00000013463	protein_coding	-	-	-	-	-	rs478179307	-	1	HGNC	HGNC:20397	-
25:9259688	25	9259688	A/G	-1.60661	0.226975	1.69703e-12	11.7703	2.66092e-05	intron_variant	MODIFIER	ATF7IP2	ENSBTAG00000010198	Transcript	ENSBTAT00000064924	protein_coding	-	-	-	-	-	rs478179307	-	1	HGNC	HGNC:20397	-
25:9259688	25	9259688	A/G	-1.60661	0.226975	1.69703e-12	11.7703	2.66092e-05	upstream_gene_variant	MODIFIER	U6	ENSBTAG00000043497	Transcript	ENSBTAT00000060489	snRNA	-	-	-	-	-	rs478179307	4814	-1	RFAM	-	-
25:9258756	25	9258756	G/A	-1.60636	0.226965	1.70659e-12	11.7679	2.67591e-05	intron_variant	MODIFIER	ATF7IP2	ENSBTAG00000010198	Transcript	ENSBTAT00000013463	protein_coding	-	-	-	-	-	rs456141495	-	1	HGNC	HGNC:20397	-
25:9258756	25	9258756	G/A	-1.60636	0.226965	1.70659e-12	11.7679	2.67591e-05	intron_variant	MODIFIER	ATF7IP2	ENSBTAG00000010198	Transcript	ENSBTAT00000064924	protein_coding	-	-	-	-	-	rs456141495	-	1	HGNC	HGNC:20397	-
25:9258756	25	9258756	G/A	-1.60636	0.226965	1.70659e-12	11.7679	2.67591e-05	upstream_gene_variant	MODIFIER	U6	ENSBTAG00000043497	Transcript	ENSBTAT00000060489	snRNA	-	-	-	-	-	rs456141495	3882	-1	RFAM	-	-
25:9918350	25	9918350	C/G	-1.3537	0.19138	1.75811e-12	11.755	2.75669e-05	downstream_gene_variant	MODIFIER	CLEC16A	ENSBTAG00000005208	Transcript	ENSBTAT00000061555	protein_coding	-	-	-	-	-	rs133106791	3547	1	HGNC	HGNC:29013	-
25:9914989	25	9914989	G/A	-1.35348	0.191365	1.76574e-12	11.7531	2.76865e-05	downstream_gene_variant	MODIFIER	CLEC16A	ENSBTAG00000005208	Transcript	ENSBTAT00000061555	protein_coding	-	-	-	-	-	rs134611009	186	1	HGNC	HGNC:29013	-
25:9918118	25	9918118	C/G	-1.35355	0.191377	1.76689e-12	11.7528	2.77046e-05	downstream_gene_variant	MODIFIER	CLEC16A	ENSBTAG00000005208	Transcript	ENSBTAT00000061555	protein_coding	-	-	-	-	-	rs135805454	3315	1	HGNC	HGNC:29013	-
25:9919987	25	9919987	A/G	-1.35392	0.191436	1.76993e-12	11.752	2.77523e-05	intergenic_variant	MODIFIER	-	-	-	-	-	-	-	-	-	-	rs134452163	-	-	-	-	-
25:9909456	25	9909456	G/A	-1.35285	0.191305	1.77953e-12	11.7497	2.79028e-05	intron_variant	MODIFIER	CLEC16A	ENSBTAG00000005208	Transcript	ENSBTAT00000061555	protein_coding	-	-	-	-	-	rs134545363	-	1	HGNC	HGNC:29013	-
25:9924269	25	9924269	A/G	-1.35376	0.191452	1.78836e-12	11.7475	2.80412e-05	intergenic_variant	MODIFIER	-	-	-	-	-	-	-	-	-	-	rs137224788	-	-	-	-	-
25:9925905	25	9925905	T/C	-1.35376	0.191471	1.79669e-12	11.7455	2.81719e-05	intergenic_variant	MODIFIER	-	-	-	-	-	-	-	-	-	-	rs136174417	-	-	-	-	-
25:9909741	25	9909741	C/G	-1.35254	0.191306	1.80079e-12	11.7445	2.82361e-05	intron_variant	MODIFIER	CLEC16A	ENSBTAG00000005208	Transcript	ENSBTAT00000061555	protein_coding	-	-	-	-	-	rs133645680	-	1	HGNC	HGNC:29013	-
25:9909041	25	9909041	G/C	-1.35265	0.191326	1.80291e-12	11.744	2.82694e-05	intron_variant	MODIFIER	CLEC16A	ENSBTAG00000005208	Transcript	ENSBTAT00000061555	protein_coding	-	-	-	-	-	rs134605504	-	1	HGNC	HGNC:29013	-
25:9909146	25	9909146	C/T	-1.35263	0.191328	1.80495e-12	11.7435	2.83014e-05	intron_variant	MODIFIER	CLEC16A	ENSBTAG00000005208	Transcript	ENSBTAT00000061555	protein_coding	-	-	-	-	-	rs137798501	-	1	HGNC	HGNC:29013	-
25:9910449	25	9910449	T/C	-1.3524	0.191309	1.81123e-12	11.742	2.83998e-05	intron_variant	MODIFIER	CLEC16A	ENSBTAG00000005208	Transcript	ENSBTAT00000061555	protein_coding	-	-	-	-	-	rs136653096	-	1	HGNC	HGNC:29013	-
25:9910191	25	9910191	A/G	-1.35234	0.191301	1.81164e-12	11.7419	2.84063e-05	intron_variant	MODIFIER	CLEC16A	ENSBTAG00000005208	Transcript	ENSBTAT00000061555	protein_coding	-	-	-	-	-	rs135097728	-	1	HGNC	HGNC:29013	-
25:9908705	25	9908705	A/G	-1.35233	0.191301	1.81208e-12	11.7418	2.84132e-05	intron_variant	MODIFIER	CLEC16A	ENSBTAG00000005208	Transcript	ENSBTAT00000061555	protein_coding	-	-	-	-	-	rs136751910	-	1	HGNC	HGNC:29013	-
25:9909436	25	9909436	T/C	-1.35233	0.191301	1.81208e-12	11.7418	2.84132e-05	intron_variant	MODIFIER	CLEC16A	ENSBTAG00000005208	Transcript	ENSBTAT00000061555	protein_coding	-	-	-	-	-	rs135172608	-	1	HGNC	HGNC:29013	-
25:9909580	25	9909580	A/G	-1.35233	0.191301	1.81208e-12	11.7418	2.84132e-05	intron_variant	MODIFIER	CLEC16A	ENSBTAG00000005208	Transcript	ENSBTAT00000061555	protein_coding	-	-	-	-	-	rs135896481	-	1	HGNC	HGNC:29013	-
25:9909870	25	9909870	C/G	-1.35233	0.191301	1.81208e-12	11.7418	2.84132e-05	intron_variant	MODIFIER	CLEC16A	ENSBTAG00000005208	Transcript	ENSBTAT00000061555	protein_coding	-	-	-	-	-	rs135159626	-	1	HGNC	HGNC:29013	-
25:9910131	25	9910131	C/T	-1.35233	0.191301	1.81208e-12	11.7418	2.84132e-05	intron_variant	MODIFIER	CLEC16A	ENSBTAG00000005208	Transcript	ENSBTAT00000061555	protein_coding	-	-	-	-	-	rs136416083	-	1	HGNC	HGNC:29013	-
25:8828750	25	8828750	G/A	-1.58141	0.223707	1.81262e-12	11.7417	2.84216e-05	intergenic_variant	MODIFIER	-	-	-	-	-	-	-	-	-	-	rs454219248	-	-	-	-	-
25:9909990	25	9909990	T/C	-1.35231	0.191302	1.81432e-12	11.7413	2.84482e-05	intron_variant	MODIFIER	CLEC16A	ENSBTAG00000005208	Transcript	ENSBTAT00000061555	protein_coding	-	-	-	-	-	rs133065343	-	1	HGNC	HGNC:29013	-
25:9908695	25	9908695	G/A	-1.3523	0.191302	1.81516e-12	11.7411	2.84614e-05	intron_variant	MODIFIER	CLEC16A	ENSBTAG00000005208	Transcript	ENSBTAT00000061555	protein_coding	-	-	-	-	-	rs133609415	-	1	HGNC	HGNC:29013	-
25:9908684	25	9908684	A/T	-1.35224	0.191302	1.81891e-12	11.7402	2.85203e-05	intron_variant	MODIFIER	CLEC16A	ENSBTAG00000005208	Transcript	ENSBTAT00000061555	protein_coding	-	-	-	-	-	rs136276277	-	1	HGNC	HGNC:29013	-
25:9908847	25	9908847	T/A	-1.35233	0.191315	1.81932e-12	11.7401	2.85266e-05	intron_variant	MODIFIER	CLEC16A	ENSBTAG00000005208	Transcript	ENSBTAT00000061555	protein_coding	-	-	-	-	-	rs136713523	-	1	HGNC	HGNC:29013	-
25:9908598	25	9908598	G/A	-1.35223	0.191305	1.82076e-12	11.7397	2.85493e-05	intron_variant	MODIFIER	CLEC16A	ENSBTAG00000005208	Transcript	ENSBTAT00000061555	protein_coding	-	-	-	-	-	rs109620183	-	1	HGNC	HGNC:29013	-
25:9908748	25	9908748	A/G	-1.35232	0.191328	1.82643e-12	11.7384	2.86382e-05	intron_variant	MODIFIER	CLEC16A	ENSBTAG00000005208	Transcript	ENSBTAT00000061555	protein_coding	-	-	-	-	-	rs135879739	-	1	HGNC	HGNC:29013	-
25:9908482	25	9908482	G/A	-1.35216	0.191306	1.82668e-12	11.7383	2.8642e-05	intron_variant	MODIFIER	CLEC16A	ENSBTAG00000005208	Transcript	ENSBTAT00000061555	protein_coding	-	-	-	-	-	rs133064947	-	1	HGNC	HGNC:29013	-
25:9910464	25	9910464	C/T	-1.3524	0.191346	1.82904e-12	11.7378	2.86791e-05	intron_variant	MODIFIER	CLEC16A	ENSBTAG00000005208	Transcript	ENSBTAT00000061555	protein_coding	-	-	-	-	-	rs134938687	-	1	HGNC	HGNC:29013	-
25:9253393	25	9253393	C/T	-1.60735	0.227419	1.82995e-12	11.7376	2.86933e-05	intron_variant	MODIFIER	ATF7IP2	ENSBTAG00000010198	Transcript	ENSBTAT00000013463	protein_coding	-	-	-	-	-	rs432507894	-	1	HGNC	HGNC:20397	-
25:9253393	25	9253393	C/T	-1.60735	0.227419	1.82995e-12	11.7376	2.86933e-05	intron_variant	MODIFIER	ATF7IP2	ENSBTAG00000010198	Transcript	ENSBTAT00000064924	protein_coding	-	-	-	-	-	rs432507894	-	1	HGNC	HGNC:20397	-
25:9253393	25	9253393	C/T	-1.60735	0.227419	1.82995e-12	11.7376	2.86933e-05	downstream_gene_variant	MODIFIER	U6	ENSBTAG00000043497	Transcript	ENSBTAT00000060489	snRNA	-	-	-	-	-	rs432507894	1376	-1	RFAM	-	-
25:9908465	25	9908465	G/T	-1.35211	0.191307	1.82997e-12	11.7376	2.86936e-05	intron_variant	MODIFIER	CLEC16A	ENSBTAG00000005208	Transcript	ENSBTAT00000061555	protein_coding	-	-	-	-	-	rs137627450	-	1	HGNC	HGNC:29013	-
25:9931713	25	9931713	T/C	-1.35331	0.191503	1.84312e-12	11.7344	2.88998e-05	intergenic_variant	MODIFIER	-	-	-	-	-	-	-	-	-	-	rs135196601	-	-	-	-	-
25:9089467	25	9089467	C/A	-1.61835	0.229126	1.89146e-12	11.7232	2.96578e-05	intergenic_variant	MODIFIER	-	-	-	-	-	-	-	-	-	-	rs384027699	-	-	-	-	-
25:9997197	25	9997197	C/T	-1.65916	0.234936	1.90409e-12	11.7203	2.98559e-05	downstream_gene_variant	MODIFIER	PRM1	ENSBTAG00000021493	Transcript	ENSBTAT00000046692	protein_coding	-	-	-	-	-	-	1661	-1	Uniprot_gn	-	-
25:9997197	25	9997197	C/T	-1.65916	0.234936	1.90409e-12	11.7203	2.98559e-05	upstream_gene_variant	MODIFIER	PRM3	ENSBTAG00000013051	Transcript	ENSBTAT00000017347	protein_coding	-	-	-	-	-	-	2784	-1	Uniprot_gn	-	-
25:9997197	25	9997197	C/T	-1.65916	0.234936	1.90409e-12	11.7203	2.98559e-05	upstream_gene_variant	MODIFIER	-	ENSBTAG00000032880	Transcript	ENSBTAT00000037464	protein_coding	-	-	-	-	-	-	664	-1	-	-	-
5:93817854	5	93817854	A/G	-1.75106	0.247957	1.90758e-12	11.7195	2.99105e-05	intergenic_variant	MODIFIER	-	-	-	-	-	-	-	-	-	-	rs135230210	-	-	-	-	-
25:9898004	25	9898004	C/T	-1.35177	0.191418	1.90845e-12	11.7193	2.99242e-05	intron_variant	MODIFIER	CLEC16A	ENSBTAG00000005208	Transcript	ENSBTAT00000061555	protein_coding	-	-	-	-	-	rs133948799	-	1	HGNC	HGNC:29013	-
25:9246875	25	9246875	G/A	-1.60773	0.227689	1.91913e-12	11.7169	3.00917e-05	synonymous_variant	LOW	ATF7IP2	ENSBTAG00000010198	Transcript	ENSBTAT00000013463	protein_coding	1155	1155	385	R	agG/agA	rs459108919	-	1	HGNC	HGNC:20397	-
25:9246875	25	9246875	G/A	-1.60773	0.227689	1.91913e-12	11.7169	3.00917e-05	synonymous_variant	LOW	ATF7IP2	ENSBTAG00000010198	Transcript	ENSBTAT00000064924	protein_coding	459	459	153	R	agG/agA	rs459108919	-	1	HGNC	HGNC:20397	-
25:9898599	25	9898599	G/C	-1.35225	0.191509	1.92032e-12	11.7166	3.01104e-05	intron_variant	MODIFIER	CLEC16A	ENSBTAG00000005208	Transcript	ENSBTAT00000061555	protein_coding	-	-	-	-	-	rs134459723	-	1	HGNC	HGNC:29013	-
14:4068731	14	4068731	C/A	-5.60296	0.793611	1.93291e-12	11.7138	3.03077e-05	downstream_gene_variant	MODIFIER	PTK2	ENSBTAG00000009578	Transcript	ENSBTAT00000012605	protein_coding	-	-	-	-	-	rs210998885	3721	1	EntrezGene	-	-
14:4068731	14	4068731	C/A	-5.60296	0.793611	1.93291e-12	11.7138	3.03077e-05	downstream_gene_variant	MODIFIER	PTK2	ENSBTAG00000009578	Transcript	ENSBTAT00000064860	protein_coding	-	-	-	-	-	rs210998885	3721	1	EntrezGene	-	-
25:9903210	25	9903210	C/T	-1.3533	0.191745	1.96395e-12	11.7069	3.07945e-05	intron_variant	MODIFIER	CLEC16A	ENSBTAG00000005208	Transcript	ENSBTAT00000061555	protein_coding	-	-	-	-	-	rs134924155	-	1	HGNC	HGNC:29013	-
25:9236697	25	9236697	G/A	-1.60865	0.227973	1.9857e-12	11.7021	3.11354e-05	upstream_gene_variant	MODIFIER	ATF7IP2	ENSBTAG00000010198	Transcript	ENSBTAT00000013463	protein_coding	-	-	-	-	-	rs436923045	1690	1	HGNC	HGNC:20397	-
25:9236697	25	9236697	G/A	-1.60865	0.227973	1.9857e-12	11.7021	3.11354e-05	upstream_gene_variant	MODIFIER	ATF7IP2	ENSBTAG00000010198	Transcript	ENSBTAT00000064924	protein_coding	-	-	-	-	-	rs436923045	1690	1	HGNC	HGNC:20397	-
14:3368824	14	3368824	G/A	-5.31551	0.753318	1.98805e-12	11.7016	3.11723e-05	intergenic_variant	MODIFIER	-	-	-	-	-	-	-	-	-	-	rs208617544	-	-	-	-	-
25:9898778	25	9898778	A/G	-1.3503	0.191393	2.00227e-12	11.6985	3.13953e-05	intron_variant	MODIFIER	CLEC16A	ENSBTAG00000005208	Transcript	ENSBTAT00000061555	protein_coding	-	-	-	-	-	rs133062377	-	1	HGNC	HGNC:29013	-
25:9913581	25	9913581	A/G	-1.35049	0.19143	2.00745e-12	11.6974	3.14765e-05	intron_variant	MODIFIER	CLEC16A	ENSBTAG00000005208	Transcript	ENSBTAT00000061555	protein_coding	-	-	-	-	-	rs135683676	-	1	HGNC	HGNC:29013	-
25:9898803	25	9898803	C/G	-1.34949	0.191308	2.01822e-12	11.695	3.16454e-05	intron_variant	MODIFIER	CLEC16A	ENSBTAG00000005208	Transcript	ENSBTAT00000061555	protein_coding	-	-	-	-	-	rs134116038	-	1	HGNC	HGNC:29013	-
25:9898804	25	9898804	T/A	-1.34948	0.191308	2.01834e-12	11.695	3.16472e-05	intron_variant	MODIFIER	CLEC16A	ENSBTAG00000005208	Transcript	ENSBTAT00000061555	protein_coding	-	-	-	-	-	rs135537097	-	1	HGNC	HGNC:29013	-
25:9997825	25	9997825	G/A	-1.6577	0.235007	2.02095e-12	11.6944	3.16881e-05	downstream_gene_variant	MODIFIER	PRM1	ENSBTAG00000021493	Transcript	ENSBTAT00000046692	protein_coding	-	-	-	-	-	rs521861425	1033	-1	Uniprot_gn	-	-
25:9997825	25	9997825	G/A	-1.6577	0.235007	2.02095e-12	11.6944	3.16881e-05	upstream_gene_variant	MODIFIER	PRM3	ENSBTAG00000013051	Transcript	ENSBTAT00000017347	protein_coding	-	-	-	-	-	rs521861425	3412	-1	Uniprot_gn	-	-
25:9997825	25	9997825	G/A	-1.6577	0.235007	2.02095e-12	11.6944	3.16881e-05	upstream_gene_variant	MODIFIER	-	ENSBTAG00000032880	Transcript	ENSBTAT00000037464	protein_coding	-	-	-	-	-	rs521861425	1292	-1	-	-	-
25:9913337	25	9913337	A/G	-1.35047	0.191458	2.02395e-12	11.6938	3.17353e-05	intron_variant	MODIFIER	CLEC16A	ENSBTAG00000005208	Transcript	ENSBTAT00000061555	protein_coding	-	-	-	-	-	rs137222102	-	1	HGNC	HGNC:29013	-
25:9906629	25	9906629	G/A	-1.34923	0.191283	2.02425e-12	11.6937	3.17399e-05	intron_variant	MODIFIER	CLEC16A	ENSBTAG00000005208	Transcript	ENSBTAT00000061555	protein_coding	-	-	-	-	-	rs109757350	-	1	HGNC	HGNC:29013	-
25:9913335	25	9913335	G/A	-1.35046	0.191458	2.02489e-12	11.6936	3.17499e-05	intron_variant	MODIFIER	CLEC16A	ENSBTAG00000005208	Transcript	ENSBTAT00000061555	protein_coding	-	-	-	-	-	rs133540563	-	1	HGNC	HGNC:29013	-
14:2222973	14	2222973	G/A	-5.44667	0.772224	2.02943e-12	11.6926	3.18211e-05	upstream_gene_variant	MODIFIER	FAM83H	ENSBTAG00000038682	Transcript	ENSBTAT00000019225	protein_coding	-	-	-	-	-	rs207487074	4377	1	HGNC	HGNC:24797	-
25:9111283	25	9111283	C/T	-1.61715	0.22928	2.03023e-12	11.6925	3.18337e-05	intergenic_variant	MODIFIER	-	-	-	-	-	-	-	-	-	-	-	-	-	-	-	-
25:9233665	25	9233665	C/T	-1.60902	0.228134	2.03342e-12	11.6918	3.18837e-05	upstream_gene_variant	MODIFIER	ATF7IP2	ENSBTAG00000010198	Transcript	ENSBTAT00000013463	protein_coding	-	-	-	-	-	-	4722	1	HGNC	HGNC:20397	-
25:9233665	25	9233665	C/T	-1.60902	0.228134	2.03342e-12	11.6918	3.18837e-05	upstream_gene_variant	MODIFIER	ATF7IP2	ENSBTAG00000010198	Transcript	ENSBTAT00000064924	protein_coding	-	-	-	-	-	-	4722	1	HGNC	HGNC:20397	-
25:9910674	25	9910674	C/T	-1.35913	0.192712	2.03801e-12	11.6908	3.19557e-05	intron_variant	MODIFIER	CLEC16A	ENSBTAG00000005208	Transcript	ENSBTAT00000061555	protein_coding	-	-	-	-	-	rs380702953	-	1	HGNC	HGNC:29013	-
25:9231611	25	9231611	C/T	-1.60926	0.22818	2.03869e-12	11.6906	3.19663e-05	intergenic_variant	MODIFIER	-	-	-	-	-	-	-	-	-	-	-	-	-	-	-	-
25:9910680	25	9910680	G/T	-1.35907	0.192733	2.05345e-12	11.6875	3.21978e-05	intron_variant	MODIFIER	CLEC16A	ENSBTAG00000005208	Transcript	ENSBTAT00000061555	protein_coding	-	-	-	-	-	rs439913719	-	1	HGNC	HGNC:29013	-
25:9899211	25	9899211	T/C	-1.34925	0.191376	2.073e-12	11.6834	3.25043e-05	intron_variant	MODIFIER	CLEC16A	ENSBTAG00000005208	Transcript	ENSBTAT00000061555	protein_coding	-	-	-	-	-	rs133940593	-	1	HGNC	HGNC:29013	-
25:9903572	25	9903572	G/A	-1.34891	0.191331	2.07399e-12	11.6832	3.25199e-05	intron_variant	MODIFIER	CLEC16A	ENSBTAG00000005208	Transcript	ENSBTAT00000061555	protein_coding	-	-	-	-	-	rs134543653	-	1	HGNC	HGNC:29013	-
25:8808066	25	8808066	G/A	-1.60139	0.227146	2.07612e-12	11.6827	3.25532e-05	intergenic_variant	MODIFIER	-	-	-	-	-	-	-	-	-	-	rs448976416	-	-	-	-	-
25:9898899	25	9898899	C/T	-1.34935	0.191397	2.07637e-12	11.6827	3.25572e-05	intron_variant	MODIFIER	CLEC16A	ENSBTAG00000005208	Transcript	ENSBTAT00000061555	protein_coding	-	-	-	-	-	rs137226889	-	1	HGNC	HGNC:29013	-
25:9898904	25	9898904	C/T	-1.34934	0.191397	2.0767e-12	11.6826	3.25624e-05	intron_variant	MODIFIER	CLEC16A	ENSBTAG00000005208	Transcript	ENSBTAT00000061555	protein_coding	-	-	-	-	-	rs136112658	-	1	HGNC	HGNC:29013	-
25:9898664	25	9898664	G/A	-1.34911	0.191369	2.07976e-12	11.682	3.26103e-05	intron_variant	MODIFIER	CLEC16A	ENSBTAG00000005208	Transcript	ENSBTAT00000061555	protein_coding	-	-	-	-	-	rs135397399	-	1	HGNC	HGNC:29013	-
25:9899122	25	9899122	A/G	-1.34871	0.191316	2.0812e-12	11.6817	3.26329e-05	intron_variant	MODIFIER	CLEC16A	ENSBTAG00000005208	Transcript	ENSBTAT00000061555	protein_coding	-	-	-	-	-	rs135698932	-	1	HGNC	HGNC:29013	-
25:9903565	25	9903565	C/A	-1.34896	0.191351	2.08133e-12	11.6817	3.26349e-05	intron_variant	MODIFIER	CLEC16A	ENSBTAG00000005208	Transcript	ENSBTAT00000061555	protein_coding	-	-	-	-	-	rs136846729	-	1	HGNC	HGNC:29013	-
25:9903525	25	9903525	C/T	-1.349	0.191357	2.08156e-12	11.6816	3.26385e-05	intron_variant	MODIFIER	CLEC16A	ENSBTAG00000005208	Transcript	ENSBTAT00000061555	protein_coding	-	-	-	-	-	rs137081907	-	1	HGNC	HGNC:29013	-
25:9903549	25	9903549	G/A	-1.34888	0.19134	2.0817e-12	11.6816	3.26408e-05	intron_variant	MODIFIER	CLEC16A	ENSBTAG00000005208	Transcript	ENSBTAT00000061555	protein_coding	-	-	-	-	-	rs135768758	-	1	HGNC	HGNC:29013	-
25:9899126	25	9899126	A/G	-1.34871	0.191317	2.08198e-12	11.6815	3.26451e-05	intron_variant	MODIFIER	CLEC16A	ENSBTAG00000005208	Transcript	ENSBTAT00000061555	protein_coding	-	-	-	-	-	rs137800396	-	1	HGNC	HGNC:29013	-
25:9907146	25	9907146	G/A	-1.34909	0.191373	2.08312e-12	11.6813	3.26631e-05	intron_variant	MODIFIER	CLEC16A	ENSBTAG00000005208	Transcript	ENSBTAT00000061555	protein_coding	-	-	-	-	-	rs135461911	-	1	HGNC	HGNC:29013	-
25:9897919	25	9897919	C/G	-1.34849	0.191289	2.08354e-12	11.6812	3.26696e-05	intron_variant	MODIFIER	CLEC16A	ENSBTAG00000005208	Transcript	ENSBTAT00000061555	protein_coding	-	-	-	-	-	rs135638778	-	1	HGNC	HGNC:29013	-
25:9899907	25	9899907	G/A	-1.35023	0.191536	2.08393e-12	11.6811	3.26757e-05	intron_variant	MODIFIER	CLEC16A	ENSBTAG00000005208	Transcript	ENSBTAT00000061555	protein_coding	-	-	-	-	-	rs132988141	-	1	HGNC	HGNC:29013	-
25:9899223	25	9899223	T/C	-1.3497	0.191461	2.08395e-12	11.6811	3.26761e-05	intron_variant	MODIFIER	CLEC16A	ENSBTAG00000005208	Transcript	ENSBTAT00000061555	protein_coding	-	-	-	-	-	rs137398355	-	1	HGNC	HGNC:29013	-
25:9896098	25	9896098	C/T	-1.34875	0.191327	2.08459e-12	11.681	3.26861e-05	intron_variant	MODIFIER	CLEC16A	ENSBTAG00000005208	Transcript	ENSBTAT00000061555	protein_coding	-	-	-	-	-	rs134934247	-	1	HGNC	HGNC:29013	-
25:9896102	25	9896102	A/G	-1.34868	0.191317	2.08485e-12	11.6809	3.26901e-05	intron_variant	MODIFIER	CLEC16A	ENSBTAG00000005208	Transcript	ENSBTAT00000061555	protein_coding	-	-	-	-	-	rs134011285	-	1	HGNC	HGNC:29013	-
14:3369403	14	3369403	C/T	-5.30779	0.752947	2.08619e-12	11.6806	3.27112e-05	intergenic_variant	MODIFIER	-	-	-	-	-	-	-	-	-	-	rs211180563	-	-	-	-	-
25:9899239	25	9899239	C/G	-1.34945	0.191439	2.0921e-12	11.6794	3.28039e-05	intron_variant	MODIFIER	CLEC16A	ENSBTAG00000005208	Transcript	ENSBTAT00000061555	protein_coding	-	-	-	-	-	rs132855172	-	1	HGNC	HGNC:29013	-
25:9907134	25	9907134	G/A	-1.34903	0.191382	2.09307e-12	11.6792	3.2819e-05	intron_variant	MODIFIER	CLEC16A	ENSBTAG00000005208	Transcript	ENSBTAT00000061555	protein_coding	-	-	-	-	-	rs134085483	-	1	HGNC	HGNC:29013	-
25:9897936	25	9897936	T/C	-1.34826	0.19128	2.09679e-12	11.6784	3.28774e-05	intron_variant	MODIFIER	CLEC16A	ENSBTAG00000005208	Transcript	ENSBTAT00000061555	protein_coding	-	-	-	-	-	rs132873290	-	1	HGNC	HGNC:29013	-
25:9896187	25	9896187	A/G	-1.34843	0.191308	2.09876e-12	11.678	3.29083e-05	intron_variant	MODIFIER	CLEC16A	ENSBTAG00000005208	Transcript	ENSBTAT00000061555	protein_coding	-	-	-	-	-	rs132648638	-	1	HGNC	HGNC:29013	-
25:9230040	25	9230040	G/A	-1.6094	0.228334	2.09929e-12	11.6779	3.29165e-05	intergenic_variant	MODIFIER	-	-	-	-	-	-	-	-	-	-	rs434033150	-	-	-	-	-
25:9903832	25	9903832	A/C	-1.34833	0.191295	2.0996e-12	11.6779	3.29214e-05	intron_variant	MODIFIER	CLEC16A	ENSBTAG00000005208	Transcript	ENSBTAT00000061555	protein_coding	-	-	-	-	-	rs133578428	-	1	HGNC	HGNC:29013	-
25:9905997	25	9905997	T/C	-1.34832	0.191294	2.09979e-12	11.6778	3.29245e-05	intron_variant	MODIFIER	CLEC16A	ENSBTAG00000005208	Transcript	ENSBTAT00000061555	protein_coding	-	-	-	-	-	rs379602160	-	1	HGNC	HGNC:29013	-
25:9896191	25	9896191	G/A	-1.3484	0.191306	2.10024e-12	11.6777	3.29315e-05	intron_variant	MODIFIER	CLEC16A	ENSBTAG00000005208	Transcript	ENSBTAT00000061555	protein_coding	-	-	-	-	-	rs134125365	-	1	HGNC	HGNC:29013	-
25:9905654	25	9905654	C/T	-1.34824	0.191286	2.10167e-12	11.6774	3.29538e-05	intron_variant	MODIFIER	CLEC16A	ENSBTAG00000005208	Transcript	ENSBTAT00000061555	protein_coding	-	-	-	-	-	rs137286095	-	1	HGNC	HGNC:29013	-
25:9906269	25	9906269	T/C	-1.34823	0.191285	2.102e-12	11.6774	3.2959e-05	intron_variant	MODIFIER	CLEC16A	ENSBTAG00000005208	Transcript	ENSBTAT00000061555	protein_coding	-	-	-	-	-	rs136512241	-	1	HGNC	HGNC:29013	-
25:9906951	25	9906951	T/C	-1.3482	0.191283	2.10375e-12	11.677	3.29864e-05	intron_variant	MODIFIER	CLEC16A	ENSBTAG00000005208	Transcript	ENSBTAT00000061555	protein_coding	-	-	-	-	-	rs135194542	-	1	HGNC	HGNC:29013	-
25:9906391	25	9906391	C/A	-1.34823	0.19129	2.10473e-12	11.6768	3.30018e-05	intron_variant	MODIFIER	CLEC16A	ENSBTAG00000005208	Transcript	ENSBTAT00000061555	protein_coding	-	-	-	-	-	rs135004690	-	1	HGNC	HGNC:29013	-
25:9896656	25	9896656	C/T	-1.34819	0.191286	2.10566e-12	11.6766	3.30164e-05	intron_variant	MODIFIER	CLEC16A	ENSBTAG00000005208	Transcript	ENSBTAT00000061555	protein_coding	-	-	-	-	-	rs137626772	-	1	HGNC	HGNC:29013	-
25:9896883	25	9896883	G/A	-1.34817	0.191283	2.1058e-12	11.6766	3.30187e-05	intron_variant	MODIFIER	CLEC16A	ENSBTAG00000005208	Transcript	ENSBTAT00000061555	protein_coding	-	-	-	-	-	rs133397551	-	1	HGNC	HGNC:29013	-
25:9906373	25	9906373	G/A	-1.34813	0.191278	2.10603e-12	11.6765	3.30222e-05	intron_variant	MODIFIER	CLEC16A	ENSBTAG00000005208	Transcript	ENSBTAT00000061555	protein_coding	-	-	-	-	-	rs379849649	-	1	HGNC	HGNC:29013	-
25:9906370	25	9906370	A/G	-1.34812	0.191278	2.10668e-12	11.6764	3.30325e-05	intron_variant	MODIFIER	CLEC16A	ENSBTAG00000005208	Transcript	ENSBTAT00000061555	protein_coding	-	-	-	-	-	rs137019902	-	1	HGNC	HGNC:29013	-
25:9906786	25	9906786	C/G	-1.34814	0.191281	2.10715e-12	11.6763	3.30398e-05	intron_variant	MODIFIER	CLEC16A	ENSBTAG00000005208	Transcript	ENSBTAT00000061555	protein_coding	-	-	-	-	-	rs134139631	-	1	HGNC	HGNC:29013	-
25:9896799	25	9896799	T/C	-1.34861	0.191349	2.1077e-12	11.6762	3.30484e-05	intron_variant	MODIFIER	CLEC16A	ENSBTAG00000005208	Transcript	ENSBTAT00000061555	protein_coding	-	-	-	-	-	rs133502891	-	1	HGNC	HGNC:29013	-
25:9899289	25	9899289	A/T	-1.34889	0.191389	2.10771e-12	11.6762	3.30486e-05	intron_variant	MODIFIER	CLEC16A	ENSBTAG00000005208	Transcript	ENSBTAT00000061555	protein_coding	-	-	-	-	-	rs134132153	-	1	HGNC	HGNC:29013	-
25:9903605	25	9903605	C/T	-1.34831	0.191307	2.10813e-12	11.6761	3.30552e-05	intron_variant	MODIFIER	CLEC16A	ENSBTAG00000005208	Transcript	ENSBTAT00000061555	protein_coding	-	-	-	-	-	rs380088064	-	1	HGNC	HGNC:29013	-
25:9907335	25	9907335	G/C	-1.34823	0.191297	2.10889e-12	11.6759	3.30671e-05	intron_variant	MODIFIER	CLEC16A	ENSBTAG00000005208	Transcript	ENSBTAT00000061555	protein_coding	-	-	-	-	-	rs133455424	-	1	HGNC	HGNC:29013	-
25:9897724	25	9897724	G/A	-1.3481	0.191279	2.10923e-12	11.6759	3.30724e-05	intron_variant	MODIFIER	CLEC16A	ENSBTAG00000005208	Transcript	ENSBTAT00000061555	protein_coding	-	-	-	-	-	rs134616114	-	1	HGNC	HGNC:29013	-
25:9905608	25	9905608	A/G	-1.34809	0.191278	2.10929e-12	11.6759	3.30734e-05	intron_variant	MODIFIER	CLEC16A	ENSBTAG00000005208	Transcript	ENSBTAT00000061555	protein_coding	-	-	-	-	-	rs108994878	-	1	HGNC	HGNC:29013	-
25:9907343	25	9907343	C/T	-1.34822	0.191297	2.10956e-12	11.6758	3.30777e-05	intron_variant	MODIFIER	CLEC16A	ENSBTAG00000005208	Transcript	ENSBTAT00000061555	protein_coding	-	-	-	-	-	rs137190082	-	1	HGNC	HGNC:29013	-
25:9897875	25	9897875	A/G	-1.34809	0.191279	2.10966e-12	11.6758	3.30791e-05	intron_variant	MODIFIER	CLEC16A	ENSBTAG00000005208	Transcript	ENSBTAT00000061555	protein_coding	-	-	-	-	-	rs133961875	-	1	HGNC	HGNC:29013	-
25:9903449	25	9903449	A/G	-1.34829	0.191307	2.10976e-12	11.6758	3.30808e-05	intron_variant	MODIFIER	CLEC16A	ENSBTAG00000005208	Transcript	ENSBTAT00000061555	protein_coding	-	-	-	-	-	rs132651521	-	1	HGNC	HGNC:29013	-
25:9904167	25	9904167	G/A	-1.34818	0.191293	2.10991e-12	11.6757	3.3083e-05	synonymous_variant	LOW	CLEC16A	ENSBTAG00000005208	Transcript	ENSBTAT00000061555	protein_coding	2841	2694	898	S	tcG/tcA	rs135815481	-	1	HGNC	HGNC:29013	-
25:9898825	25	9898825	G/C	-1.3481	0.191281	2.11017e-12	11.6757	3.30871e-05	intron_variant	MODIFIER	CLEC16A	ENSBTAG00000005208	Transcript	ENSBTAT00000061555	protein_coding	-	-	-	-	-	rs133493696	-	1	HGNC	HGNC:29013	-
25:9898417	25	9898417	G/C	-1.34809	0.19128	2.11037e-12	11.6756	3.30904e-05	intron_variant	MODIFIER	CLEC16A	ENSBTAG00000005208	Transcript	ENSBTAT00000061555	protein_coding	-	-	-	-	-	rs135667555	-	1	HGNC	HGNC:29013	-
25:9903761	25	9903761	C/G	-1.34813	0.191288	2.11165e-12	11.6754	3.31104e-05	intron_variant	MODIFIER	CLEC16A	ENSBTAG00000005208	Transcript	ENSBTAT00000061555	protein_coding	-	-	-	-	-	rs136078344	-	1	HGNC	HGNC:29013	-
25:9903697	25	9903697	A/G	-1.34814	0.19129	2.11167e-12	11.6754	3.31107e-05	intron_variant	MODIFIER	CLEC16A	ENSBTAG00000005208	Transcript	ENSBTAT00000061555	protein_coding	-	-	-	-	-	rs133405885	-	1	HGNC	HGNC:29013	-
25:9897030	25	9897030	T/C	-1.34806	0.191278	2.11209e-12	11.6753	3.31172e-05	intron_variant	MODIFIER	CLEC16A	ENSBTAG00000005208	Transcript	ENSBTAT00000061555	protein_coding	-	-	-	-	-	rs136089918	-	1	HGNC	HGNC:29013	-
25:9899038	25	9899038	G/A	-1.34806	0.191279	2.11216e-12	11.6753	3.31183e-05	intron_variant	MODIFIER	CLEC16A	ENSBTAG00000005208	Transcript	ENSBTAT00000061555	protein_coding	-	-	-	-	-	rs136510850	-	1	HGNC	HGNC:29013	-
25:9897000	25	9897000	T/C	-1.34805	0.191278	2.11246e-12	11.6752	3.31231e-05	intron_variant	MODIFIER	CLEC16A	ENSBTAG00000005208	Transcript	ENSBTAT00000061555	protein_coding	-	-	-	-	-	rs135252406	-	1	HGNC	HGNC:29013	-
25:9898203	25	9898203	T/C	-1.34805	0.191278	2.11246e-12	11.6752	3.31231e-05	intron_variant	MODIFIER	CLEC16A	ENSBTAG00000005208	Transcript	ENSBTAT00000061555	protein_coding	-	-	-	-	-	rs133043740	-	1	HGNC	HGNC:29013	-
25:9899066	25	9899066	C/T	-1.34805	0.191278	2.11246e-12	11.6752	3.31231e-05	intron_variant	MODIFIER	CLEC16A	ENSBTAG00000005208	Transcript	ENSBTAT00000061555	protein_coding	-	-	-	-	-	rs134315058	-	1	HGNC	HGNC:29013	-
25:9905631	25	9905631	C/T	-1.34804	0.191278	2.11268e-12	11.6752	3.31264e-05	intron_variant	MODIFIER	CLEC16A	ENSBTAG00000005208	Transcript	ENSBTAT00000061555	protein_coding	-	-	-	-	-	rs110911816	-	1	HGNC	HGNC:29013	-
25:9897164	25	9897164	A/T	-1.34812	0.191288	2.11281e-12	11.6751	3.31285e-05	intron_variant	MODIFIER	CLEC16A	ENSBTAG00000005208	Transcript	ENSBTAT00000061555	protein_coding	-	-	-	-	-	rs136874440	-	1	HGNC	HGNC:29013	-
25:9907564	25	9907564	A/G	-1.34807	0.191281	2.11288e-12	11.6751	3.31296e-05	intron_variant	MODIFIER	CLEC16A	ENSBTAG00000005208	Transcript	ENSBTAT00000061555	protein_coding	-	-	-	-	-	rs135870849	-	1	HGNC	HGNC:29013	-
25:9903378	25	9903378	A/C	-1.34826	0.191309	2.1131e-12	11.6751	3.31331e-05	intron_variant	MODIFIER	CLEC16A	ENSBTAG00000005208	Transcript	ENSBTAT00000061555	protein_coding	-	-	-	-	-	rs136164611	-	1	HGNC	HGNC:29013	-
25:9898947	25	9898947	G/C	-1.34825	0.191308	2.11337e-12	11.675	3.31374e-05	intron_variant	MODIFIER	CLEC16A	ENSBTAG00000005208	Transcript	ENSBTAT00000061555	protein_coding	-	-	-	-	-	rs136825329	-	1	HGNC	HGNC:29013	-
25:9904358	25	9904358	T/C	-1.34805	0.19128	2.1138e-12	11.6749	3.31441e-05	intron_variant	MODIFIER	CLEC16A	ENSBTAG00000005208	Transcript	ENSBTAT00000061555	protein_coding	-	-	-	-	-	rs133112572	-	1	HGNC	HGNC:29013	-
25:9903635	25	9903635	A/G	-1.34813	0.191293	2.1142e-12	11.6749	3.31503e-05	intron_variant	MODIFIER	CLEC16A	ENSBTAG00000005208	Transcript	ENSBTAT00000061555	protein_coding	-	-	-	-	-	rs137590259	-	1	HGNC	HGNC:29013	-
25:9898956	25	9898956	G/A	-1.3482	0.191307	2.11625e-12	11.6744	3.31824e-05	intron_variant	MODIFIER	CLEC16A	ENSBTAG00000005208	Transcript	ENSBTAT00000061555	protein_coding	-	-	-	-	-	rs135220626	-	1	HGNC	HGNC:29013	-
25:9907750	25	9907750	A/G	-1.34817	0.191306	2.11798e-12	11.6741	3.32096e-05	intron_variant	MODIFIER	CLEC16A	ENSBTAG00000005208	Transcript	ENSBTAT00000061555	protein_coding	-	-	-	-	-	rs136710724	-	1	HGNC	HGNC:29013	-
25:9903946	25	9903946	C/G	-1.34825	0.191317	2.11843e-12	11.674	3.32167e-05	intron_variant	MODIFIER	CLEC16A	ENSBTAG00000005208	Transcript	ENSBTAT00000061555	protein_coding	-	-	-	-	-	rs137017584	-	1	HGNC	HGNC:29013	-
25:9900943	25	9900943	C/T	-1.35114	0.191728	2.11888e-12	11.6739	3.32237e-05	intron_variant	MODIFIER	CLEC16A	ENSBTAG00000005208	Transcript	ENSBTAT00000061555	protein_coding	-	-	-	-	-	rs383456965	-	1	HGNC	HGNC:29013	-
25:9903908	25	9903908	C/G	-1.34803	0.191289	2.12015e-12	11.6736	3.32437e-05	intron_variant	MODIFIER	CLEC16A	ENSBTAG00000005208	Transcript	ENSBTAT00000061555	protein_coding	-	-	-	-	-	rs110128021	-	1	HGNC	HGNC:29013	-
25:9903937	25	9903937	G/A	-1.34802	0.191288	2.12037e-12	11.6736	3.3247e-05	intron_variant	MODIFIER	CLEC16A	ENSBTAG00000005208	Transcript	ENSBTAT00000061555	protein_coding	-	-	-	-	-	rs133200773	-	1	HGNC	HGNC:29013	-
25:9900944	25	9900944	A/G	-1.35112	0.191731	2.1216e-12	11.6733	3.32664e-05	intron_variant	MODIFIER	CLEC16A	ENSBTAG00000005208	Transcript	ENSBTAT00000061555	protein_coding	-	-	-	-	-	rs385558083	-	1	HGNC	HGNC:29013	-
25:9144115	25	9144115	C/T	-1.61042	0.228527	2.12169e-12	11.6733	3.32678e-05	intergenic_variant	MODIFIER	-	-	-	-	-	-	-	-	-	-	rs445449967	-	-	-	-	-
25:9903967	25	9903967	G/T	-1.34833	0.191338	2.12393e-12	11.6729	3.33028e-05	intron_variant	MODIFIER	CLEC16A	ENSBTAG00000005208	Transcript	ENSBTAT00000061555	protein_coding	-	-	-	-	-	rs134994628	-	1	HGNC	HGNC:29013	-
25:9904063	25	9904063	C/T	-1.34808	0.191308	2.1268e-12	11.6723	3.3348e-05	intron_variant	MODIFIER	CLEC16A	ENSBTAG00000005208	Transcript	ENSBTAT00000061555	protein_coding	-	-	-	-	-	rs133938194	-	1	HGNC	HGNC:29013	-
25:9902490	25	9902490	G/A	-1.3504	0.191641	2.12866e-12	11.6719	3.33771e-05	intron_variant	MODIFIER	CLEC16A	ENSBTAG00000005208	Transcript	ENSBTAT00000061555	protein_coding	-	-	-	-	-	rs133597676	-	1	HGNC	HGNC:29013	-
25:9902513	25	9902513	G/A	-1.35038	0.191641	2.13023e-12	11.6716	3.34017e-05	intron_variant	MODIFIER	CLEC16A	ENSBTAG00000005208	Transcript	ENSBTAT00000061555	protein_coding	-	-	-	-	-	rs135459525	-	1	HGNC	HGNC:29013	-
25:9902897	25	9902897	A/G	-1.34975	0.191553	2.13108e-12	11.6714	3.3415e-05	intron_variant	MODIFIER	CLEC16A	ENSBTAG00000005208	Transcript	ENSBTAT00000061555	protein_coding	-	-	-	-	-	rs137430085	-	1	HGNC	HGNC:29013	-
25:9904006	25	9904006	A/C	-1.34848	0.191373	2.13113e-12	11.6714	3.34157e-05	intron_variant	MODIFIER	CLEC16A	ENSBTAG00000005208	Transcript	ENSBTAT00000061555	protein_coding	-	-	-	-	-	rs132861810	-	1	HGNC	HGNC:29013	-
25:9900972	25	9900972	G/A	-1.35057	0.191678	2.13596e-12	11.6704	3.34915e-05	intron_variant	MODIFIER	CLEC16A	ENSBTAG00000005208	Transcript	ENSBTAT00000061555	protein_coding	-	-	-	-	-	rs135110038	-	1	HGNC	HGNC:29013	-
25:9227419	25	9227419	T/G	-1.60961	0.228465	2.14661e-12	11.6682	3.36585e-05	intergenic_variant	MODIFIER	-	-	-	-	-	-	-	-	-	-	rs482655609	-	-	-	-	-
25:9907885	25	9907885	A/G	-1.34751	0.191288	2.161e-12	11.6653	3.38842e-05	intron_variant	MODIFIER	CLEC16A	ENSBTAG00000005208	Transcript	ENSBTAT00000061555	protein_coding	-	-	-	-	-	rs137768685	-	1	HGNC	HGNC:29013	-
25:9226840	25	9226840	T/C	-1.60963	0.2285	2.16211e-12	11.6651	3.39016e-05	intergenic_variant	MODIFIER	-	-	-	-	-	-	-	-	-	-	rs439904732	-	-	-	-	-
25:9907848	25	9907848	T/C	-1.34749	0.191288	2.16215e-12	11.6651	3.39022e-05	intron_variant	MODIFIER	CLEC16A	ENSBTAG00000005208	Transcript	ENSBTAT00000061555	protein_coding	-	-	-	-	-	rs135004370	-	1	HGNC	HGNC:29013	-
25:9907918	25	9907918	C/T	-1.34745	0.191288	2.16562e-12	11.6644	3.39566e-05	intron_variant	MODIFIER	CLEC16A	ENSBTAG00000005208	Transcript	ENSBTAT00000061555	protein_coding	-	-	-	-	-	rs135719091	-	1	HGNC	HGNC:29013	-
25:9904412	25	9904412	G/C	-1.34714	0.191296	2.19502e-12	11.6586	3.44176e-05	intron_variant	MODIFIER	CLEC16A	ENSBTAG00000005208	Transcript	ENSBTAT00000061555	protein_coding	-	-	-	-	-	rs134026157	-	1	HGNC	HGNC:29013	-
14:4080050	14	4080050	G/A	-5.60476	0.795927	2.20095e-12	11.6574	3.45106e-05	intergenic_variant	MODIFIER	-	-	-	-	-	-	-	-	-	-	rs211131963	-	-	-	-	-
25:8816025	25	8816025	A/G	-1.59841	0.226989	2.20125e-12	11.6573	3.45152e-05	intergenic_variant	MODIFIER	-	-	-	-	-	-	-	-	-	-	-	-	-	-	-	-
25:9222650	25	9222650	A/G	-1.6101	0.228653	2.20268e-12	11.657	3.45376e-05	intergenic_variant	MODIFIER	-	-	-	-	-	-	-	-	-	-	-	-	-	-	-	-
25:8816203	25	8816203	C/T	-1.59834	0.226983	2.2031e-12	11.657	3.45442e-05	intergenic_variant	MODIFIER	-	-	-	-	-	-	-	-	-	-	-	-	-	-	-	-
25:8816615	25	8816615	G/A	-1.59828	0.226984	2.20772e-12	11.6561	3.46167e-05	intergenic_variant	MODIFIER	-	-	-	-	-	-	-	-	-	-	-	-	-	-	-	-
25:8818016	25	8818016	T/C	-1.59822	0.226976	2.20831e-12	11.6559	3.46259e-05	intergenic_variant	MODIFIER	-	-	-	-	-	-	-	-	-	-	-	-	-	-	-	-
25:8818588	25	8818588	A/T	-1.59814	0.226973	2.21246e-12	11.6551	3.46911e-05	intergenic_variant	MODIFIER	-	-	-	-	-	-	-	-	-	-	-	-	-	-	-	-
25:8820009	25	8820009	A/G	-1.59799	0.22696	2.21613e-12	11.6544	3.47486e-05	intergenic_variant	MODIFIER	-	-	-	-	-	-	-	-	-	-	-	-	-	-	-	-
25:9900028	25	9900028	T/C	-1.34861	0.191548	2.22053e-12	11.6535	3.48176e-05	intron_variant	MODIFIER	CLEC16A	ENSBTAG00000005208	Transcript	ENSBTAT00000061555	protein_coding	-	-	-	-	-	rs134050656	-	1	HGNC	HGNC:29013	-
25:9222720	25	9222720	T/G	-1.60986	0.228657	2.22137e-12	11.6534	3.48307e-05	intergenic_variant	MODIFIER	-	-	-	-	-	-	-	-	-	-	rs438754691	-	-	-	-	-
25:9901317	25	9901317	A/G	-1.34902	0.191616	2.22599e-12	11.6525	3.49032e-05	intron_variant	MODIFIER	CLEC16A	ENSBTAG00000005208	Transcript	ENSBTAT00000061555	protein_coding	-	-	-	-	-	rs136163627	-	1	HGNC	HGNC:29013	-
25:9902183	25	9902183	T/C	-1.34876	0.191581	2.22713e-12	11.6523	3.4921e-05	intron_variant	MODIFIER	CLEC16A	ENSBTAG00000005208	Transcript	ENSBTAT00000061555	protein_coding	-	-	-	-	-	rs132660252	-	1	HGNC	HGNC:29013	-
25:9900257	25	9900257	G/A	-1.3486	0.191563	2.22978e-12	11.6517	3.49626e-05	intron_variant	MODIFIER	CLEC16A	ENSBTAG00000005208	Transcript	ENSBTAT00000061555	protein_coding	-	-	-	-	-	rs379961975	-	1	HGNC	HGNC:29013	-
25:9901838	25	9901838	C/T	-1.34866	0.191574	2.23116e-12	11.6515	3.49842e-05	intron_variant	MODIFIER	CLEC16A	ENSBTAG00000005208	Transcript	ENSBTAT00000061555	protein_coding	-	-	-	-	-	rs132925117	-	1	HGNC	HGNC:29013	-
25:9900783	25	9900783	C/T	-1.34867	0.191575	2.23127e-12	11.6514	3.49859e-05	intron_variant	MODIFIER	CLEC16A	ENSBTAG00000005208	Transcript	ENSBTAT00000061555	protein_coding	-	-	-	-	-	rs211234513	-	1	HGNC	HGNC:29013	-
25:9900697	25	9900697	C/T	-1.34862	0.19157	2.23169e-12	11.6514	3.49926e-05	intron_variant	MODIFIER	CLEC16A	ENSBTAG00000005208	Transcript	ENSBTAT00000061555	protein_coding	-	-	-	-	-	rs134453881	-	1	HGNC	HGNC:29013	-
25:9901786	25	9901786	G/A	-1.34865	0.191575	2.23246e-12	11.6512	3.50047e-05	intron_variant	MODIFIER	CLEC16A	ENSBTAG00000005208	Transcript	ENSBTAT00000061555	protein_coding	-	-	-	-	-	rs135091886	-	1	HGNC	HGNC:29013	-
25:9901890	25	9901890	C/T	-1.34864	0.191575	2.2333e-12	11.6511	3.50178e-05	intron_variant	MODIFIER	CLEC16A	ENSBTAG00000005208	Transcript	ENSBTAT00000061555	protein_coding	-	-	-	-	-	rs134383773	-	1	HGNC	HGNC:29013	-
25:9901063	25	9901063	A/G	-1.34898	0.191624	2.23349e-12	11.651	3.50208e-05	intron_variant	MODIFIER	CLEC16A	ENSBTAG00000005208	Transcript	ENSBTAT00000061555	protein_coding	-	-	-	-	-	rs133713533	-	1	HGNC	HGNC:29013	-
25:8816061	25	8816061	G/A	-1.59795	0.226995	2.23577e-12	11.6506	3.50565e-05	intergenic_variant	MODIFIER	-	-	-	-	-	-	-	-	-	-	rs481758304	-	-	-	-	-
25:9901019	25	9901019	G/C	-1.34887	0.191612	2.23608e-12	11.6505	3.50613e-05	intron_variant	MODIFIER	CLEC16A	ENSBTAG00000005208	Transcript	ENSBTAT00000061555	protein_coding	-	-	-	-	-	rs136478188	-	1	HGNC	HGNC:29013	-
25:9900850	25	9900850	T/C	-1.34864	0.191588	2.24126e-12	11.6495	3.51426e-05	intron_variant	MODIFIER	CLEC16A	ENSBTAG00000005208	Transcript	ENSBTAT00000061555	protein_coding	-	-	-	-	-	rs137655399	-	1	HGNC	HGNC:29013	-
25:9901537	25	9901537	A/G	-1.34871	0.191604	2.24418e-12	11.6489	3.51884e-05	intron_variant	MODIFIER	CLEC16A	ENSBTAG00000005208	Transcript	ENSBTAT00000061555	protein_coding	-	-	-	-	-	rs135173680	-	1	HGNC	HGNC:29013	-
25:9901100	25	9901100	T/C	-1.34862	0.191606	2.25289e-12	11.6473	3.5325e-05	intron_variant	MODIFIER	CLEC16A	ENSBTAG00000005208	Transcript	ENSBTAT00000061555	protein_coding	-	-	-	-	-	rs135478256	-	1	HGNC	HGNC:29013	-
14:2271832	14	2271832	G/A	-5.12275	0.727907	2.26684e-12	11.6446	3.55437e-05	upstream_gene_variant	MODIFIER	ZNF623	ENSBTAG00000045791	Transcript	ENSBTAT00000065602	protein_coding	-	-	-	-	-	rs210549043	4117	-1	HGNC	HGNC:29084	-
25:9221473	25	9221473	C/T	-1.61058	0.228941	2.31142e-12	11.6361	3.62428e-05	intergenic_variant	MODIFIER	-	-	-	-	-	-	-	-	-	-	rs476989909	-	-	-	-	-
25:9146531	25	9146531	G/A	-1.60667	0.2284	2.31834e-12	11.6348	3.63513e-05	intergenic_variant	MODIFIER	-	-	-	-	-	-	-	-	-	-	rs466591277	-	-	-	-	-
25:9146438	25	9146438	G/T	-1.60668	0.228404	2.31991e-12	11.6345	3.63759e-05	intergenic_variant	MODIFIER	-	-	-	-	-	-	-	-	-	-	rs438968921	-	-	-	-	-
25:9901425	25	9901425	G/T	-1.34812	0.191675	2.3365e-12	11.6314	3.6636e-05	intron_variant	MODIFIER	CLEC16A	ENSBTAG00000005208	Transcript	ENSBTAT00000061555	protein_coding	-	-	-	-	-	rs136990764	-	1	HGNC	HGNC:29013	-
25:9901430	25	9901430	A/G	-1.3481	0.191675	2.33804e-12	11.6311	3.66601e-05	intron_variant	MODIFIER	CLEC16A	ENSBTAG00000005208	Transcript	ENSBTAT00000061555	protein_coding	-	-	-	-	-	rs211301171	-	1	HGNC	HGNC:29013	-
25:9154914	25	9154914	G/C	-1.59698	0.227067	2.34133e-12	11.6305	3.67117e-05	intergenic_variant	MODIFIER	-	-	-	-	-	-	-	-	-	-	-	-	-	-	-	-
25:8822128	25	8822128	C/T	-1.59398	0.226642	2.34266e-12	11.6303	3.67325e-05	intergenic_variant	MODIFIER	-	-	-	-	-	-	-	-	-	-	-	-	-	-	-	-
25:9139811	25	9139811	C/T	-1.6094	0.228853	2.35168e-12	11.6286	3.6874e-05	intergenic_variant	MODIFIER	-	-	-	-	-	-	-	-	-	-	-	-	-	-	-	-
25:9097441	25	9097441	C/T	-1.60579	0.228423	2.39493e-12	11.6207	3.75521e-05	intergenic_variant	MODIFIER	-	-	-	-	-	-	-	-	-	-	rs380093112	-	-	-	-	-
25:9152615	25	9152615	G/A	-1.58686	0.225736	2.39766e-12	11.6202	3.7595e-05	intergenic_variant	MODIFIER	-	-	-	-	-	-	-	-	-	-	rs464766093	-	-	-	-	-
25:9152390	25	9152390	T/C	-1.58683	0.225736	2.40066e-12	11.6197	3.7642e-05	intergenic_variant	MODIFIER	-	-	-	-	-	-	-	-	-	-	rs479149062	-	-	-	-	-
25:9917316	25	9917316	T/C	-1.33904	0.190489	2.40249e-12	11.6193	3.76707e-05	downstream_gene_variant	MODIFIER	CLEC16A	ENSBTAG00000005208	Transcript	ENSBTAT00000061555	protein_coding	-	-	-	-	-	rs133720554	2513	1	HGNC	HGNC:29013	-
25:9152389	25	9152389	G/A	-1.58679	0.225739	2.40488e-12	11.6189	3.77082e-05	intergenic_variant	MODIFIER	-	-	-	-	-	-	-	-	-	-	rs449434629	-	-	-	-	-
25:9220567	25	9220567	C/A	-1.6105	0.229124	2.41131e-12	11.6177	3.7809e-05	intergenic_variant	MODIFIER	-	-	-	-	-	-	-	-	-	-	rs473181951	-	-	-	-	-
25:9220721	25	9220721	G/A	-1.61044	0.22912	2.41375e-12	11.6173	3.78473e-05	intergenic_variant	MODIFIER	-	-	-	-	-	-	-	-	-	-	rs438894552	-	-	-	-	-
25:3412313	25	3412313	G/A	-1.42371	0.202557	2.41566e-12	11.617	3.78772e-05	intergenic_variant	MODIFIER	-	-	-	-	-	-	-	-	-	-	rs110823257	-	-	-	-	-
25:9152204	25	9152204	A/G	-1.58675	0.225828	2.45543e-12	11.6099	3.85008e-05	intergenic_variant	MODIFIER	-	-	-	-	-	-	-	-	-	-	rs463456464	-	-	-	-	-
25:9100339	25	9100339	G/A	-1.60351	0.228236	2.46722e-12	11.6078	3.86857e-05	intergenic_variant	MODIFIER	-	-	-	-	-	-	-	-	-	-	rs384446843	-	-	-	-	-
25:9217158	25	9217158	G/C	-1.61086	0.22931	2.48289e-12	11.605	3.89314e-05	intergenic_variant	MODIFIER	-	-	-	-	-	-	-	-	-	-	rs461196677	-	-	-	-	-
25:3376844	25	3376844	C/T	-1.42497	0.202861	2.4907e-12	11.6037	3.90538e-05	downstream_gene_variant	MODIFIER	-	ENSBTAG00000026400	Transcript	ENSBTAT00000037519	pseudogene	-	-	-	-	-	rs109768325	2747	1	-	-	-
25:9902696	25	9902696	A/G	-1.34465	0.191474	2.5211e-12	11.5984	3.95304e-05	intron_variant	MODIFIER	CLEC16A	ENSBTAG00000005208	Transcript	ENSBTAT00000061555	protein_coding	-	-	-	-	-	rs384071307	-	1	HGNC	HGNC:29013	-
25:9131852	25	9131852	A/T	-1.60892	0.229128	2.53387e-12	11.5962	3.97307e-05	downstream_gene_variant	MODIFIER	U6	ENSBTAG00000043160	Transcript	ENSBTAT00000060152	snRNA	-	-	-	-	-	rs443286344	2592	-1	RFAM	-	-
25:9902666	25	9902666	C/T	-1.34558	0.191637	2.54192e-12	11.5948	3.98569e-05	intron_variant	MODIFIER	CLEC16A	ENSBTAG00000005208	Transcript	ENSBTAT00000061555	protein_coding	-	-	-	-	-	rs133648590	-	1	HGNC	HGNC:29013	-
25:9129061	25	9129061	G/A	-1.60912	0.229189	2.5523e-12	11.5931	4.00197e-05	intergenic_variant	MODIFIER	-	-	-	-	-	-	-	-	-	-	rs478068987	-	-	-	-	-
25:9115797	25	9115797	G/A	-1.60912	0.229217	2.56776e-12	11.5904	4.02621e-05	intergenic_variant	MODIFIER	-	-	-	-	-	-	-	-	-	-	-	-	-	-	-	-
25:9117390	25	9117390	C/T	-1.60896	0.229219	2.58149e-12	11.5881	4.04774e-05	intergenic_variant	MODIFIER	-	-	-	-	-	-	-	-	-	-	-	-	-	-	-	-
25:9123371	25	9123371	C/G	-1.60886	0.229212	2.58586e-12	11.5874	4.0546e-05	intergenic_variant	MODIFIER	-	-	-	-	-	-	-	-	-	-	-	-	-	-	-	-
25:3435624	25	3435624	T/G	-1.42289	0.202734	2.59586e-12	11.5857	4.07027e-05	downstream_gene_variant	MODIFIER	TFAP4	ENSBTAG00000033174	Transcript	ENSBTAT00000047117	protein_coding	-	-	-	-	-	rs109092768	3301	-1	HGNC	HGNC:11745	-
14:2968406	14	2968406	C/T	-5.5242	0.787108	2.59868e-12	11.5852	4.07469e-05	intron_variant	MODIFIER	ADGRB1	ENSBTAG00000006385	Transcript	ENSBTAT00000064690	protein_coding	-	-	-	-	-	rs380346537	-	-1	HGNC	HGNC:943	-
14:2968406	14	2968406	C/T	-5.5242	0.787108	2.59868e-12	11.5852	4.07469e-05	intron_variant	MODIFIER	ADGRB1	ENSBTAG00000006385	Transcript	ENSBTAT00000008376	protein_coding	-	-	-	-	-	rs380346537	-	-1	HGNC	HGNC:943	-
14:2888510	14	2888510	G/A	-6.06076	0.863728	2.62418e-12	11.581	4.11468e-05	upstream_gene_variant	MODIFIER	ARC	ENSBTAG00000021639	Transcript	ENSBTAT00000028836	protein_coding	-	-	-	-	-	rs441847130	4278	1	HGNC	HGNC:648	-
14:1970091	14	1970091	G/A	-5.0074	0.713632	2.62767e-12	11.5804	4.12014e-05	upstream_gene_variant	MODIFIER	-	ENSBTAG00000015040	Transcript	ENSBTAT00000049643	protein_coding	-	-	-	-	-	rs209927835	1266	-1	-	-	-
14:1970091	14	1970091	G/A	-5.0074	0.713632	2.62767e-12	11.5804	4.12014e-05	downstream_gene_variant	MODIFIER	SPATC1	ENSBTAG00000026350	Transcript	ENSBTAT00000037416	protein_coding	-	-	-	-	-	rs209927835	828	-1	HGNC	HGNC:30510	-
14:1970091	14	1970091	G/A	-5.0074	0.713632	2.62767e-12	11.5804	4.12014e-05	downstream_gene_variant	MODIFIER	OPLAH	ENSBTAG00000017281	Transcript	ENSBTAT00000022981	protein_coding	-	-	-	-	-	rs209927835	3445	1	HGNC	HGNC:8149	-
25:9932148	25	9932148	T/C	-1.33697	0.190549	2.63442e-12	11.5793	4.13074e-05	intergenic_variant	MODIFIER	-	-	-	-	-	-	-	-	-	-	rs132970419	-	-	-	-	-
25:9382332	25	9382332	A/G	-1.59901	0.227911	2.64363e-12	11.5778	4.14518e-05	intergenic_variant	MODIFIER	-	-	-	-	-	-	-	-	-	-	-	-	-	-	-	-
14:1820110	14	1820110	A/G	-17.3908	2.47898	2.65521e-12	11.5759	4.16334e-05	intron_variant	MODIFIER	HSF1	ENSBTAG00000020751	Transcript	ENSBTAT00000027654	protein_coding	-	-	-	-	-	rs378952641	-	-1	HGNC	HGNC:5224	-
25:9357662	25	9357662	G/T	-1.6049	0.228837	2.69368e-12	11.5697	4.22365e-05	intron_variant	MODIFIER	EMP2	ENSBTAG00000007177	Transcript	ENSBTAT00000009444	protein_coding	-	-	-	-	-	rs442632173	-	-1	HGNC	HGNC:3334	-
25:9109072	25	9109072	G/A	-1.6083	0.229345	2.70716e-12	11.5675	4.24478e-05	intergenic_variant	MODIFIER	-	-	-	-	-	-	-	-	-	-	rs723524519	-	-	-	-	-
25:9108232	25	9108232	G/A	-1.60824	0.229346	2.71245e-12	11.5666	4.25309e-05	intergenic_variant	MODIFIER	-	-	-	-	-	-	-	-	-	-	rs136342831	-	-	-	-	-
14:3385454	14	3385454	G/A	-5.92688	0.845276	2.72272e-12	11.565	4.26918e-05	intergenic_variant	MODIFIER	-	-	-	-	-	-	-	-	-	-	rs379833388	-	-	-	-	-
25:9146444	25	9146444	G/A	-1.58752	0.226451	2.748e-12	11.561	4.30883e-05	intergenic_variant	MODIFIER	-	-	-	-	-	-	-	-	-	-	rs379833944	-	-	-	-	-
25:9107954	25	9107954	A/G	-1.61201	0.230099	2.841e-12	11.5465	4.45465e-05	intergenic_variant	MODIFIER	-	-	-	-	-	-	-	-	-	-	rs468655715	-	-	-	-	-
25:8676655	25	8676655	C/T	-1.58145	0.22588	2.93199e-12	11.5328	4.59731e-05	intergenic_variant	MODIFIER	-	-	-	-	-	-	-	-	-	-	rs385390460	-	-	-	-	-
14:4032218	14	4032218	C/T	-5.56079	0.794419	2.96241e-12	11.5284	4.64501e-05	intron_variant	MODIFIER	PTK2	ENSBTAG00000009578	Transcript	ENSBTAT00000012605	protein_coding	-	-	-	-	-	rs382406795	-	1	EntrezGene	-	-
14:4032218	14	4032218	C/T	-5.56079	0.794419	2.96241e-12	11.5284	4.64501e-05	intron_variant	MODIFIER	PTK2	ENSBTAG00000009578	Transcript	ENSBTAT00000064860	protein_coding	-	-	-	-	-	rs382406795	-	1	EntrezGene	-	-
14:4032218	14	4032218	C/T	-5.56079	0.794419	2.96241e-12	11.5284	4.64501e-05	downstream_gene_variant	MODIFIER	-	ENSBTAG00000029865	Transcript	ENSBTAT00000042244	miRNA	-	-	-	-	-	rs382406795	1824	1	-	-	-
26:23909296	26	23909296	T/C	-2.16891	0.309875	2.97317e-12	11.5268	4.66188e-05	intron_variant	MODIFIER	CNNM2	ENSBTAG00000012857	Transcript	ENSBTAT00000017085	protein_coding	-	-	-	-	-	rs452550263	-	1	HGNC	HGNC:103	-
25:9902272	25	9902272	A/C	-1.3377	0.191129	2.98106e-12	11.5256	4.67425e-05	intron_variant	MODIFIER	CLEC16A	ENSBTAG00000005208	Transcript	ENSBTAT00000061555	protein_coding	-	-	-	-	-	rs719741009	-	1	HGNC	HGNC:29013	-
14:3382588	14	3382588	C/T	-5.87798	0.839952	3.00081e-12	11.5228	4.70523e-05	intergenic_variant	MODIFIER	-	-	-	-	-	-	-	-	-	-	rs208392797	-	-	-	-	-
25:9914626	25	9914626	C/T	-1.34745	0.192557	3.00788e-12	11.5217	4.71632e-05	synonymous_variant	LOW	CLEC16A	ENSBTAG00000005208	Transcript	ENSBTAT00000061555	protein_coding	3123	2976	992	C	tgC/tgT	rs134680586	-	1	HGNC	HGNC:29013	-
25:8815535	25	8815535	T/C	-1.58689	0.226832	3.0457e-12	11.5163	4.77561e-05	intergenic_variant	MODIFIER	-	-	-	-	-	-	-	-	-	-	rs470988743	-	-	-	-	-
25:9298264	25	9298264	C/T	-1.58061	0.225978	3.07539e-12	11.5121	4.82217e-05	intergenic_variant	MODIFIER	-	-	-	-	-	-	-	-	-	-	rs472624134	-	-	-	-	-
25:9298957	25	9298957	A/G	-1.58015	0.225945	3.0973e-12	11.509	4.85652e-05	intergenic_variant	MODIFIER	-	-	-	-	-	-	-	-	-	-	rs444750558	-	-	-	-	-
25:8817644	25	8817644	T/C	-1.58606	0.226799	3.10246e-12	11.5083	4.86461e-05	intergenic_variant	MODIFIER	-	-	-	-	-	-	-	-	-	-	rs522221333	-	-	-	-	-
25:8818925	25	8818925	T/C	-1.58572	0.226779	3.12299e-12	11.5054	4.89679e-05	intergenic_variant	MODIFIER	-	-	-	-	-	-	-	-	-	-	rs460604036	-	-	-	-	-
25:9290744	25	9290744	G/T	-1.58001	0.226021	3.16231e-12	11.5	4.95846e-05	downstream_gene_variant	MODIFIER	ATF7IP2	ENSBTAG00000010198	Transcript	ENSBTAT00000013463	protein_coding	-	-	-	-	-	rs467037271	232	1	HGNC	HGNC:20397	-
25:9290744	25	9290744	G/T	-1.58001	0.226021	3.16231e-12	11.5	4.95846e-05	downstream_gene_variant	MODIFIER	ATF7IP2	ENSBTAG00000010198	Transcript	ENSBTAT00000064924	protein_coding	-	-	-	-	-	rs467037271	232	1	HGNC	HGNC:20397	-
14:3996784	14	3996784	C/T	-5.54906	0.793978	3.19859e-12	11.495	5.01534e-05	intron_variant	MODIFIER	PTK2	ENSBTAG00000009578	Transcript	ENSBTAT00000012605	protein_coding	-	-	-	-	-	rs211551069	-	1	EntrezGene	-	-
14:3996784	14	3996784	C/T	-5.54906	0.793978	3.19859e-12	11.495	5.01534e-05	intron_variant	MODIFIER	PTK2	ENSBTAG00000009578	Transcript	ENSBTAT00000064860	protein_coding	-	-	-	-	-	rs211551069	-	1	EntrezGene	-	-
14:4020898	14	4020898	G/A	-5.55448	0.794781	3.20425e-12	11.4943	5.02422e-05	intron_variant	MODIFIER	PTK2	ENSBTAG00000009578	Transcript	ENSBTAT00000012605	protein_coding	-	-	-	-	-	rs384153135	-	1	EntrezGene	-	-
14:4020898	14	4020898	G/A	-5.55448	0.794781	3.20425e-12	11.4943	5.02422e-05	intron_variant	MODIFIER	PTK2	ENSBTAG00000009578	Transcript	ENSBTAT00000064860	protein_coding	-	-	-	-	-	rs384153135	-	1	EntrezGene	-	-
26:23948021	26	23948021	C/A	-2.12468	0.304025	3.20858e-12	11.4937	5.031e-05	intron_variant	MODIFIER	CNNM2	ENSBTAG00000012857	Transcript	ENSBTAT00000017085	protein_coding	-	-	-	-	-	rs441481730	-	1	HGNC	HGNC:103	-
25:9890595	25	9890595	T/C	-1.46014	0.209063	3.30711e-12	11.4806	5.18549e-05	intron_variant	MODIFIER	CLEC16A	ENSBTAG00000005208	Transcript	ENSBTAT00000061555	protein_coding	-	-	-	-	-	rs137356061	-	1	HGNC	HGNC:29013	-
25:9890785	25	9890785	T/C	-1.46	0.209052	3.31369e-12	11.4797	5.19581e-05	intron_variant	MODIFIER	CLEC16A	ENSBTAG00000005208	Transcript	ENSBTAT00000061555	protein_coding	-	-	-	-	-	rs135200493	-	1	HGNC	HGNC:29013	-
14:4061098	14	4061098	T/G	-5.55087	0.794973	3.3478e-12	11.4752	5.2493e-05	missense_variant	MODERATE	PTK2	ENSBTAG00000009578	Transcript	ENSBTAT00000012605	protein_coding	3251	2940	980	I/M	atT/atG	rs208093012	-	1	EntrezGene	-	tolerated(0.1)
14:4061098	14	4061098	T/G	-5.55087	0.794973	3.3478e-12	11.4752	5.2493e-05	missense_variant	MODERATE	PTK2	ENSBTAG00000009578	Transcript	ENSBTAT00000064860	protein_coding	3374	3063	1021	I/M	atT/atG	rs208093012	-	1	EntrezGene	-	tolerated(0.1)
14:4100030	14	4100030	G/A	-5.57727	0.799893	3.59049e-12	11.4448	5.62983e-05	intron_variant	MODIFIER	AGO2	ENSBTAG00000001579	Transcript	ENSBTAT00000002068	protein_coding	-	-	-	-	-	rs208513312	-	1	EntrezGene	-	-
25:9898571	25	9898571	A/G	-1.34579	0.193136	3.70479e-12	11.4312	5.80905e-05	intron_variant	MODIFIER	CLEC16A	ENSBTAG00000005208	Transcript	ENSBTAT00000061555	protein_coding	-	-	-	-	-	rs433515710	-	1	HGNC	HGNC:29013	-
25:9898570	25	9898570	C/T	-1.34577	0.193135	3.70582e-12	11.4311	5.81068e-05	intron_variant	MODIFIER	CLEC16A	ENSBTAG00000005208	Transcript	ENSBTAT00000061555	protein_coding	-	-	-	-	-	rs436377373	-	1	HGNC	HGNC:29013	-
25:9898567	25	9898567	T/C	-1.34492	0.193085	3.77316e-12	11.4233	5.91627e-05	intron_variant	MODIFIER	CLEC16A	ENSBTAG00000005208	Transcript	ENSBTAT00000061555	protein_coding	-	-	-	-	-	rs466208194	-	1	HGNC	HGNC:29013	-
26:28948877	26	28948877	C/T	-2.02429	0.290774	3.87293e-12	11.412	6.07269e-05	intergenic_variant	MODIFIER	-	-	-	-	-	-	-	-	-	-	rs381885993	-	-	-	-	-
25:9936858	25	9936858	T/C	-1.32574	0.190475	3.91501e-12	11.4073	6.13867e-05	intergenic_variant	MODIFIER	-	-	-	-	-	-	-	-	-	-	rs137258059	-	-	-	-	-
25:14253333	25	14253333	C/T	-1.37766	0.197938	3.91797e-12	11.4069	6.14332e-05	intron_variant	MODIFIER	MYH11	ENSBTAG00000015988	Transcript	ENSBTAT00000035455	protein_coding	-	-	-	-	-	rs42058894	-	-1	EntrezGene	-	-
25:14253361	25	14253361	C/T	-1.37733	0.197922	3.94974e-12	11.4034	6.19313e-05	intron_variant	MODIFIER	MYH11	ENSBTAG00000015988	Transcript	ENSBTAT00000035455	protein_coding	-	-	-	-	-	rs42058897	-	-1	EntrezGene	-	-
25:9934196	25	9934196	T/C	-1.32531	0.19045	3.95269e-12	11.4031	6.19776e-05	intergenic_variant	MODIFIER	-	-	-	-	-	-	-	-	-	-	rs110161784	-	-	-	-	-
25:9987096	25	9987096	G/A	-1.62092	0.232975	3.99077e-12	11.3989	6.25747e-05	downstream_gene_variant	MODIFIER	Tnp2	ENSBTAG00000032884	Transcript	ENSBTAT00000046686	protein_coding	-	-	-	-	-	rs136147559	1877	-1	Uniprot_gn	-	-
25:9987096	25	9987096	G/A	-1.62092	0.232975	3.99077e-12	11.3989	6.25747e-05	downstream_gene_variant	MODIFIER	Tnp2	ENSBTAG00000032884	Transcript	ENSBTAT00000054025	protein_coding	-	-	-	-	-	rs136147559	1726	-1	Uniprot_gn	-	-
5:93801140	5	93801140	G/C	-1.72734	0.248298	4.01185e-12	11.3967	6.29051e-05	intergenic_variant	MODIFIER	-	-	-	-	-	-	-	-	-	-	rs110799899	-	-	-	-	-
25:14254367	25	14254367	C/G	-1.36875	0.196819	4.07944e-12	11.3894	6.3965e-05	intron_variant	MODIFIER	MYH11	ENSBTAG00000015988	Transcript	ENSBTAT00000035455	protein_coding	-	-	-	-	-	rs209936256	-	-1	EntrezGene	-	-
25:14253339	25	14253339	T/C	-1.3768	0.198007	4.10929e-12	11.3862	6.44331e-05	intron_variant	MODIFIER	MYH11	ENSBTAG00000015988	Transcript	ENSBTAT00000035455	protein_coding	-	-	-	-	-	rs42058895	-	-1	EntrezGene	-	-
25:14253349	25	14253349	C/T	-1.37666	0.197989	4.11093e-12	11.3861	6.44588e-05	intron_variant	MODIFIER	MYH11	ENSBTAG00000015988	Transcript	ENSBTAT00000035455	protein_coding	-	-	-	-	-	rs377898663	-	-1	EntrezGene	-	-
25:14253345	25	14253345	T/A	-1.3766	0.198011	4.14303e-12	11.3827	6.49622e-05	intron_variant	MODIFIER	MYH11	ENSBTAG00000015988	Transcript	ENSBTAT00000035455	protein_coding	-	-	-	-	-	rs42058896	-	-1	EntrezGene	-	-
25:14254095	25	14254095	T/C	-1.39168	0.200249	4.21186e-12	11.3755	6.60413e-05	intron_variant	MODIFIER	MYH11	ENSBTAG00000015988	Transcript	ENSBTAT00000035455	protein_coding	-	-	-	-	-	rs42058911	-	-1	EntrezGene	-	-
25:14254084	25	14254084	A/G	-1.39208	0.200329	4.23597e-12	11.373	6.64194e-05	intron_variant	MODIFIER	MYH11	ENSBTAG00000015988	Transcript	ENSBTAT00000035455	protein_coding	-	-	-	-	-	rs42058909	-	-1	EntrezGene	-	-
25:9158993	25	9158993	G/A	-1.6145	0.232346	4.24449e-12	11.3722	6.6553e-05	intergenic_variant	MODIFIER	-	-	-	-	-	-	-	-	-	-	rs471662687	-	-	-	-	-
25:14254163	25	14254163	A/G	-1.36702	0.19678	4.29624e-12	11.3669	6.73644e-05	intron_variant	MODIFIER	MYH11	ENSBTAG00000015988	Transcript	ENSBTAT00000035455	protein_coding	-	-	-	-	-	rs42058912	-	-1	EntrezGene	-	-
25:14254206	25	14254206	T/C	-1.36701	0.196779	4.29667e-12	11.3669	6.73711e-05	intron_variant	MODIFIER	MYH11	ENSBTAG00000015988	Transcript	ENSBTAT00000035455	protein_coding	-	-	-	-	-	rs42058913	-	-1	EntrezGene	-	-
25:10027105	25	10027105	G/A	-1.59708	0.22996	4.35401e-12	11.3611	6.82702e-05	intergenic_variant	MODIFIER	-	-	-	-	-	-	-	-	-	-	-	-	-	-	-	-
26:28969765	26	28969765	A/G	-2.03288	0.292711	4.35496e-12	11.361	6.82852e-05	intergenic_variant	MODIFIER	-	-	-	-	-	-	-	-	-	-	rs385594199	-	-	-	-	-
25:14253485	25	14253485	T/C	-1.372	0.197624	4.43333e-12	11.3533	6.95139e-05	intron_variant	MODIFIER	MYH11	ENSBTAG00000015988	Transcript	ENSBTAT00000035455	protein_coding	-	-	-	-	-	rs42058901	-	-1	EntrezGene	-	-
25:14253511	25	14253511	G/A	-1.37197	0.197623	4.43759e-12	11.3529	6.95807e-05	intron_variant	MODIFIER	MYH11	ENSBTAG00000015988	Transcript	ENSBTAT00000035455	protein_coding	-	-	-	-	-	rs41668854	-	-1	EntrezGene	-	-
14:4133784	14	4133784	C/T	-5.52959	0.796619	4.46897e-12	11.3498	7.00728e-05	intron_variant	MODIFIER	AGO2	ENSBTAG00000001579	Transcript	ENSBTAT00000002068	protein_coding	-	-	-	-	-	rs384681681	-	1	EntrezGene	-	-
25:8989842	25	8989842	C/T	-1.61654	0.232923	4.50275e-12	11.3465	7.06025e-05	intergenic_variant	MODIFIER	-	-	-	-	-	-	-	-	-	-	rs381765412	-	-	-	-	-
25:14253591	25	14253591	A/G	-1.37101	0.197563	4.52378e-12	11.3445	7.09322e-05	intron_variant	MODIFIER	MYH11	ENSBTAG00000015988	Transcript	ENSBTAT00000035455	protein_coding	-	-	-	-	-	rs42058905	-	-1	EntrezGene	-	-
25:9946758	25	9946758	C/G	-1.32329	0.190691	4.52778e-12	11.3441	7.0995e-05	intergenic_variant	MODIFIER	-	-	-	-	-	-	-	-	-	-	rs379612541	-	-	-	-	-
25:14253522	25	14253522	G/T	-1.37156	0.197647	4.52821e-12	11.3441	7.10016e-05	intron_variant	MODIFIER	MYH11	ENSBTAG00000015988	Transcript	ENSBTAT00000035455	protein_coding	-	-	-	-	-	rs110707370	-	-1	EntrezGene	-	-
25:14253761	25	14253761	C/T	-1.36958	0.197368	4.53585e-12	11.3433	7.11215e-05	intron_variant	MODIFIER	MYH11	ENSBTAG00000015988	Transcript	ENSBTAT00000035455	protein_coding	-	-	-	-	-	rs42058908	-	-1	EntrezGene	-	-
25:14253615	25	14253615	C/T	-1.36988	0.197416	4.54004e-12	11.3429	7.11872e-05	intron_variant	MODIFIER	MYH11	ENSBTAG00000015988	Transcript	ENSBTAT00000035455	protein_coding	-	-	-	-	-	rs42058906	-	-1	EntrezGene	-	-
25:9950648	25	9950648	A/G	-1.32273	0.190653	4.57648e-12	11.3395	7.17585e-05	intergenic_variant	MODIFIER	-	-	-	-	-	-	-	-	-	-	rs136683358	-	-	-	-	-
25:9955726	25	9955726	T/C	-1.32118	0.190487	4.64522e-12	11.333	7.28364e-05	intergenic_variant	MODIFIER	-	-	-	-	-	-	-	-	-	-	rs137746467	-	-	-	-	-
25:9938863	25	9938863	A/T	-1.32205	0.190639	4.6769e-12	11.33	7.33331e-05	intergenic_variant	MODIFIER	-	-	-	-	-	-	-	-	-	-	rs135042427	-	-	-	-	-
25:14253388	25	14253388	A/T	-1.37159	0.197796	4.69106e-12	11.3287	7.35552e-05	intron_variant	MODIFIER	MYH11	ENSBTAG00000015988	Transcript	ENSBTAT00000035455	protein_coding	-	-	-	-	-	rs42058898	-	-1	EntrezGene	-	-
25:9949639	25	9949639	T/C	-1.3229	0.190779	4.69755e-12	11.3281	7.36569e-05	intergenic_variant	MODIFIER	-	-	-	-	-	-	-	-	-	-	rs207628708	-	-	-	-	-
25:9986404	25	9986404	G/C	-1.34767	0.194399	4.75339e-12	11.323	7.45324e-05	downstream_gene_variant	MODIFIER	Tnp2	ENSBTAG00000032884	Transcript	ENSBTAT00000046686	protein_coding	-	-	-	-	-	rs137830793	2569	-1	Uniprot_gn	-	-
25:9986404	25	9986404	G/C	-1.34767	0.194399	4.75339e-12	11.323	7.45324e-05	downstream_gene_variant	MODIFIER	Tnp2	ENSBTAG00000032884	Transcript	ENSBTAT00000054025	protein_coding	-	-	-	-	-	rs137830793	2418	-1	Uniprot_gn	-	-
25:9170373	25	9170373	G/A	-1.61233	0.232785	4.9662e-12	11.304	7.78693e-05	intergenic_variant	MODIFIER	-	-	-	-	-	-	-	-	-	-	rs438356137	-	-	-	-	-
14:2899567	14	2899567	C/G	-2.62336	0.378892	5.05245e-12	11.2965	7.92216e-05	intergenic_variant	MODIFIER	-	-	-	-	-	-	-	-	-	-	rs474362366	-	-	-	-	-
25:9349179	25	9349179	C/T	-1.41078	0.203783	5.08091e-12	11.2941	7.96679e-05	intron_variant	MODIFIER	EMP2	ENSBTAG00000007177	Transcript	ENSBTAT00000009444	protein_coding	-	-	-	-	-	rs110887789	-	-1	HGNC	HGNC:3334	-
25:9347894	25	9347894	C/G	-1.40977	0.203672	5.12406e-12	11.2904	8.03444e-05	intron_variant	MODIFIER	EMP2	ENSBTAG00000007177	Transcript	ENSBTAT00000009444	protein_coding	-	-	-	-	-	rs110181874	-	-1	HGNC	HGNC:3334	-
25:9110017	25	9110017	C/A	-1.58096	0.228468	5.19416e-12	11.2845	8.14436e-05	intergenic_variant	MODIFIER	-	-	-	-	-	-	-	-	-	-	rs433487549	-	-	-	-	-
25:9350149	25	9350149	A/G	-1.41104	0.20394	5.22849e-12	11.2816	8.19819e-05	intron_variant	MODIFIER	EMP2	ENSBTAG00000007177	Transcript	ENSBTAT00000009444	protein_coding	-	-	-	-	-	rs382711697	-	-1	HGNC	HGNC:3334	-
25:9108192	25	9108192	A/T	-1.58066	0.228477	5.25113e-12	11.2797	8.2337e-05	intergenic_variant	MODIFIER	-	-	-	-	-	-	-	-	-	-	rs480713311	-	-	-	-	-
25:9348248	25	9348248	T/C	-1.41111	0.203974	5.25778e-12	11.2792	8.24413e-05	intron_variant	MODIFIER	EMP2	ENSBTAG00000007177	Transcript	ENSBTAT00000009444	protein_coding	-	-	-	-	-	rs110557323	-	-1	HGNC	HGNC:3334	-
26:28988675	26	28988675	A/G	-2.02526	0.292759	5.26624e-12	11.2785	8.25739e-05	intergenic_variant	MODIFIER	-	-	-	-	-	-	-	-	-	-	rs452310141	-	-	-	-	-
25:9350268	25	9350268	T/C	-1.41062	0.203919	5.27624e-12	11.2777	8.27307e-05	intron_variant	MODIFIER	EMP2	ENSBTAG00000007177	Transcript	ENSBTAT00000009444	protein_coding	-	-	-	-	-	rs109426002	-	-1	HGNC	HGNC:3334	-
25:9347823	25	9347823	A/G	-1.40809	0.203584	5.316e-12	11.2744	8.33541e-05	intron_variant	MODIFIER	EMP2	ENSBTAG00000007177	Transcript	ENSBTAT00000009444	protein_coding	-	-	-	-	-	rs110170847	-	-1	HGNC	HGNC:3334	-
25:9348092	25	9348092	T/C	-1.40813	0.203597	5.32404e-12	11.2738	8.34802e-05	intron_variant	MODIFIER	EMP2	ENSBTAG00000007177	Transcript	ENSBTAT00000009444	protein_coding	-	-	-	-	-	rs444166770	-	-1	HGNC	HGNC:3334	-
25:9348002	25	9348002	C/A	-1.40807	0.203593	5.33059e-12	11.2732	8.35829e-05	intron_variant	MODIFIER	EMP2	ENSBTAG00000007177	Transcript	ENSBTAT00000009444	protein_coding	-	-	-	-	-	rs109070957	-	-1	HGNC	HGNC:3334	-
25:8908194	25	8908194	A/G	-1.54106	0.222823	5.33071e-12	11.2732	8.35847e-05	intergenic_variant	MODIFIER	-	-	-	-	-	-	-	-	-	-	rs477677982	-	-	-	-	-
25:9348005	25	9348005	T/C	-1.40801	0.203594	5.34247e-12	11.2723	8.37691e-05	intron_variant	MODIFIER	EMP2	ENSBTAG00000007177	Transcript	ENSBTAT00000009444	protein_coding	-	-	-	-	-	rs110891456	-	-1	HGNC	HGNC:3334	-
25:9349040	25	9349040	A/G	-1.40828	0.20364	5.35147e-12	11.2715	8.39103e-05	intron_variant	MODIFIER	EMP2	ENSBTAG00000007177	Transcript	ENSBTAT00000009444	protein_coding	-	-	-	-	-	rs109851094	-	-1	HGNC	HGNC:3334	-
25:9348904	25	9348904	G/A	-1.40816	0.203637	5.36974e-12	11.27	8.41967e-05	intron_variant	MODIFIER	EMP2	ENSBTAG00000007177	Transcript	ENSBTAT00000009444	protein_coding	-	-	-	-	-	rs110646145	-	-1	HGNC	HGNC:3334	-
25:9349638	25	9349638	T/C	-1.40808	0.203629	5.37363e-12	11.2697	8.42577e-05	intron_variant	MODIFIER	EMP2	ENSBTAG00000007177	Transcript	ENSBTAT00000009444	protein_coding	-	-	-	-	-	rs109628544	-	-1	HGNC	HGNC:3334	-
25:9349478	25	9349478	T/C	-1.40801	0.203628	5.38475e-12	11.2688	8.44321e-05	intron_variant	MODIFIER	EMP2	ENSBTAG00000007177	Transcript	ENSBTAT00000009444	protein_coding	-	-	-	-	-	rs110217900	-	-1	HGNC	HGNC:3334	-
14:2831658	14	2831658	A/T	-5.2919	0.765358	5.39845e-12	11.2677	8.4647e-05	upstream_gene_variant	MODIFIER	SLURP1	ENSBTAG00000016209	Transcript	ENSBTAT00000048865	protein_coding	-	-	-	-	-	rs211264456	3123	1	HGNC	HGNC:18746	-
14:2831658	14	2831658	A/T	-5.2919	0.765358	5.39845e-12	11.2677	8.4647e-05	downstream_gene_variant	MODIFIER	LYPD2	ENSBTAG00000016210	Transcript	ENSBTAT00000021572	protein_coding	-	-	-	-	-	rs211264456	324	1	HGNC	HGNC:25215	-
25:9348153	25	9348153	A/G	-1.40819	0.203666	5.40167e-12	11.2675	8.46974e-05	intron_variant	MODIFIER	EMP2	ENSBTAG00000007177	Transcript	ENSBTAT00000009444	protein_coding	-	-	-	-	-	rs109792940	-	-1	HGNC	HGNC:3334	-
25:9350564	25	9350564	C/T	-1.40869	0.203743	5.40672e-12	11.2671	8.47766e-05	intron_variant	MODIFIER	EMP2	ENSBTAG00000007177	Transcript	ENSBTAT00000009444	protein_coding	-	-	-	-	-	rs109602240	-	-1	HGNC	HGNC:3334	-
25:9350410	25	9350410	C/T	-1.40815	0.203671	5.41443e-12	11.2664	8.48975e-05	intron_variant	MODIFIER	EMP2	ENSBTAG00000007177	Transcript	ENSBTAT00000009444	protein_coding	-	-	-	-	-	rs110303715	-	-1	HGNC	HGNC:3334	-
25:9349762	25	9349762	G/A	-1.40936	0.203849	5.41803e-12	11.2662	8.49539e-05	intron_variant	MODIFIER	EMP2	ENSBTAG00000007177	Transcript	ENSBTAT00000009444	protein_coding	-	-	-	-	-	rs109052473	-	-1	HGNC	HGNC:3334	-
25:9349812	25	9349812	C/T	-1.40936	0.203865	5.44009e-12	11.2644	8.52998e-05	intron_variant	MODIFIER	EMP2	ENSBTAG00000007177	Transcript	ENSBTAT00000009444	protein_coding	-	-	-	-	-	rs110377759	-	-1	HGNC	HGNC:3334	-
25:9349792	25	9349792	C/T	-1.40928	0.203856	5.44356e-12	11.2641	8.53542e-05	intron_variant	MODIFIER	EMP2	ENSBTAG00000007177	Transcript	ENSBTAT00000009444	protein_coding	-	-	-	-	-	rs109116439	-	-1	HGNC	HGNC:3334	-
25:9350004	25	9350004	C/T	-1.409	0.203827	5.45854e-12	11.2629	8.55891e-05	intron_variant	MODIFIER	EMP2	ENSBTAG00000007177	Transcript	ENSBTAT00000009444	protein_coding	-	-	-	-	-	rs385285873	-	-1	HGNC	HGNC:3334	-
25:9351128	25	9351128	T/C	-1.40828	0.203729	5.46605e-12	11.2623	8.57068e-05	intron_variant	MODIFIER	EMP2	ENSBTAG00000007177	Transcript	ENSBTAT00000009444	protein_coding	-	-	-	-	-	rs110190305	-	-1	HGNC	HGNC:3334	-
25:9349697	25	9349697	T/G	-1.40881	0.203809	5.46939e-12	11.2621	8.57593e-05	intron_variant	MODIFIER	EMP2	ENSBTAG00000007177	Transcript	ENSBTAT00000009444	protein_coding	-	-	-	-	-	rs110537093	-	-1	HGNC	HGNC:3334	-
25:9350309	25	9350309	C/T	-1.40898	0.203846	5.48712e-12	11.2607	8.60373e-05	intron_variant	MODIFIER	EMP2	ENSBTAG00000007177	Transcript	ENSBTAT00000009444	protein_coding	-	-	-	-	-	rs109574035	-	-1	HGNC	HGNC:3334	-
25:9181054	25	9181054	C/T	-1.61062	0.233047	5.51765e-12	11.2582	8.6516e-05	intergenic_variant	MODIFIER	-	-	-	-	-	-	-	-	-	-	rs521270528	-	-	-	-	-
25:9351257	25	9351257	G/C	-1.40823	0.20377	5.52868e-12	11.2574	8.66888e-05	intron_variant	MODIFIER	EMP2	ENSBTAG00000007177	Transcript	ENSBTAT00000009444	protein_coding	-	-	-	-	-	rs109366527	-	-1	HGNC	HGNC:3334	-
25:9351244	25	9351244	G/A	-1.40791	0.203736	5.54494e-12	11.2561	8.69438e-05	intron_variant	MODIFIER	EMP2	ENSBTAG00000007177	Transcript	ENSBTAT00000009444	protein_coding	-	-	-	-	-	rs110953080	-	-1	HGNC	HGNC:3334	-
25:9350072	25	9350072	G/A	-1.40869	0.203851	5.54771e-12	11.2559	8.69872e-05	intron_variant	MODIFIER	EMP2	ENSBTAG00000007177	Transcript	ENSBTAT00000009444	protein_coding	-	-	-	-	-	rs109128048	-	-1	HGNC	HGNC:3334	-
25:9108723	25	9108723	C/A	-1.57953	0.228624	5.60695e-12	11.2513	8.79161e-05	intergenic_variant	MODIFIER	-	-	-	-	-	-	-	-	-	-	rs380087608	-	-	-	-	-
25:9108721	25	9108721	A/G	-1.57952	0.228626	5.61009e-12	11.251	8.79654e-05	intergenic_variant	MODIFIER	-	-	-	-	-	-	-	-	-	-	rs385091458	-	-	-	-	-
25:9108458	25	9108458	C/T	-1.57952	0.228626	5.61073e-12	11.251	8.79755e-05	intergenic_variant	MODIFIER	-	-	-	-	-	-	-	-	-	-	rs447724782	-	-	-	-	-
26:24379400	26	24379400	C/T	-1.6069	0.232597	5.62065e-12	11.2502	8.81309e-05	intron_variant	MODIFIER	NEURL1	ENSBTAG00000003741	Transcript	ENSBTAT00000046515	protein_coding	-	-	-	-	-	rs516417898	-	1	HGNC	HGNC:7761	-
26:29040701	26	29040701	A/G	-2.01837	0.292232	5.69066e-12	11.2448	8.92287e-05	intergenic_variant	MODIFIER	-	-	-	-	-	-	-	-	-	-	rs381663648	-	-	-	-	-
25:14284325	25	14284325	A/G	-1.36019	0.196956	5.71675e-12	11.2429	8.96377e-05	intron_variant	MODIFIER	MYH11	ENSBTAG00000015988	Transcript	ENSBTAT00000035455	protein_coding	-	-	-	-	-	rs210206186	-	-1	EntrezGene	-	-
25:14284043	25	14284043	A/G	-1.36001	0.196933	5.71998e-12	11.2426	8.96884e-05	intron_variant	MODIFIER	MYH11	ENSBTAG00000015988	Transcript	ENSBTAT00000035455	protein_coding	-	-	-	-	-	rs208817861	-	-1	EntrezGene	-	-
25:14285171	25	14285171	A/G	-1.36046	0.197021	5.75236e-12	11.2402	9.01961e-05	intron_variant	MODIFIER	MYH11	ENSBTAG00000015988	Transcript	ENSBTAT00000035455	protein_coding	-	-	-	-	-	rs42907272	-	-1	EntrezGene	-	-
25:14285323	25	14285323	T/C	-1.36051	0.197035	5.7623e-12	11.2394	9.0352e-05	intron_variant	MODIFIER	MYH11	ENSBTAG00000015988	Transcript	ENSBTAT00000035455	protein_coding	-	-	-	-	-	rs42907270	-	-1	EntrezGene	-	-
[truncated: 2,330 more rows]
