# Supplementary material for: Genome-wide association analysis of milk yield traits in Nordic Red Cattle using imputed whole genome sequence variants
Source: BMC Genet. 2016 Mar 22;17:55. doi: 10.1186/s12863-016-0363-8 (PMC4804490; doi:10.1186/s12863-016-0363-8)
Supplement: Additional file 3: — SNPs with Bonferroni corrected p-values higher than 0.05 (−log10(p) ≥ 8.50) for the milk yield. Columns on table: SNP = marker name, CHR, position on bp, alleles, Beta = variation effect, SE = standard error for effect, P = p-value, minuslog10 = (−log10(p)-values), Bonferroni corrected p-value. For the rest of the columns, see explanation from http://www.ensembl.org/common/Help/Glossary?db=core. (XLSX 209 kb) [file 12863_2016_363_MOESM3_ESM.xlsx]

## Sheet: Taul1
SNP	CHR	position	alleles	Beta	SE	P	minuslog10	Bonf. Corrected P	Consequence	IMPACT	SYMBOL	Gene	Feature_type	Feature	BIOTYPE	cDNA_position	CDS_position	Protein_position	Amino_acids	Codons	Existing_variation	DISTANCE	STRAND	SYMBOL_SOURCE	HGNC_ID	SIFT
14:1448510	14	1448510	G/A	6.30393	0.974889	1.11672e-10	9.95206	0.001751	intron_variant	MODIFIER	-	ENSBTAG00000016203	Transcript	ENSBTAT00000052907	protein_coding	-	-	-	-	-	rs211573325	-	-1	-	-	-
14:1484461	14	1484461	G/A	5.89624	0.676752	4.17841e-18	17.379	6.55168e-11	upstream_gene_variant	MODIFIER	C8orf33	ENSBTAG00000000879	Transcript	ENSBTAT00000001168	protein_coding	-	-	-	-	-	rs134651411	2905	1	HGNC	HGNC:26104	-
14:1484953	14	1484953	A/T	5.88784	0.67576	4.16526e-18	17.3804	6.53106e-11	upstream_gene_variant	MODIFIER	C8orf33	ENSBTAG00000000879	Transcript	ENSBTAT00000001168	protein_coding	-	-	-	-	-	-	2413	1	HGNC	HGNC:26104	-
14:1485062	14	1485062	C/T	5.88534	0.675446	4.1529e-18	17.3816	6.51168e-11	upstream_gene_variant	MODIFIER	C8orf33	ENSBTAG00000000879	Transcript	ENSBTAT00000001168	protein_coding	-	-	-	-	-	-	2304	1	HGNC	HGNC:26104	-
14:1485786	14	1485786	C/A	5.88348	0.675213	4.14392e-18	17.3826	6.49761e-11	upstream_gene_variant	MODIFIER	C8orf33	ENSBTAG00000000879	Transcript	ENSBTAT00000001168	protein_coding	-	-	-	-	-	rs137552425	1580	1	HGNC	HGNC:26104	-
14:1487341	14	1487341	G/A	5.86116	0.672405	4.03005e-18	17.3947	6.31906e-11	downstream_gene_variant	MODIFIER	ZNF34	ENSBTAG00000012353	Transcript	ENSBTAT00000049839	protein_coding	-	-	-	-	-	-	4643	-1	HGNC	HGNC:13098	-
14:1487341	14	1487341	G/A	5.86116	0.672405	4.03005e-18	17.3947	6.31906e-11	upstream_gene_variant	MODIFIER	C8orf33	ENSBTAG00000000879	Transcript	ENSBTAT00000001168	protein_coding	-	-	-	-	-	-	25	1	HGNC	HGNC:26104	-
14:1488469	14	1488469	G/A	5.86145	0.672404	4.01512e-18	17.3963	6.29564e-11	downstream_gene_variant	MODIFIER	ZNF34	ENSBTAG00000012353	Transcript	ENSBTAT00000016390	protein_coding	-	-	-	-	-	rs133531528	4075	-1	HGNC	HGNC:13098	-
14:1488469	14	1488469	G/A	5.86145	0.672404	4.01512e-18	17.3963	6.29564e-11	downstream_gene_variant	MODIFIER	ZNF34	ENSBTAG00000012353	Transcript	ENSBTAT00000049839	protein_coding	-	-	-	-	-	rs133531528	3515	-1	HGNC	HGNC:13098	-
14:1488469	14	1488469	G/A	5.86145	0.672404	4.01512e-18	17.3963	6.29564e-11	intron_variant	MODIFIER	C8orf33	ENSBTAG00000000879	Transcript	ENSBTAT00000001168	protein_coding	-	-	-	-	-	rs133531528	-	1	HGNC	HGNC:26104	-
14:1490455	14	1490455	G/A	5.86155	0.672402	4.00903e-18	17.397	6.2861e-11	downstream_gene_variant	MODIFIER	ZNF34	ENSBTAG00000012353	Transcript	ENSBTAT00000016390	protein_coding	-	-	-	-	-	rs134159716	2089	-1	HGNC	HGNC:13098	-
14:1490455	14	1490455	G/A	5.86155	0.672402	4.00903e-18	17.397	6.2861e-11	downstream_gene_variant	MODIFIER	ZNF34	ENSBTAG00000012353	Transcript	ENSBTAT00000049839	protein_coding	-	-	-	-	-	rs134159716	1529	-1	HGNC	HGNC:13098	-
14:1490455	14	1490455	G/A	5.86155	0.672402	4.00903e-18	17.397	6.2861e-11	downstream_gene_variant	MODIFIER	C8orf33	ENSBTAG00000000879	Transcript	ENSBTAT00000001168	protein_coding	-	-	-	-	-	rs134159716	1046	1	HGNC	HGNC:26104	-
14:1491282	14	1491282	T/C	5.86159	0.672402	4.00682e-18	17.3972	6.28264e-11	downstream_gene_variant	MODIFIER	ZNF34	ENSBTAG00000012353	Transcript	ENSBTAT00000016390	protein_coding	-	-	-	-	-	rs134034500	1262	-1	HGNC	HGNC:13098	-
14:1491282	14	1491282	T/C	5.86159	0.672402	4.00682e-18	17.3972	6.28264e-11	downstream_gene_variant	MODIFIER	ZNF34	ENSBTAG00000012353	Transcript	ENSBTAT00000049839	protein_coding	-	-	-	-	-	rs134034500	702	-1	HGNC	HGNC:13098	-
14:1491282	14	1491282	T/C	5.86159	0.672402	4.00682e-18	17.3972	6.28264e-11	downstream_gene_variant	MODIFIER	C8orf33	ENSBTAG00000000879	Transcript	ENSBTAT00000001168	protein_coding	-	-	-	-	-	rs134034500	1873	1	HGNC	HGNC:26104	-
14:1495594	14	1495594	C/T	5.8616	0.672401	4.00572e-18	17.3973	6.2809e-11	intron_variant	MODIFIER	ZNF34	ENSBTAG00000012353	Transcript	ENSBTAT00000016390	protein_coding	-	-	-	-	-	rs724006819	-	-1	HGNC	HGNC:13098	-
14:1495594	14	1495594	C/T	5.8616	0.672401	4.00572e-18	17.3973	6.2809e-11	intron_variant	MODIFIER	ZNF34	ENSBTAG00000012353	Transcript	ENSBTAT00000049839	protein_coding	-	-	-	-	-	rs724006819	-	-1	HGNC	HGNC:13098	-
14:1499219	14	1499219	C/T	5.86097	0.672406	4.04033e-18	17.3936	6.33517e-11	intron_variant	MODIFIER	ZNF34	ENSBTAG00000012353	Transcript	ENSBTAT00000016390	protein_coding	-	-	-	-	-	rs724108543	-	-1	HGNC	HGNC:13098	-
14:1499219	14	1499219	C/T	5.86097	0.672406	4.04033e-18	17.3936	6.33517e-11	upstream_gene_variant	MODIFIER	ZNF34	ENSBTAG00000012353	Transcript	ENSBTAT00000049839	protein_coding	-	-	-	-	-	rs724108543	1315	-1	HGNC	HGNC:13098	-
14:1517250	14	1517250	G/A	5.86099	0.672405	4.03918e-18	17.3937	6.33337e-11	upstream_gene_variant	MODIFIER	ZNF7	ENSBTAG00000018456	Transcript	ENSBTAT00000037366	protein_coding	-	-	-	-	-	-	285	1	HGNC	HGNC:13139	-
14:1517733	14	1517733	G/A	5.86215	0.672538	4.03902e-18	17.3937	6.33312e-11	intron_variant	MODIFIER	ZNF7	ENSBTAG00000018456	Transcript	ENSBTAT00000037366	protein_coding	-	-	-	-	-	rs717311175	-	1	HGNC	HGNC:13139	-
14:1518656	14	1518656	T/C	5.86099	0.672405	4.03918e-18	17.3937	6.33337e-11	intron_variant	MODIFIER	ZNF7	ENSBTAG00000018456	Transcript	ENSBTAT00000037366	protein_coding	-	-	-	-	-	-	-	1	HGNC	HGNC:13139	-
14:1533678	14	1533678	T/C	5.87235	0.673673	4.02315e-18	17.3954	6.30824e-11	upstream_gene_variant	MODIFIER	COMMD5	ENSBTAG00000018455	Transcript	ENSBTAT00000024561	protein_coding	-	-	-	-	-	rs522247364	152	-1	HGNC	HGNC:17902	-
14:1533734	14	1533734	C/T	5.86097	0.672406	4.04033e-18	17.3936	6.33517e-11	upstream_gene_variant	MODIFIER	COMMD5	ENSBTAG00000018455	Transcript	ENSBTAT00000024561	protein_coding	-	-	-	-	-	rs724026138	208	-1	HGNC	HGNC:17902	-
14:1534594	14	1534594	G/C	5.86097	0.672406	4.04033e-18	17.3936	6.33517e-11	upstream_gene_variant	MODIFIER	COMMD5	ENSBTAG00000018455	Transcript	ENSBTAT00000024561	protein_coding	-	-	-	-	-	-	1068	-1	HGNC	HGNC:17902	-
14:1535486	14	1535486	C/G	5.85903	0.672283	4.08603e-18	17.3887	6.40683e-11	upstream_gene_variant	MODIFIER	COMMD5	ENSBTAG00000018455	Transcript	ENSBTAT00000024561	protein_coding	-	-	-	-	-	rs109819134	1960	-1	HGNC	HGNC:17902	-
14:1535918	14	1535918	T/C	5.86097	0.672406	4.04033e-18	17.3936	6.33517e-11	upstream_gene_variant	MODIFIER	COMMD5	ENSBTAG00000018455	Transcript	ENSBTAT00000024561	protein_coding	-	-	-	-	-	rs136634948	2392	-1	HGNC	HGNC:17902	-
14:1538928	14	1538928	T/G	5.86018	0.672699	4.21839e-18	17.3749	6.61438e-11	intergenic_variant	MODIFIER	-	-	-	-	-	-	-	-	-	-	rs109406949	-	-	-	-	-
14:1539216	14	1539216	A/G	5.8595	0.672311	4.07435e-18	17.3899	6.38852e-11	intergenic_variant	MODIFIER	-	-	-	-	-	-	-	-	-	-	-	-	-	-	-	-
14:1540022	14	1540022	A/T	5.85953	0.672313	4.07352e-18	17.39	6.38722e-11	intergenic_variant	MODIFIER	-	-	-	-	-	-	-	-	-	-	rs208660358	-	-	-	-	-
14:1541360	14	1541360	C/T	5.86097	0.672406	4.04033e-18	17.3936	6.33517e-11	intergenic_variant	MODIFIER	-	-	-	-	-	-	-	-	-	-	rs136413100	-	-	-	-	-
14:1541801	14	1541801	T/A	5.85961	0.672318	4.07163e-18	17.3902	6.38426e-11	intergenic_variant	MODIFIER	-	-	-	-	-	-	-	-	-	-	rs110730435	-	-	-	-	-
14:1545382	14	1545382	A/C	5.84104	0.673219	5.7189e-18	17.2427	8.96715e-11	intergenic_variant	MODIFIER	-	-	-	-	-	-	-	-	-	-	rs382719853	-	-	-	-	-
14:1546674	14	1546674	G/A	5.86097	0.672405	4.04028e-18	17.3936	6.3351e-11	intergenic_variant	MODIFIER	-	-	-	-	-	-	-	-	-	-	rs109406885	-	-	-	-	-
14:1548120	14	1548120	A/G	5.87089	0.672921	3.76771e-18	17.4239	5.90772e-11	intergenic_variant	MODIFIER	-	-	-	-	-	-	-	-	-	-	rs134024124	-	-	-	-	-
14:1548158	14	1548158	G/A	5.87011	0.672894	3.79406e-18	17.4209	5.94904e-11	intergenic_variant	MODIFIER	-	-	-	-	-	-	-	-	-	-	rs210455643	-	-	-	-	-
14:1548850	14	1548850	A/G	5.87065	0.672911	3.77447e-18	17.4231	5.91831e-11	intergenic_variant	MODIFIER	-	-	-	-	-	-	-	-	-	-	rs136662735	-	-	-	-	-
14:1549207	14	1549207	C/G	5.86907	0.672807	3.80762e-18	17.4193	5.9703e-11	intergenic_variant	MODIFIER	-	-	-	-	-	-	-	-	-	-	rs134217683	-	-	-	-	-
14:1549928	14	1549928	G/T	5.86097	0.672405	4.04032e-18	17.3936	6.33516e-11	intergenic_variant	MODIFIER	-	-	-	-	-	-	-	-	-	-	rs133582954	-	-	-	-	-
14:1550223	14	1550223	C/T	5.86097	0.672405	4.04031e-18	17.3936	6.33515e-11	intergenic_variant	MODIFIER	-	-	-	-	-	-	-	-	-	-	rs133327801	-	-	-	-	-
14:1550283	14	1550283	G/A	5.86097	0.672405	4.0403e-18	17.3936	6.33513e-11	intergenic_variant	MODIFIER	-	-	-	-	-	-	-	-	-	-	rs134965639	-	-	-	-	-
14:1550516	14	1550516	C/T	5.86097	0.672405	4.04031e-18	17.3936	6.33515e-11	intergenic_variant	MODIFIER	-	-	-	-	-	-	-	-	-	-	rs377956775	-	-	-	-	-
14:1551612	14	1551612	G/C	3.44324	0.549316	4.01178e-10	9.39666	0.00629042	intergenic_variant	MODIFIER	-	-	-	-	-	-	-	-	-	-	rs136538631	-	-	-	-	-
14:1552182	14	1552182	C/T	5.86102	0.672405	4.03767e-18	17.3939	6.33101e-11	intergenic_variant	MODIFIER	-	-	-	-	-	-	-	-	-	-	rs211283932	-	-	-	-	-
14:1553817	14	1553817	C/G	3.43838	0.548731	4.06767e-10	9.39065	0.00637805	intergenic_variant	MODIFIER	-	-	-	-	-	-	-	-	-	-	rs134628055	-	-	-	-	-
14:1555371	14	1555371	C/G	5.86097	0.672405	4.04028e-18	17.3936	6.3351e-11	intergenic_variant	MODIFIER	-	-	-	-	-	-	-	-	-	-	-	-	-	-	-	-
14:1557135	14	1557135	T/G	5.86096	0.672404	4.04029e-18	17.3936	6.33512e-11	intergenic_variant	MODIFIER	-	-	-	-	-	-	-	-	-	-	-	-	-	-	-	-
14:1557192	14	1557192	C/T	3.40555	0.547255	5.34562e-10	9.272	0.00838185	intergenic_variant	MODIFIER	-	-	-	-	-	-	-	-	-	-	rs133639559	-	-	-	-	-
14:1557291	14	1557291	T/C	3.40521	0.547237	5.35943e-10	9.27088	0.0084035	intergenic_variant	MODIFIER	-	-	-	-	-	-	-	-	-	-	rs132904838	-	-	-	-	-
14:1557681	14	1557681	A/G	3.40521	0.547237	5.35943e-10	9.27088	0.0084035	intergenic_variant	MODIFIER	-	-	-	-	-	-	-	-	-	-	rs132883881	-	-	-	-	-
14:1557907	14	1557907	G/A	3.40521	0.547237	5.35943e-10	9.27088	0.0084035	intergenic_variant	MODIFIER	-	-	-	-	-	-	-	-	-	-	rs133725173	-	-	-	-	-
14:1558064	14	1558064	A/G	3.40521	0.547237	5.35943e-10	9.27088	0.0084035	intergenic_variant	MODIFIER	-	-	-	-	-	-	-	-	-	-	rs135040496	-	-	-	-	-
14:1558633	14	1558633	G/A	5.86096	0.672404	4.04031e-18	17.3936	6.33514e-11	intergenic_variant	MODIFIER	-	-	-	-	-	-	-	-	-	-	rs133096570	-	-	-	-	-
14:1560529	14	1560529	G/A	5.85564	0.672083	4.17379e-18	17.3795	6.54444e-11	upstream_gene_variant	MODIFIER	ARHGAP39	ENSBTAG00000007186	Transcript	ENSBTAT00000037363	protein_coding	-	-	-	-	-	rs136605602	3337	1	HGNC	HGNC:29351	-
14:1560591	14	1560591	A/G	3.40521	0.547237	5.35943e-10	9.27088	0.0084035	upstream_gene_variant	MODIFIER	ARHGAP39	ENSBTAG00000007186	Transcript	ENSBTAT00000037363	protein_coding	-	-	-	-	-	rs137080542	3275	1	HGNC	HGNC:29351	-
14:1562054	14	1562054	C/T	3.43689	0.549364	4.33253e-10	9.36326	0.00679335	upstream_gene_variant	MODIFIER	ARHGAP39	ENSBTAG00000007186	Transcript	ENSBTAT00000037363	protein_coding	-	-	-	-	-	rs136351385	1812	1	HGNC	HGNC:29351	-
14:1562054	14	1562054	C/T	3.43689	0.549364	4.33253e-10	9.36326	0.00679335	upstream_gene_variant	MODIFIER	bta-mir-2308	ENSBTAG00000045478	Transcript	ENSBTAT00000062911	miRNA	-	-	-	-	-	rs136351385	4879	1	miRBase	-	-
14:1562057	14	1562057	A/T	3.40521	0.547237	5.35943e-10	9.27088	0.0084035	upstream_gene_variant	MODIFIER	ARHGAP39	ENSBTAG00000007186	Transcript	ENSBTAT00000037363	protein_coding	-	-	-	-	-	rs133578141	1809	1	HGNC	HGNC:29351	-
14:1562057	14	1562057	A/T	3.40521	0.547237	5.35943e-10	9.27088	0.0084035	upstream_gene_variant	MODIFIER	bta-mir-2308	ENSBTAG00000045478	Transcript	ENSBTAT00000062911	miRNA	-	-	-	-	-	rs133578141	4876	1	miRBase	-	-
14:1563161	14	1563161	G/T	5.85543	0.672071	4.17943e-18	17.3789	6.55329e-11	upstream_gene_variant	MODIFIER	ARHGAP39	ENSBTAG00000007186	Transcript	ENSBTAT00000037363	protein_coding	-	-	-	-	-	rs137546466	705	1	HGNC	HGNC:29351	-
14:1563161	14	1563161	G/T	5.85543	0.672071	4.17943e-18	17.3789	6.55329e-11	upstream_gene_variant	MODIFIER	bta-mir-2308	ENSBTAG00000045478	Transcript	ENSBTAT00000062911	miRNA	-	-	-	-	-	rs137546466	3772	1	miRBase	-	-
14:1563167	14	1563167	A/G	3.71372	0.566692	6.2929e-11	10.2011	0.000986718	upstream_gene_variant	MODIFIER	ARHGAP39	ENSBTAG00000007186	Transcript	ENSBTAT00000037363	protein_coding	-	-	-	-	-	rs133537494	699	1	HGNC	HGNC:29351	-
14:1563167	14	1563167	A/G	3.71372	0.566692	6.2929e-11	10.2011	0.000986718	upstream_gene_variant	MODIFIER	bta-mir-2308	ENSBTAG00000045478	Transcript	ENSBTAT00000062911	miRNA	-	-	-	-	-	rs133537494	3766	1	miRBase	-	-
14:1565076	14	1565076	T/C	3.40521	0.547237	5.35943e-10	9.27088	0.0084035	intron_variant	MODIFIER	ARHGAP39	ENSBTAG00000007186	Transcript	ENSBTAT00000037363	protein_coding	-	-	-	-	-	rs133195384	-	1	HGNC	HGNC:29351	-
14:1565076	14	1565076	T/C	3.40521	0.547237	5.35943e-10	9.27088	0.0084035	upstream_gene_variant	MODIFIER	bta-mir-2308	ENSBTAG00000045478	Transcript	ENSBTAT00000062911	miRNA	-	-	-	-	-	rs133195384	1857	1	miRBase	-	-
14:1565120	14	1565120	T/C	3.40521	0.547237	5.35943e-10	9.27088	0.0084035	intron_variant	MODIFIER	ARHGAP39	ENSBTAG00000007186	Transcript	ENSBTAT00000037363	protein_coding	-	-	-	-	-	rs135688773	-	1	HGNC	HGNC:29351	-
14:1565120	14	1565120	T/C	3.40521	0.547237	5.35943e-10	9.27088	0.0084035	upstream_gene_variant	MODIFIER	bta-mir-2308	ENSBTAG00000045478	Transcript	ENSBTAT00000062911	miRNA	-	-	-	-	-	rs135688773	1813	1	miRBase	-	-
14:1566097	14	1566097	T/C	3.40194	0.547869	5.82331e-10	9.23483	0.00913086	intron_variant	MODIFIER	ARHGAP39	ENSBTAG00000007186	Transcript	ENSBTAT00000037363	protein_coding	-	-	-	-	-	rs133633596	-	1	HGNC	HGNC:29351	-
14:1566097	14	1566097	T/C	3.40194	0.547869	5.82331e-10	9.23483	0.00913086	upstream_gene_variant	MODIFIER	bta-mir-2308	ENSBTAG00000045478	Transcript	ENSBTAT00000062911	miRNA	-	-	-	-	-	rs133633596	836	1	miRBase	-	-
14:1566163	14	1566163	T/C	5.85515	0.672054	4.18695e-18	17.3781	6.56508e-11	intron_variant	MODIFIER	ARHGAP39	ENSBTAG00000007186	Transcript	ENSBTAT00000037363	protein_coding	-	-	-	-	-	rs384437126	-	1	HGNC	HGNC:29351	-
14:1566163	14	1566163	T/C	5.85515	0.672054	4.18695e-18	17.3781	6.56508e-11	upstream_gene_variant	MODIFIER	bta-mir-2308	ENSBTAG00000045478	Transcript	ENSBTAT00000062911	miRNA	-	-	-	-	-	rs384437126	770	1	miRBase	-	-
14:1566624	14	1566624	G/T	5.8551	0.672051	4.18812e-18	17.378	6.56692e-11	intron_variant	MODIFIER	ARHGAP39	ENSBTAG00000007186	Transcript	ENSBTAT00000037363	protein_coding	-	-	-	-	-	rs379000503	-	1	HGNC	HGNC:29351	-
14:1566624	14	1566624	G/T	5.8551	0.672051	4.18812e-18	17.378	6.56692e-11	upstream_gene_variant	MODIFIER	bta-mir-2308	ENSBTAG00000045478	Transcript	ENSBTAT00000062911	miRNA	-	-	-	-	-	rs379000503	309	1	miRBase	-	-
14:1567837	14	1567837	C/T	5.8549	0.67204	4.19347e-18	17.3774	6.5753e-11	synonymous_variant	LOW	ARHGAP39	ENSBTAG00000007186	Transcript	ENSBTAT00000037363	protein_coding	144	144	48	T	acC/acT	rs134738265	-	1	HGNC	HGNC:29351	-
14:1567837	14	1567837	C/T	5.8549	0.67204	4.19347e-18	17.3774	6.5753e-11	downstream_gene_variant	MODIFIER	bta-mir-2308	ENSBTAG00000045478	Transcript	ENSBTAT00000062911	miRNA	-	-	-	-	-	rs134738265	836	1	miRBase	-	-
14:1569809	14	1569809	G/A	5.76251	0.798329	6.20061e-13	12.2076	9.72247e-06	intron_variant	MODIFIER	ARHGAP39	ENSBTAG00000007186	Transcript	ENSBTAT00000037363	protein_coding	-	-	-	-	-	rs208209794	-	1	HGNC	HGNC:29351	-
14:1569809	14	1569809	G/A	5.76251	0.798329	6.20061e-13	12.2076	9.72247e-06	downstream_gene_variant	MODIFIER	bta-mir-2308	ENSBTAG00000045478	Transcript	ENSBTAT00000062911	miRNA	-	-	-	-	-	rs208209794	2808	1	miRBase	-	-
14:1571312	14	1571312	T/C	5.86095	0.672403	4.04042e-18	17.3936	6.33532e-11	intron_variant	MODIFIER	ARHGAP39	ENSBTAG00000007186	Transcript	ENSBTAT00000037363	protein_coding	-	-	-	-	-	-	-	1	HGNC	HGNC:29351	-
14:1571312	14	1571312	T/C	5.86095	0.672403	4.04042e-18	17.3936	6.33532e-11	downstream_gene_variant	MODIFIER	bta-mir-2308	ENSBTAG00000045478	Transcript	ENSBTAT00000062911	miRNA	-	-	-	-	-	-	4311	1	miRBase	-	-
14:1572424	14	1572424	A/G	5.85288	0.67192	4.24636e-18	17.372	6.65823e-11	intron_variant	MODIFIER	ARHGAP39	ENSBTAG00000007186	Transcript	ENSBTAT00000037363	protein_coding	-	-	-	-	-	rs134977977	-	1	HGNC	HGNC:29351	-
14:1572538	14	1572538	A/C	5.85281	0.671918	4.24968e-18	17.3716	6.66343e-11	intron_variant	MODIFIER	ARHGAP39	ENSBTAG00000007186	Transcript	ENSBTAT00000037363	protein_coding	-	-	-	-	-	rs137847620	-	1	HGNC	HGNC:29351	-
14:1582475	14	1582475	G/T	5.84628	0.671545	4.43359e-18	17.3532	6.95181e-11	intron_variant	MODIFIER	ARHGAP39	ENSBTAG00000007186	Transcript	ENSBTAT00000037363	protein_coding	-	-	-	-	-	rs381227524	-	1	HGNC	HGNC:29351	-
14:1582513	14	1582513	A/G	5.84517	0.671481	4.46512e-18	17.3502	7.00124e-11	intron_variant	MODIFIER	ARHGAP39	ENSBTAG00000007186	Transcript	ENSBTAT00000037363	protein_coding	-	-	-	-	-	rs384749645	-	1	HGNC	HGNC:29351	-
14:1584014	14	1584014	G/A	5.84394	0.671405	4.49811e-18	17.347	7.05298e-11	synonymous_variant	LOW	ARHGAP39	ENSBTAG00000007186	Transcript	ENSBTAT00000037363	protein_coding	1071	1071	357	Q	caG/caA	rs714090674	-	1	HGNC	HGNC:29351	-
14:1584444	14	1584444	G/A	5.80137	0.787256	2.05018e-13	12.6882	3.21464e-06	missense_variant	MODERATE	ARHGAP39	ENSBTAG00000007186	Transcript	ENSBTAT00000037363	protein_coding	1501	1501	501	A/T	Gcc/Acc	rs207782083	-	1	HGNC	HGNC:29351	tolerated(0.37)
14:1587316	14	1587316	C/T	5.84185	0.671309	4.57155e-18	17.3399	7.16813e-11	intron_variant	MODIFIER	ARHGAP39	ENSBTAG00000007186	Transcript	ENSBTAT00000037363	protein_coding	-	-	-	-	-	rs719562045	-	1	HGNC	HGNC:29351	-
14:1587898	14	1587898	C/T	5.84181	0.671306	4.57273e-18	17.3398	7.16997e-11	intron_variant	MODIFIER	ARHGAP39	ENSBTAG00000007186	Transcript	ENSBTAT00000037363	protein_coding	-	-	-	-	-	rs380632998	-	1	HGNC	HGNC:29351	-
14:1589204	14	1589204	G/A	5.84071	0.671243	4.60514e-18	17.3368	7.22079e-11	intron_variant	MODIFIER	ARHGAP39	ENSBTAG00000007186	Transcript	ENSBTAT00000037363	protein_coding	-	-	-	-	-	rs377887729	-	1	HGNC	HGNC:29351	-
14:1591553	14	1591553	A/G	4.93209	0.720922	8.95369e-12	11.048	0.000140393	intron_variant	MODIFIER	ARHGAP39	ENSBTAG00000007186	Transcript	ENSBTAT00000037363	protein_coding	-	-	-	-	-	rs469167684	-	1	HGNC	HGNC:29351	-
14:1596034	14	1596034	A/G	5.84046	0.671217	4.60625e-18	17.3367	7.22254e-11	intron_variant	MODIFIER	ARHGAP39	ENSBTAG00000007186	Transcript	ENSBTAT00000037363	protein_coding	-	-	-	-	-	rs380000992	-	1	HGNC	HGNC:29351	-
14:1596106	14	1596106	C/G	5.83577	0.671396	4.99271e-18	17.3017	7.82849e-11	intron_variant	MODIFIER	ARHGAP39	ENSBTAG00000007186	Transcript	ENSBTAT00000037363	protein_coding	-	-	-	-	-	rs383066874	-	1	HGNC	HGNC:29351	-
14:1607483	14	1607483	A/C	5.8402	0.671195	4.61038e-18	17.3363	7.22901e-11	downstream_gene_variant	MODIFIER	LRRC14	ENSBTAG00000004969	Transcript	ENSBTAT00000006542	protein_coding	-	-	-	-	-	rs718264252	2780	-1	HGNC	HGNC:20419	-
14:1607483	14	1607483	A/C	5.8402	0.671195	4.61038e-18	17.3363	7.22901e-11	downstream_gene_variant	MODIFIER	C8orf82	ENSBTAG00000046031	Transcript	ENSBTAT00000006544	protein_coding	-	-	-	-	-	rs718264252	2471	1	HGNC	HGNC:33826	-
14:1607483	14	1607483	A/C	5.8402	0.671195	4.61038e-18	17.3363	7.22901e-11	intron_variant	MODIFIER	LRRC24	ENSBTAG00000004970	Transcript	ENSBTAT00000006543	protein_coding	-	-	-	-	-	rs718264252	-	1	HGNC	HGNC:28947	-
14:1608518	14	1608518	G/A	5.8402	0.671195	4.61038e-18	17.3363	7.22901e-11	downstream_gene_variant	MODIFIER	LRRC14	ENSBTAG00000004969	Transcript	ENSBTAT00000006542	protein_coding	-	-	-	-	-	rs379831809	1745	-1	HGNC	HGNC:20419	-
14:1608518	14	1608518	G/A	5.8402	0.671195	4.61038e-18	17.3363	7.22901e-11	downstream_gene_variant	MODIFIER	C8orf82	ENSBTAG00000046031	Transcript	ENSBTAT00000006544	protein_coding	-	-	-	-	-	rs379831809	3506	1	HGNC	HGNC:33826	-
14:1608518	14	1608518	G/A	5.8402	0.671195	4.61038e-18	17.3363	7.22901e-11	synonymous_variant	LOW	LRRC24	ENSBTAG00000004970	Transcript	ENSBTAT00000006543	protein_coding	992	669	223	K	aaG/aaA	rs379831809	-	1	HGNC	HGNC:28947	-
14:1609159	14	1609159	C/A	5.8402	0.671195	4.61038e-18	17.3363	7.22901e-11	downstream_gene_variant	MODIFIER	LRRC14	ENSBTAG00000004969	Transcript	ENSBTAT00000006542	protein_coding	-	-	-	-	-	rs721672001	1104	-1	HGNC	HGNC:20419	-
14:1609159	14	1609159	C/A	5.8402	0.671195	4.61038e-18	17.3363	7.22901e-11	downstream_gene_variant	MODIFIER	C8orf82	ENSBTAG00000046031	Transcript	ENSBTAT00000006544	protein_coding	-	-	-	-	-	rs721672001	4147	1	HGNC	HGNC:33826	-
14:1609159	14	1609159	C/A	5.8402	0.671195	4.61038e-18	17.3363	7.22901e-11	missense_variant	MODERATE	LRRC24	ENSBTAG00000004970	Transcript	ENSBTAT00000006543	protein_coding	1633	1310	437	P/Q	cCg/cAg	rs721672001	-	1	HGNC	HGNC:28947	tolerated_low_confidence(0.46)
14:1609159	14	1609159	C/A	5.8402	0.671195	4.61038e-18	17.3363	7.22901e-11	upstream_gene_variant	MODIFIER	RECQL4	ENSBTAG00000010276	Transcript	ENSBTAT00000056581	protein_coding	-	-	-	-	-	rs721672001	4868	1	HGNC	HGNC:9949	-
14:1611832	14	1611832	C/G	5.84099	0.671258	4.59615e-18	17.3376	7.2067e-11	missense_variant	MODERATE	LRRC14	ENSBTAG00000004969	Transcript	ENSBTAT00000006542	protein_coding	469	300	100	E/D	gaG/gaC	rs381708243	-	-1	HGNC	HGNC:20419	tolerated(0.6)
14:1611832	14	1611832	C/G	5.84099	0.671258	4.59615e-18	17.3376	7.2067e-11	downstream_gene_variant	MODIFIER	LRRC24	ENSBTAG00000004970	Transcript	ENSBTAT00000006543	protein_coding	-	-	-	-	-	rs381708243	2355	1	HGNC	HGNC:28947	-
14:1611832	14	1611832	C/G	5.84099	0.671258	4.59615e-18	17.3376	7.2067e-11	upstream_gene_variant	MODIFIER	RECQL4	ENSBTAG00000010276	Transcript	ENSBTAT00000056581	protein_coding	-	-	-	-	-	rs381708243	2195	1	HGNC	HGNC:9949	-
14:1612939	14	1612939	C/A	5.84016	0.671192	4.61162e-18	17.3361	7.23095e-11	intron_variant	MODIFIER	LRRC14	ENSBTAG00000004969	Transcript	ENSBTAT00000006542	protein_coding	-	-	-	-	-	rs384569981	-	-1	HGNC	HGNC:20419	-
14:1612939	14	1612939	C/A	5.84016	0.671192	4.61162e-18	17.3361	7.23095e-11	downstream_gene_variant	MODIFIER	LRRC24	ENSBTAG00000004970	Transcript	ENSBTAT00000006543	protein_coding	-	-	-	-	-	rs384569981	3462	1	HGNC	HGNC:28947	-
14:1612939	14	1612939	C/A	5.84016	0.671192	4.61162e-18	17.3361	7.23095e-11	upstream_gene_variant	MODIFIER	RECQL4	ENSBTAG00000010276	Transcript	ENSBTAT00000056581	protein_coding	-	-	-	-	-	rs384569981	1088	1	HGNC	HGNC:9949	-
14:1616143	14	1616143	C/T	4.66629	0.674342	5.19465e-12	11.2844	8.14513e-05	downstream_gene_variant	MODIFIER	MFSD3	ENSBTAG00000007838	Transcript	ENSBTAT00000055203	protein_coding	-	-	-	-	-	rs110366810	4427	-1	HGNC	HGNC:25157	-
14:1616143	14	1616143	C/T	4.66629	0.674342	5.19465e-12	11.2844	8.14513e-05	upstream_gene_variant	MODIFIER	LRRC14	ENSBTAG00000004969	Transcript	ENSBTAT00000006542	protein_coding	-	-	-	-	-	rs110366810	2418	-1	HGNC	HGNC:20419	-
14:1616143	14	1616143	C/T	4.66629	0.674342	5.19465e-12	11.2844	8.14513e-05	intron_variant	MODIFIER	RECQL4	ENSBTAG00000010276	Transcript	ENSBTAT00000056581	protein_coding	-	-	-	-	-	rs110366810	-	1	HGNC	HGNC:9949	-
14:1617132	14	1617132	C/T	4.66329	0.67444	5.39597e-12	11.2679	8.46081e-05	downstream_gene_variant	MODIFIER	MFSD3	ENSBTAG00000007838	Transcript	ENSBTAT00000055203	protein_coding	-	-	-	-	-	rs109203678	3438	-1	HGNC	HGNC:25157	-
14:1617132	14	1617132	C/T	4.66329	0.67444	5.39597e-12	11.2679	8.46081e-05	upstream_gene_variant	MODIFIER	LRRC14	ENSBTAG00000004969	Transcript	ENSBTAT00000006542	protein_coding	-	-	-	-	-	rs109203678	3407	-1	HGNC	HGNC:20419	-
14:1617132	14	1617132	C/T	4.66329	0.67444	5.39597e-12	11.2679	8.46081e-05	intron_variant	MODIFIER	RECQL4	ENSBTAG00000010276	Transcript	ENSBTAT00000056581	protein_coding	-	-	-	-	-	rs109203678	-	1	HGNC	HGNC:9949	-
14:1617841	14	1617841	G/A	4.66409	0.674465	5.36151e-12	11.2707	8.40678e-05	downstream_gene_variant	MODIFIER	MFSD3	ENSBTAG00000007838	Transcript	ENSBTAT00000055203	protein_coding	-	-	-	-	-	rs207681599	2729	-1	HGNC	HGNC:25157	-
14:1617841	14	1617841	G/A	4.66409	0.674465	5.36151e-12	11.2707	8.40678e-05	upstream_gene_variant	MODIFIER	LRRC14	ENSBTAG00000004969	Transcript	ENSBTAT00000006542	protein_coding	-	-	-	-	-	rs207681599	4116	-1	HGNC	HGNC:20419	-
14:1617841	14	1617841	G/A	4.66409	0.674465	5.36151e-12	11.2707	8.40678e-05	missense_variant	MODERATE	RECQL4	ENSBTAG00000010276	Transcript	ENSBTAT00000056581	protein_coding	2007	1996	666	V/M	Gtg/Atg	rs207681599	-	1	HGNC	HGNC:9949	tolerated(0.05)
14:1619570	14	1619570	G/A	4.66841	0.67487	5.2779e-12	11.2775	8.27567e-05	downstream_gene_variant	MODIFIER	MFSD3	ENSBTAG00000007838	Transcript	ENSBTAT00000055203	protein_coding	-	-	-	-	-	rs210756627	1000	-1	HGNC	HGNC:25157	-
14:1619570	14	1619570	G/A	4.66841	0.67487	5.2779e-12	11.2775	8.27567e-05	downstream_gene_variant	MODIFIER	GPT	ENSBTAG00000007835	Transcript	ENSBTAT00000010309	protein_coding	-	-	-	-	-	rs210756627	4333	-1	HGNC	HGNC:4552	-
14:1619570	14	1619570	G/A	4.66841	0.67487	5.2779e-12	11.2775	8.27567e-05	splice_region_variant,intron_variant	LOW	RECQL4	ENSBTAG00000010276	Transcript	ENSBTAT00000056581	protein_coding	-	-	-	-	-	rs210756627	-	1	HGNC	HGNC:9949	-
14:1619784	14	1619784	C/T	5.83967	0.671159	4.62355e-18	17.335	7.24967e-11	downstream_gene_variant	MODIFIER	MFSD3	ENSBTAG00000007838	Transcript	ENSBTAT00000055203	protein_coding	-	-	-	-	-	rs133355594	786	-1	HGNC	HGNC:25157	-
14:1619784	14	1619784	C/T	5.83967	0.671159	4.62355e-18	17.335	7.24967e-11	downstream_gene_variant	MODIFIER	GPT	ENSBTAG00000007835	Transcript	ENSBTAT00000010309	protein_coding	-	-	-	-	-	rs133355594	4119	-1	HGNC	HGNC:4552	-
14:1619784	14	1619784	C/T	5.83967	0.671159	4.62355e-18	17.335	7.24967e-11	synonymous_variant	LOW	RECQL4	ENSBTAG00000010276	Transcript	ENSBTAT00000056581	protein_coding	3416	3405	1135	P	ccC/ccT	rs133355594	-	1	HGNC	HGNC:9949	-
14:1621816	14	1621816	A/G	4.71298	0.682556	5.76233e-12	11.2394	9.03524e-05	synonymous_variant	LOW	MFSD3	ENSBTAG00000007838	Transcript	ENSBTAT00000055203	protein_coding	828	573	191	P	ccT/ccC	rs207813806	-	-1	HGNC	HGNC:25157	-
14:1621816	14	1621816	A/G	4.71298	0.682556	5.76233e-12	11.2394	9.03524e-05	downstream_gene_variant	MODIFIER	GPT	ENSBTAG00000007835	Transcript	ENSBTAT00000010309	protein_coding	-	-	-	-	-	rs207813806	2087	-1	HGNC	HGNC:4552	-
14:1621816	14	1621816	A/G	4.71298	0.682556	5.76233e-12	11.2394	9.03524e-05	downstream_gene_variant	MODIFIER	RECQL4	ENSBTAG00000010276	Transcript	ENSBTAT00000056581	protein_coding	-	-	-	-	-	rs207813806	1307	1	HGNC	HGNC:9949	-
14:1623165	14	1623165	A/C	5.83967	0.671159	4.62355e-18	17.335	7.24967e-11	upstream_gene_variant	MODIFIER	MFSD3	ENSBTAG00000007838	Transcript	ENSBTAT00000055203	protein_coding	-	-	-	-	-	rs380929212	522	-1	HGNC	HGNC:25157	-
14:1623165	14	1623165	A/C	5.83967	0.671159	4.62355e-18	17.335	7.24967e-11	downstream_gene_variant	MODIFIER	GPT	ENSBTAG00000007835	Transcript	ENSBTAT00000010309	protein_coding	-	-	-	-	-	rs380929212	738	-1	HGNC	HGNC:4552	-
14:1623165	14	1623165	A/C	5.83967	0.671159	4.62355e-18	17.335	7.24967e-11	downstream_gene_variant	MODIFIER	RECQL4	ENSBTAG00000010276	Transcript	ENSBTAT00000056581	protein_coding	-	-	-	-	-	rs380929212	2656	1	HGNC	HGNC:9949	-
14:1623658	14	1623658	T/A	5.83443	0.671287	5.01798e-18	17.2995	7.86811e-11	upstream_gene_variant	MODIFIER	MFSD3	ENSBTAG00000007838	Transcript	ENSBTAT00000055203	protein_coding	-	-	-	-	-	rs385068198	1015	-1	HGNC	HGNC:25157	-
14:1623658	14	1623658	T/A	5.83443	0.671287	5.01798e-18	17.2995	7.86811e-11	downstream_gene_variant	MODIFIER	GPT	ENSBTAG00000007835	Transcript	ENSBTAT00000010309	protein_coding	-	-	-	-	-	rs385068198	245	-1	HGNC	HGNC:4552	-
14:1623658	14	1623658	T/A	5.83443	0.671287	5.01798e-18	17.2995	7.86811e-11	downstream_gene_variant	MODIFIER	RECQL4	ENSBTAG00000010276	Transcript	ENSBTAT00000056581	protein_coding	-	-	-	-	-	rs385068198	3149	1	HGNC	HGNC:9949	-
14:1623670	14	1623670	G/A	4.6669	0.674265	5.13373e-12	11.2896	8.04961e-05	upstream_gene_variant	MODIFIER	MFSD3	ENSBTAG00000007838	Transcript	ENSBTAT00000055203	protein_coding	-	-	-	-	-	rs210600852	1027	-1	HGNC	HGNC:25157	-
14:1623670	14	1623670	G/A	4.6669	0.674265	5.13373e-12	11.2896	8.04961e-05	downstream_gene_variant	MODIFIER	GPT	ENSBTAG00000007835	Transcript	ENSBTAT00000010309	protein_coding	-	-	-	-	-	rs210600852	233	-1	HGNC	HGNC:4552	-
14:1623670	14	1623670	G/A	4.6669	0.674265	5.13373e-12	11.2896	8.04961e-05	downstream_gene_variant	MODIFIER	RECQL4	ENSBTAG00000010276	Transcript	ENSBTAT00000056581	protein_coding	-	-	-	-	-	rs210600852	3161	1	HGNC	HGNC:9949	-
14:1627124	14	1627124	G/A	5.83971	0.671162	4.6223e-18	17.3351	7.2477e-11	upstream_gene_variant	MODIFIER	MFSD3	ENSBTAG00000007838	Transcript	ENSBTAT00000055203	protein_coding	-	-	-	-	-	rs382003046	4481	-1	HGNC	HGNC:25157	-
14:1627124	14	1627124	G/A	5.83971	0.671162	4.6223e-18	17.3351	7.2477e-11	upstream_gene_variant	MODIFIER	GPT	ENSBTAG00000007835	Transcript	ENSBTAT00000010309	protein_coding	-	-	-	-	-	rs382003046	217	-1	HGNC	HGNC:4552	-
14:1627124	14	1627124	G/A	5.83971	0.671162	4.6223e-18	17.3351	7.2477e-11	downstream_gene_variant	MODIFIER	PPP1R16A	ENSBTAG00000007834	Transcript	ENSBTAT00000010306	protein_coding	-	-	-	-	-	rs382003046	1690	-1	HGNC	HGNC:14941	-
14:1629780	14	1629780	C/T	4.65551	0.672841	5.2163e-12	11.2826	8.17908e-05	upstream_gene_variant	MODIFIER	GPT	ENSBTAG00000007835	Transcript	ENSBTAT00000010309	protein_coding	-	-	-	-	-	rs210157823	2873	-1	HGNC	HGNC:4552	-
14:1629780	14	1629780	C/T	4.65551	0.672841	5.2163e-12	11.2826	8.17908e-05	intron_variant	MODIFIER	PPP1R16A	ENSBTAG00000007834	Transcript	ENSBTAT00000010306	protein_coding	-	-	-	-	-	rs210157823	-	-1	HGNC	HGNC:14941	-
14:1630739	14	1630739	C/G	4.65165	0.672075	5.13865e-12	11.2892	8.05733e-05	upstream_gene_variant	MODIFIER	GPT	ENSBTAG00000007835	Transcript	ENSBTAT00000010309	protein_coding	-	-	-	-	-	rs208873597	3832	-1	HGNC	HGNC:4552	-
14:1630739	14	1630739	C/G	4.65165	0.672075	5.13865e-12	11.2892	8.05733e-05	synonymous_variant	LOW	PPP1R16A	ENSBTAG00000007834	Transcript	ENSBTAT00000010306	protein_coding	1232	480	160	G	ggG/ggC	rs208873597	-	-1	HGNC	HGNC:14941	-
14:1631832	14	1631832	C/T	4.59755	0.66669	6.12745e-12	11.2127	9.60775e-05	upstream_gene_variant	MODIFIER	GPT	ENSBTAG00000007835	Transcript	ENSBTAT00000010309	protein_coding	-	-	-	-	-	rs210072179	4925	-1	HGNC	HGNC:4552	-
14:1631832	14	1631832	C/T	4.59755	0.66669	6.12745e-12	11.2127	9.60775e-05	intron_variant	MODIFIER	PPP1R16A	ENSBTAG00000007834	Transcript	ENSBTAT00000010306	protein_coding	-	-	-	-	-	rs210072179	-	-1	HGNC	HGNC:14941	-
14:1633054	14	1633054	G/A	4.59787	0.666584	6.05979e-12	11.2175	9.50166e-05	synonymous_variant	LOW	PPP1R16A	ENSBTAG00000007834	Transcript	ENSBTAT00000010306	protein_coding	935	183	61	P	ccC/ccT	rs211648402	-	-1	HGNC	HGNC:14941	-
14:1635092	14	1635092	C/T	4.59684	0.666457	6.06961e-12	11.2168	9.51705e-05	upstream_gene_variant	MODIFIER	PPP1R16A	ENSBTAG00000007834	Transcript	ENSBTAT00000010306	protein_coding	-	-	-	-	-	rs207658387	1104	-1	HGNC	HGNC:14941	-
14:1638045	14	1638045	A/G	4.18106	0.43448	1.05703e-21	20.9759	1.65741e-14	upstream_gene_variant	MODIFIER	PPP1R16A	ENSBTAG00000007834	Transcript	ENSBTAT00000010306	protein_coding	-	-	-	-	-	rs134839376	4057	-1	HGNC	HGNC:14941	-
14:1640322	14	1640322	C/T	4.63036	0.668792	5.06191e-12	11.2957	7.93701e-05	intergenic_variant	MODIFIER	-	-	-	-	-	-	-	-	-	-	rs209497816	-	-	-	-	-
14:1642085	14	1642085	G/A	4.64139	0.673726	6.43004e-12	11.1918	0.000100822	intergenic_variant	MODIFIER	-	-	-	-	-	-	-	-	-	-	rs208587239	-	-	-	-	-
14:1645030	14	1645030	A/C	5.84701	0.671949	4.5957e-18	17.3376	7.20599e-11	intergenic_variant	MODIFIER	-	-	-	-	-	-	-	-	-	-	rs384375663	-	-	-	-	-
14:1645570	14	1645570	G/C	4.66297	0.67303	4.89319e-12	11.3104	7.67245e-05	intergenic_variant	MODIFIER	-	-	-	-	-	-	-	-	-	-	rs209884064	-	-	-	-	-
14:1649418	14	1649418	T/C	4.64809	0.66986	4.54491e-12	11.3425	7.12635e-05	intergenic_variant	MODIFIER	-	-	-	-	-	-	-	-	-	-	rs208560635	-	-	-	-	-
14:1651712	14	1651712	C/G	4.67041	0.672071	4.2261e-12	11.3741	6.62646e-05	upstream_gene_variant	MODIFIER	FOXH1	ENSBTAG00000004761	Transcript	ENSBTAT00000006249	protein_coding	-	-	-	-	-	rs210877062	2989	1	HGNC	HGNC:3814	-
14:1652620	14	1652620	G/A	4.59397	0.661613	4.39802e-12	11.3567	6.89602e-05	upstream_gene_variant	MODIFIER	FOXH1	ENSBTAG00000004761	Transcript	ENSBTAT00000006249	protein_coding	-	-	-	-	-	rs133777868	2081	1	HGNC	HGNC:3814	-
14:1652620	14	1652620	G/A	4.59397	0.661613	4.39802e-12	11.3567	6.89602e-05	downstream_gene_variant	MODIFIER	KIFC2	ENSBTAG00000007753	Transcript	ENSBTAT00000010194	protein_coding	-	-	-	-	-	rs133777868	4330	-1	EntrezGene	-	-
14:1653693	14	1653693	C/T	4.62453	0.667297	4.82839e-12	11.3162	7.57084e-05	upstream_gene_variant	MODIFIER	FOXH1	ENSBTAG00000004761	Transcript	ENSBTAT00000006249	protein_coding	-	-	-	-	-	rs110984572	1008	1	HGNC	HGNC:3814	-
14:1653693	14	1653693	C/T	4.62453	0.667297	4.82839e-12	11.3162	7.57084e-05	downstream_gene_variant	MODIFIER	KIFC2	ENSBTAG00000007753	Transcript	ENSBTAT00000010194	protein_coding	-	-	-	-	-	rs110984572	3257	-1	EntrezGene	-	-
14:1657520	14	1657520	C/G	4.75777	0.681874	3.46653e-12	11.4601	5.43546e-05	downstream_gene_variant	MODIFIER	FOXH1	ENSBTAG00000004761	Transcript	ENSBTAT00000006249	protein_coding	-	-	-	-	-	rs136474298	1264	1	HGNC	HGNC:3814	-
14:1657520	14	1657520	C/G	4.75777	0.681874	3.46653e-12	11.4601	5.43546e-05	synonymous_variant	LOW	KIFC2	ENSBTAG00000007753	Transcript	ENSBTAT00000010194	protein_coding	1965	1965	655	S	tcG/tcC	rs136474298	-	-1	EntrezGene	-	-
14:1659576	14	1659576	A/G	4.71404	0.67477	3.26154e-12	11.4866	5.11404e-05	upstream_gene_variant	MODIFIER	CYHR1	ENSBTAG00000035254	Transcript	ENSBTAT00000037359	protein_coding	-	-	-	-	-	rs136691096	4847	1	HGNC	HGNC:17806	-
14:1659576	14	1659576	A/G	4.71404	0.67477	3.26154e-12	11.4866	5.11404e-05	downstream_gene_variant	MODIFIER	FOXH1	ENSBTAG00000004761	Transcript	ENSBTAT00000006249	protein_coding	-	-	-	-	-	rs136691096	3320	1	HGNC	HGNC:3814	-
14:1659576	14	1659576	A/G	4.71404	0.67477	3.26154e-12	11.4866	5.11404e-05	intron_variant	MODIFIER	KIFC2	ENSBTAG00000007753	Transcript	ENSBTAT00000010194	protein_coding	-	-	-	-	-	rs136691096	-	-1	EntrezGene	-	-
14:1659576	14	1659576	A/G	4.71404	0.67477	3.26154e-12	11.4866	5.11404e-05	upstream_gene_variant	MODIFIER	CYHR1	ENSBTAG00000035254	Transcript	ENSBTAT00000010192	protein_coding	-	-	-	-	-	rs136691096	4347	1	HGNC	HGNC:17806	-
14:1659576	14	1659576	A/G	4.71404	0.67477	3.26154e-12	11.4866	5.11404e-05	upstream_gene_variant	MODIFIER	CYHR1	ENSBTAG00000035254	Transcript	ENSBTAT00000037358	protein_coding	-	-	-	-	-	rs136691096	4347	1	HGNC	HGNC:17806	-
14:1660744	14	1660744	A/G	4.71262	0.674324	3.20431e-12	11.4943	5.02432e-05	upstream_gene_variant	MODIFIER	CYHR1	ENSBTAG00000035254	Transcript	ENSBTAT00000037359	protein_coding	-	-	-	-	-	rs134040755	3679	1	HGNC	HGNC:17806	-
14:1660744	14	1660744	A/G	4.71262	0.674324	3.20431e-12	11.4943	5.02432e-05	downstream_gene_variant	MODIFIER	FOXH1	ENSBTAG00000004761	Transcript	ENSBTAT00000006249	protein_coding	-	-	-	-	-	rs134040755	4488	1	HGNC	HGNC:3814	-
14:1660744	14	1660744	A/G	4.71262	0.674324	3.20431e-12	11.4943	5.02432e-05	synonymous_variant	LOW	KIFC2	ENSBTAG00000007753	Transcript	ENSBTAT00000010194	protein_coding	1125	1125	375	D	gaT/gaC	rs134040755	-	-1	EntrezGene	-	-
14:1660744	14	1660744	A/G	4.71262	0.674324	3.20431e-12	11.4943	5.02432e-05	upstream_gene_variant	MODIFIER	CYHR1	ENSBTAG00000035254	Transcript	ENSBTAT00000010192	protein_coding	-	-	-	-	-	rs134040755	3179	1	HGNC	HGNC:17806	-
14:1660744	14	1660744	A/G	4.71262	0.674324	3.20431e-12	11.4943	5.02432e-05	upstream_gene_variant	MODIFIER	CYHR1	ENSBTAG00000035254	Transcript	ENSBTAT00000037358	protein_coding	-	-	-	-	-	rs134040755	3179	1	HGNC	HGNC:17806	-
14:1661325	14	1661325	G/T	4.80044	0.686219	3.05381e-12	11.5152	4.78832e-05	upstream_gene_variant	MODIFIER	CYHR1	ENSBTAG00000035254	Transcript	ENSBTAT00000037359	protein_coding	-	-	-	-	-	rs108965622	3098	1	HGNC	HGNC:17806	-
14:1661325	14	1661325	G/T	4.80044	0.686219	3.05381e-12	11.5152	4.78832e-05	intron_variant	MODIFIER	KIFC2	ENSBTAG00000007753	Transcript	ENSBTAT00000010194	protein_coding	-	-	-	-	-	rs108965622	-	-1	EntrezGene	-	-
14:1661325	14	1661325	G/T	4.80044	0.686219	3.05381e-12	11.5152	4.78832e-05	upstream_gene_variant	MODIFIER	CYHR1	ENSBTAG00000035254	Transcript	ENSBTAT00000010192	protein_coding	-	-	-	-	-	rs108965622	2598	1	HGNC	HGNC:17806	-
14:1661325	14	1661325	G/T	4.80044	0.686219	3.05381e-12	11.5152	4.78832e-05	upstream_gene_variant	MODIFIER	CYHR1	ENSBTAG00000035254	Transcript	ENSBTAT00000037358	protein_coding	-	-	-	-	-	rs108965622	2598	1	HGNC	HGNC:17806	-
14:1662397	14	1662397	G/A	4.75473	0.681852	3.57108e-12	11.4472	5.5994e-05	upstream_gene_variant	MODIFIER	CYHR1	ENSBTAG00000035254	Transcript	ENSBTAT00000037359	protein_coding	-	-	-	-	-	rs207661182	2026	1	HGNC	HGNC:17806	-
14:1662397	14	1662397	G/A	4.75473	0.681852	3.57108e-12	11.4472	5.5994e-05	intron_variant	MODIFIER	KIFC2	ENSBTAG00000007753	Transcript	ENSBTAT00000010194	protein_coding	-	-	-	-	-	rs207661182	-	-1	EntrezGene	-	-
14:1662397	14	1662397	G/A	4.75473	0.681852	3.57108e-12	11.4472	5.5994e-05	upstream_gene_variant	MODIFIER	CYHR1	ENSBTAG00000035254	Transcript	ENSBTAT00000010192	protein_coding	-	-	-	-	-	rs207661182	1526	1	HGNC	HGNC:17806	-
14:1662397	14	1662397	G/A	4.75473	0.681852	3.57108e-12	11.4472	5.5994e-05	upstream_gene_variant	MODIFIER	CYHR1	ENSBTAG00000035254	Transcript	ENSBTAT00000037358	protein_coding	-	-	-	-	-	rs207661182	1526	1	HGNC	HGNC:17806	-
14:1662832	14	1662832	A/G	4.75476	0.681846	3.56865e-12	11.4475	5.59559e-05	upstream_gene_variant	MODIFIER	CYHR1	ENSBTAG00000035254	Transcript	ENSBTAT00000037359	protein_coding	-	-	-	-	-	rs132945453	1591	1	HGNC	HGNC:17806	-
14:1662832	14	1662832	A/G	4.75476	0.681846	3.56865e-12	11.4475	5.59559e-05	intron_variant	MODIFIER	KIFC2	ENSBTAG00000007753	Transcript	ENSBTAT00000010194	protein_coding	-	-	-	-	-	rs132945453	-	-1	EntrezGene	-	-
14:1662832	14	1662832	A/G	4.75476	0.681846	3.56865e-12	11.4475	5.59559e-05	upstream_gene_variant	MODIFIER	CYHR1	ENSBTAG00000035254	Transcript	ENSBTAT00000010192	protein_coding	-	-	-	-	-	rs132945453	1091	1	HGNC	HGNC:17806	-
14:1662832	14	1662832	A/G	4.75476	0.681846	3.56865e-12	11.4475	5.59559e-05	upstream_gene_variant	MODIFIER	CYHR1	ENSBTAG00000035254	Transcript	ENSBTAT00000037358	protein_coding	-	-	-	-	-	rs132945453	1091	1	HGNC	HGNC:17806	-
14:1663310	14	1663310	G/A	4.75232	0.681619	3.60036e-12	11.4437	5.64531e-05	upstream_gene_variant	MODIFIER	CYHR1	ENSBTAG00000035254	Transcript	ENSBTAT00000037359	protein_coding	-	-	-	-	-	rs134166879	1113	1	HGNC	HGNC:17806	-
14:1663310	14	1663310	G/A	4.75232	0.681619	3.60036e-12	11.4437	5.64531e-05	intron_variant	MODIFIER	KIFC2	ENSBTAG00000007753	Transcript	ENSBTAT00000010194	protein_coding	-	-	-	-	-	rs134166879	-	-1	EntrezGene	-	-
14:1663310	14	1663310	G/A	4.75232	0.681619	3.60036e-12	11.4437	5.64531e-05	upstream_gene_variant	MODIFIER	CYHR1	ENSBTAG00000035254	Transcript	ENSBTAT00000010192	protein_coding	-	-	-	-	-	rs134166879	613	1	HGNC	HGNC:17806	-
14:1663310	14	1663310	G/A	4.75232	0.681619	3.60036e-12	11.4437	5.64531e-05	upstream_gene_variant	MODIFIER	CYHR1	ENSBTAG00000035254	Transcript	ENSBTAT00000037358	protein_coding	-	-	-	-	-	rs134166879	613	1	HGNC	HGNC:17806	-
14:1664984	14	1664984	C/T	4.78727	0.685037	3.21161e-12	11.4933	5.03576e-05	synonymous_variant	LOW	CYHR1	ENSBTAG00000035254	Transcript	ENSBTAT00000037359	protein_coding	386	268	90	L	Ctg/Ttg	rs207886320	-	1	HGNC	HGNC:17806	-
14:1664984	14	1664984	C/T	4.78727	0.685037	3.21161e-12	11.4933	5.03576e-05	upstream_gene_variant	MODIFIER	KIFC2	ENSBTAG00000007753	Transcript	ENSBTAT00000010194	protein_coding	-	-	-	-	-	rs207886320	1180	-1	EntrezGene	-	-
14:1664984	14	1664984	C/T	4.78727	0.685037	3.21161e-12	11.4933	5.03576e-05	synonymous_variant	LOW	CYHR1	ENSBTAG00000035254	Transcript	ENSBTAT00000010192	protein_coding	898	280	94	L	Ctg/Ttg	rs207886320	-	1	HGNC	HGNC:17806	-
14:1664984	14	1664984	C/T	4.78727	0.685037	3.21161e-12	11.4933	5.03576e-05	intron_variant	MODIFIER	CYHR1	ENSBTAG00000035254	Transcript	ENSBTAT00000037358	protein_coding	-	-	-	-	-	rs207886320	-	1	HGNC	HGNC:17806	-
14:1666046	14	1666046	T/C	4.68366	0.671668	3.57307e-12	11.447	5.60251e-05	downstream_gene_variant	MODIFIER	CYHR1	ENSBTAG00000035254	Transcript	ENSBTAT00000037359	protein_coding	-	-	-	-	-	rs133349326	528	1	HGNC	HGNC:17806	-
14:1666046	14	1666046	T/C	4.68366	0.671668	3.57307e-12	11.447	5.60251e-05	upstream_gene_variant	MODIFIER	KIFC2	ENSBTAG00000007753	Transcript	ENSBTAT00000010194	protein_coding	-	-	-	-	-	rs133349326	2242	-1	EntrezGene	-	-
14:1666046	14	1666046	T/C	4.68366	0.671668	3.57307e-12	11.447	5.60251e-05	downstream_gene_variant	MODIFIER	CYHR1	ENSBTAG00000035254	Transcript	ENSBTAT00000010192	protein_coding	-	-	-	-	-	rs133349326	513	1	HGNC	HGNC:17806	-
14:1666046	14	1666046	T/C	4.68366	0.671668	3.57307e-12	11.447	5.60251e-05	intron_variant	MODIFIER	CYHR1	ENSBTAG00000035254	Transcript	ENSBTAT00000037358	protein_coding	-	-	-	-	-	rs133349326	-	1	HGNC	HGNC:17806	-
14:1666904	14	1666904	T/C	4.67395	0.670818	3.71777e-12	11.4297	5.82941e-05	downstream_gene_variant	MODIFIER	CYHR1	ENSBTAG00000035254	Transcript	ENSBTAT00000037359	protein_coding	-	-	-	-	-	rs135843500	1386	1	HGNC	HGNC:17806	-
14:1666904	14	1666904	T/C	4.67395	0.670818	3.71777e-12	11.4297	5.82941e-05	upstream_gene_variant	MODIFIER	KIFC2	ENSBTAG00000007753	Transcript	ENSBTAT00000010194	protein_coding	-	-	-	-	-	rs135843500	3100	-1	EntrezGene	-	-
14:1666904	14	1666904	T/C	4.67395	0.670818	3.71777e-12	11.4297	5.82941e-05	downstream_gene_variant	MODIFIER	CYHR1	ENSBTAG00000035254	Transcript	ENSBTAT00000010192	protein_coding	-	-	-	-	-	rs135843500	1371	1	HGNC	HGNC:17806	-
14:1666904	14	1666904	T/C	4.67395	0.670818	3.71777e-12	11.4297	5.82941e-05	intron_variant	MODIFIER	CYHR1	ENSBTAG00000035254	Transcript	ENSBTAT00000037358	protein_coding	-	-	-	-	-	rs135843500	-	1	HGNC	HGNC:17806	-
14:1667312	14	1667312	G/C	4.66623	0.670426	3.91721e-12	11.407	6.14213e-05	downstream_gene_variant	MODIFIER	CYHR1	ENSBTAG00000035254	Transcript	ENSBTAT00000037359	protein_coding	-	-	-	-	-	rs135187675	1794	1	HGNC	HGNC:17806	-
14:1667312	14	1667312	G/C	4.66623	0.670426	3.91721e-12	11.407	6.14213e-05	upstream_gene_variant	MODIFIER	KIFC2	ENSBTAG00000007753	Transcript	ENSBTAT00000010194	protein_coding	-	-	-	-	-	rs135187675	3508	-1	EntrezGene	-	-
14:1667312	14	1667312	G/C	4.66623	0.670426	3.91721e-12	11.407	6.14213e-05	downstream_gene_variant	MODIFIER	CYHR1	ENSBTAG00000035254	Transcript	ENSBTAT00000010192	protein_coding	-	-	-	-	-	rs135187675	1779	1	HGNC	HGNC:17806	-
14:1667312	14	1667312	G/C	4.66623	0.670426	3.91721e-12	11.407	6.14213e-05	intron_variant	MODIFIER	CYHR1	ENSBTAG00000035254	Transcript	ENSBTAT00000037358	protein_coding	-	-	-	-	-	rs135187675	-	1	HGNC	HGNC:17806	-
14:1667797	14	1667797	A/C	4.66099	0.669687	3.92087e-12	11.4066	6.14786e-05	downstream_gene_variant	MODIFIER	CYHR1	ENSBTAG00000035254	Transcript	ENSBTAT00000037359	protein_coding	-	-	-	-	-	rs137727465	2279	1	HGNC	HGNC:17806	-
14:1667797	14	1667797	A/C	4.66099	0.669687	3.92087e-12	11.4066	6.14786e-05	upstream_gene_variant	MODIFIER	KIFC2	ENSBTAG00000007753	Transcript	ENSBTAT00000010194	protein_coding	-	-	-	-	-	rs137727465	3993	-1	EntrezGene	-	-
14:1667797	14	1667797	A/C	4.66099	0.669687	3.92087e-12	11.4066	6.14786e-05	downstream_gene_variant	MODIFIER	CYHR1	ENSBTAG00000035254	Transcript	ENSBTAT00000010192	protein_coding	-	-	-	-	-	rs137727465	2264	1	HGNC	HGNC:17806	-
14:1667797	14	1667797	A/C	4.66099	0.669687	3.92087e-12	11.4066	6.14786e-05	intron_variant	MODIFIER	CYHR1	ENSBTAG00000035254	Transcript	ENSBTAT00000037358	protein_coding	-	-	-	-	-	rs137727465	-	1	HGNC	HGNC:17806	-
14:1668432	14	1668432	G/T	4.84438	0.689949	2.54359e-12	11.5946	3.98832e-05	downstream_gene_variant	MODIFIER	CYHR1	ENSBTAG00000035254	Transcript	ENSBTAT00000037359	protein_coding	-	-	-	-	-	rs210204797	2914	1	HGNC	HGNC:17806	-
14:1668432	14	1668432	G/T	4.84438	0.689949	2.54359e-12	11.5946	3.98832e-05	upstream_gene_variant	MODIFIER	KIFC2	ENSBTAG00000007753	Transcript	ENSBTAT00000010194	protein_coding	-	-	-	-	-	rs210204797	4628	-1	EntrezGene	-	-
14:1668432	14	1668432	G/T	4.84438	0.689949	2.54359e-12	11.5946	3.98832e-05	downstream_gene_variant	MODIFIER	CYHR1	ENSBTAG00000035254	Transcript	ENSBTAT00000010192	protein_coding	-	-	-	-	-	rs210204797	2899	1	HGNC	HGNC:17806	-
14:1668432	14	1668432	G/T	4.84438	0.689949	2.54359e-12	11.5946	3.98832e-05	intron_variant	MODIFIER	CYHR1	ENSBTAG00000035254	Transcript	ENSBTAT00000037358	protein_coding	-	-	-	-	-	rs210204797	-	1	HGNC	HGNC:17806	-
14:1668964	14	1668964	G/A	4.83989	0.690353	2.74196e-12	11.5619	4.29936e-05	downstream_gene_variant	MODIFIER	CYHR1	ENSBTAG00000035254	Transcript	ENSBTAT00000037359	protein_coding	-	-	-	-	-	rs209083815	3446	1	HGNC	HGNC:17806	-
14:1668964	14	1668964	G/A	4.83989	0.690353	2.74196e-12	11.5619	4.29936e-05	downstream_gene_variant	MODIFIER	CYHR1	ENSBTAG00000035254	Transcript	ENSBTAT00000010192	protein_coding	-	-	-	-	-	rs209083815	3431	1	HGNC	HGNC:17806	-
14:1668964	14	1668964	G/A	4.83989	0.690353	2.74196e-12	11.5619	4.29936e-05	intron_variant	MODIFIER	CYHR1	ENSBTAG00000035254	Transcript	ENSBTAT00000037358	protein_coding	-	-	-	-	-	rs209083815	-	1	HGNC	HGNC:17806	-
14:1669896	14	1669896	T/C	4.73118	0.675049	2.78291e-12	11.5555	4.36356e-05	downstream_gene_variant	MODIFIER	CYHR1	ENSBTAG00000035254	Transcript	ENSBTAT00000037359	protein_coding	-	-	-	-	-	rs133335018	4378	1	HGNC	HGNC:17806	-
14:1669896	14	1669896	T/C	4.73118	0.675049	2.78291e-12	11.5555	4.36356e-05	downstream_gene_variant	MODIFIER	CYHR1	ENSBTAG00000035254	Transcript	ENSBTAT00000010192	protein_coding	-	-	-	-	-	rs133335018	4363	1	HGNC	HGNC:17806	-
14:1669896	14	1669896	T/C	4.73118	0.675049	2.78291e-12	11.5555	4.36356e-05	intron_variant	MODIFIER	CYHR1	ENSBTAG00000035254	Transcript	ENSBTAT00000037358	protein_coding	-	-	-	-	-	rs133335018	-	1	HGNC	HGNC:17806	-
14:1670426	14	1670426	T/C	4.73037	0.675046	2.80596e-12	11.5519	4.3997e-05	downstream_gene_variant	MODIFIER	CYHR1	ENSBTAG00000035254	Transcript	ENSBTAT00000037359	protein_coding	-	-	-	-	-	rs137778735	4908	1	HGNC	HGNC:17806	-
14:1670426	14	1670426	T/C	4.73037	0.675046	2.80596e-12	11.5519	4.3997e-05	downstream_gene_variant	MODIFIER	CYHR1	ENSBTAG00000035254	Transcript	ENSBTAT00000010192	protein_coding	-	-	-	-	-	rs137778735	4893	1	HGNC	HGNC:17806	-
14:1670426	14	1670426	T/C	4.73037	0.675046	2.80596e-12	11.5519	4.3997e-05	intron_variant	MODIFIER	CYHR1	ENSBTAG00000035254	Transcript	ENSBTAT00000037358	protein_coding	-	-	-	-	-	rs137778735	-	1	HGNC	HGNC:17806	-
14:1671353	14	1671353	A/G	4.71908	0.67596	3.37461e-12	11.4718	5.29134e-05	intron_variant	MODIFIER	CYHR1	ENSBTAG00000035254	Transcript	ENSBTAT00000037358	protein_coding	-	-	-	-	-	rs136155879	-	1	HGNC	HGNC:17806	-
14:1671453	14	1671453	G/A	4.7651	0.683316	3.56544e-12	11.4479	5.59055e-05	intron_variant	MODIFIER	CYHR1	ENSBTAG00000035254	Transcript	ENSBTAT00000037358	protein_coding	-	-	-	-	-	rs134582447	-	1	HGNC	HGNC:17806	-
14:1671852	14	1671852	A/G	4.69581	0.672253	3.28385e-12	11.4836	5.14903e-05	intron_variant	MODIFIER	CYHR1	ENSBTAG00000035254	Transcript	ENSBTAT00000037358	protein_coding	-	-	-	-	-	rs41603134	-	1	HGNC	HGNC:17806	-
14:1672231	14	1672231	A/G	4.70293	0.672868	3.18808e-12	11.4965	4.99887e-05	intron_variant	MODIFIER	CYHR1	ENSBTAG00000035254	Transcript	ENSBTAT00000037358	protein_coding	-	-	-	-	-	rs137041987	-	1	HGNC	HGNC:17806	-
14:1672577	14	1672577	A/G	4.69585	0.672256	3.28315e-12	11.4837	5.14792e-05	intron_variant	MODIFIER	CYHR1	ENSBTAG00000035254	Transcript	ENSBTAT00000037358	protein_coding	-	-	-	-	-	rs132756080	-	1	HGNC	HGNC:17806	-
14:1673298	14	1673298	G/C	4.76733	0.68346	3.52046e-12	11.4534	5.52003e-05	intron_variant	MODIFIER	CYHR1	ENSBTAG00000035254	Transcript	ENSBTAT00000037358	protein_coding	-	-	-	-	-	rs134356483	-	1	HGNC	HGNC:17806	-
14:1674092	14	1674092	T/C	4.69659	0.672271	3.26152e-12	11.4866	5.11402e-05	intron_variant	MODIFIER	CYHR1	ENSBTAG00000035254	Transcript	ENSBTAT00000037358	protein_coding	-	-	-	-	-	rs135312043	-	1	HGNC	HGNC:17806	-
14:1675249	14	1675249	G/A	4.81342	0.688506	3.14934e-12	11.5018	4.93812e-05	intron_variant	MODIFIER	CYHR1	ENSBTAG00000035254	Transcript	ENSBTAT00000037358	protein_coding	-	-	-	-	-	rs209505667	-	1	HGNC	HGNC:17806	-
14:1676623	14	1676623	G/A	4.81629	0.688992	3.16631e-12	11.4994	4.96472e-05	upstream_gene_variant	MODIFIER	TONSL	ENSBTAG00000007749	Transcript	ENSBTAT00000010191	protein_coding	-	-	-	-	-	rs207656040	4871	1	HGNC	HGNC:7801	-
14:1676623	14	1676623	G/A	4.81629	0.688992	3.16631e-12	11.4994	4.96472e-05	intron_variant	MODIFIER	CYHR1	ENSBTAG00000035254	Transcript	ENSBTAT00000037358	protein_coding	-	-	-	-	-	rs207656040	-	1	HGNC	HGNC:17806	-
14:1676855	14	1676855	G/T	5.59037	0.743775	6.8262e-14	13.1658	1.07034e-06	upstream_gene_variant	MODIFIER	TONSL	ENSBTAG00000007749	Transcript	ENSBTAT00000010191	protein_coding	-	-	-	-	-	rs209716199	4639	1	HGNC	HGNC:7801	-
14:1676855	14	1676855	G/T	5.59037	0.743775	6.8262e-14	13.1658	1.07034e-06	intron_variant	MODIFIER	CYHR1	ENSBTAG00000035254	Transcript	ENSBTAT00000037358	protein_coding	-	-	-	-	-	rs209716199	-	1	HGNC	HGNC:17806	-
14:1677522	14	1677522	G/A	4.81404	0.688562	3.14206e-12	11.5028	4.9267e-05	upstream_gene_variant	MODIFIER	TONSL	ENSBTAG00000007749	Transcript	ENSBTAT00000010191	protein_coding	-	-	-	-	-	rs210613310	3972	1	HGNC	HGNC:7801	-
14:1677522	14	1677522	G/A	4.81404	0.688562	3.14206e-12	11.5028	4.9267e-05	downstream_gene_variant	MODIFIER	CYHR1	ENSBTAG00000035254	Transcript	ENSBTAT00000037358	protein_coding	-	-	-	-	-	rs210613310	3	1	HGNC	HGNC:17806	-
14:1677765	14	1677765	A/C	4.69669	0.672279	3.25985e-12	11.4868	5.1114e-05	upstream_gene_variant	MODIFIER	TONSL	ENSBTAG00000007749	Transcript	ENSBTAT00000010191	protein_coding	-	-	-	-	-	rs137070163	3729	1	HGNC	HGNC:7801	-
14:1677765	14	1677765	A/C	4.69669	0.672279	3.25985e-12	11.4868	5.1114e-05	downstream_gene_variant	MODIFIER	CYHR1	ENSBTAG00000035254	Transcript	ENSBTAT00000037358	protein_coding	-	-	-	-	-	rs137070163	246	1	HGNC	HGNC:17806	-
14:1678429	14	1678429	G/A	5.90568	0.677837	4.17905e-18	17.3789	6.55269e-11	upstream_gene_variant	MODIFIER	TONSL	ENSBTAG00000007749	Transcript	ENSBTAT00000010191	protein_coding	-	-	-	-	-	rs718095356	3065	1	HGNC	HGNC:7801	-
14:1678429	14	1678429	G/A	5.90568	0.677837	4.17905e-18	17.3789	6.55269e-11	downstream_gene_variant	MODIFIER	CYHR1	ENSBTAG00000035254	Transcript	ENSBTAT00000037358	protein_coding	-	-	-	-	-	rs718095356	910	1	HGNC	HGNC:17806	-
14:1678747	14	1678747	C/T	4.77233	0.684539	3.61306e-12	11.4421	5.66522e-05	upstream_gene_variant	MODIFIER	TONSL	ENSBTAG00000007749	Transcript	ENSBTAT00000010191	protein_coding	-	-	-	-	-	rs210735232	2747	1	HGNC	HGNC:7801	-
14:1678747	14	1678747	C/T	4.77233	0.684539	3.61306e-12	11.4421	5.66522e-05	downstream_gene_variant	MODIFIER	CYHR1	ENSBTAG00000035254	Transcript	ENSBTAT00000037358	protein_coding	-	-	-	-	-	rs210735232	1228	1	HGNC	HGNC:17806	-
14:1679547	14	1679547	G/A	4.69669	0.672279	3.25985e-12	11.4868	5.1114e-05	upstream_gene_variant	MODIFIER	TONSL	ENSBTAG00000007749	Transcript	ENSBTAT00000010191	protein_coding	-	-	-	-	-	rs109863377	1947	1	HGNC	HGNC:7801	-
14:1679547	14	1679547	G/A	4.69669	0.672279	3.25985e-12	11.4868	5.1114e-05	downstream_gene_variant	MODIFIER	CYHR1	ENSBTAG00000035254	Transcript	ENSBTAT00000037358	protein_coding	-	-	-	-	-	rs109863377	2028	1	HGNC	HGNC:17806	-
14:1679844	14	1679844	G/A	4.69669	0.672279	3.25985e-12	11.4868	5.1114e-05	upstream_gene_variant	MODIFIER	TONSL	ENSBTAG00000007749	Transcript	ENSBTAT00000010191	protein_coding	-	-	-	-	-	rs137472016	1650	1	HGNC	HGNC:7801	-
14:1679844	14	1679844	G/A	4.69669	0.672279	3.25985e-12	11.4868	5.1114e-05	downstream_gene_variant	MODIFIER	CYHR1	ENSBTAG00000035254	Transcript	ENSBTAT00000037358	protein_coding	-	-	-	-	-	rs137472016	2325	1	HGNC	HGNC:17806	-
14:1680953	14	1680953	T/C	4.79479	0.687818	3.62792e-12	11.4403	5.68852e-05	upstream_gene_variant	MODIFIER	TONSL	ENSBTAG00000007749	Transcript	ENSBTAT00000010191	protein_coding	-	-	-	-	-	rs211484578	541	1	HGNC	HGNC:7801	-
14:1680953	14	1680953	T/C	4.79479	0.687818	3.62792e-12	11.4403	5.68852e-05	downstream_gene_variant	MODIFIER	CYHR1	ENSBTAG00000035254	Transcript	ENSBTAT00000037358	protein_coding	-	-	-	-	-	rs211484578	3434	1	HGNC	HGNC:17806	-
14:1681044	14	1681044	A/C	4.61433	0.713023	1.07932e-10	9.96685	0.00169236	upstream_gene_variant	MODIFIER	TONSL	ENSBTAG00000007749	Transcript	ENSBTAT00000010191	protein_coding	-	-	-	-	-	rs135446129	450	1	HGNC	HGNC:7801	-
14:1681044	14	1681044	A/C	4.61433	0.713023	1.07932e-10	9.96685	0.00169236	downstream_gene_variant	MODIFIER	CYHR1	ENSBTAG00000035254	Transcript	ENSBTAT00000037358	protein_coding	-	-	-	-	-	rs135446129	3525	1	HGNC	HGNC:17806	-
14:1681353	14	1681353	T/C	4.70947	0.673091	3.02592e-12	11.5191	4.74461e-05	upstream_gene_variant	MODIFIER	TONSL	ENSBTAG00000007749	Transcript	ENSBTAT00000010191	protein_coding	-	-	-	-	-	rs210231384	141	1	HGNC	HGNC:7801	-
14:1681353	14	1681353	T/C	4.70947	0.673091	3.02592e-12	11.5191	4.74461e-05	downstream_gene_variant	MODIFIER	CYHR1	ENSBTAG00000035254	Transcript	ENSBTAT00000037358	protein_coding	-	-	-	-	-	rs210231384	3834	1	HGNC	HGNC:17806	-
14:1682730	14	1682730	C/T	5.44529	0.724909	7.06247e-14	13.151	1.10739e-06	synonymous_variant	LOW	TONSL	ENSBTAG00000007749	Transcript	ENSBTAT00000010191	protein_coding	456	430	144	L	Ctg/Ttg	rs136982912	-	1	HGNC	HGNC:7801	-
14:1684737	14	1684737	A/G	5.34906	0.711359	6.65902e-14	13.1766	1.04412e-06	intron_variant	MODIFIER	TONSL	ENSBTAG00000007749	Transcript	ENSBTAT00000010191	protein_coding	-	-	-	-	-	rs136034143	-	1	HGNC	HGNC:7801	-
14:1684775	14	1684775	C/T	5.51109	0.730793	5.64928e-14	13.248	8.85799e-07	intron_variant	MODIFIER	TONSL	ENSBTAG00000007749	Transcript	ENSBTAT00000010191	protein_coding	-	-	-	-	-	rs207677652	-	1	HGNC	HGNC:7801	-
14:1685365	14	1685365	T/G	5.45303	0.726671	7.47707e-14	13.1263	1.17239e-06	intron_variant	MODIFIER	TONSL	ENSBTAG00000007749	Transcript	ENSBTAT00000010191	protein_coding	-	-	-	-	-	rs134186599	-	1	HGNC	HGNC:7801	-
14:1685675	14	1685675	C/T	5.45133	0.727749	8.27395e-14	13.0823	1.29734e-06	synonymous_variant	LOW	TONSL	ENSBTAG00000007749	Transcript	ENSBTAT00000010191	protein_coding	1517	1491	497	D	gaC/gaT	rs137555898	-	1	HGNC	HGNC:7801	-
14:1686095	14	1686095	C/T	5.44992	0.727371	8.1535e-14	13.0887	1.27846e-06	intron_variant	MODIFIER	TONSL	ENSBTAG00000007749	Transcript	ENSBTAT00000010191	protein_coding	-	-	-	-	-	rs132685115	-	1	HGNC	HGNC:7801	-
14:1686998	14	1686998	G/A	5.51395	0.733058	6.54155e-14	13.1843	1.02571e-06	synonymous_variant	LOW	TONSL	ENSBTAG00000007749	Transcript	ENSBTAT00000010191	protein_coding	2168	2142	714	L	ctG/ctA	rs209150411	-	1	HGNC	HGNC:7801	-
14:1687043	14	1687043	G/A	5.45004	0.727475	8.20898e-14	13.0857	1.28716e-06	synonymous_variant	LOW	TONSL	ENSBTAG00000007749	Transcript	ENSBTAT00000010191	protein_coding	2213	2187	729	V	gtG/gtA	rs137177817	-	1	HGNC	HGNC:7801	-
14:1692203	14	1692203	A/G	5.4542	0.727986	8.18109e-14	13.0872	1.28278e-06	intron_variant	MODIFIER	TONSL	ENSBTAG00000007749	Transcript	ENSBTAT00000010191	protein_coding	-	-	-	-	-	rs135581384	-	1	HGNC	HGNC:7801	-
14:1692203	14	1692203	A/G	5.4542	0.727986	8.18109e-14	13.0872	1.28278e-06	upstream_gene_variant	MODIFIER	VPS28	ENSBTAG00000026320	Transcript	ENSBTAT00000054515	protein_coding	-	-	-	-	-	rs135581384	1438	1	HGNC	HGNC:18178	-
14:1693540	14	1693540	A/G	5.35758	0.71586	8.69208e-14	13.0609	1.36291e-06	downstream_gene_variant	MODIFIER	TONSL	ENSBTAG00000007749	Transcript	ENSBTAT00000010191	protein_coding	-	-	-	-	-	rs136284433	1042	1	HGNC	HGNC:7801	-
14:1693540	14	1693540	A/G	5.35758	0.71586	8.69208e-14	13.0609	1.36291e-06	upstream_gene_variant	MODIFIER	VPS28	ENSBTAG00000026320	Transcript	ENSBTAT00000054515	protein_coding	-	-	-	-	-	rs136284433	101	1	HGNC	HGNC:18178	-
14:1696954	14	1696954	A/G	5.60934	0.753556	1.17566e-13	12.9297	1.84342e-06	downstream_gene_variant	MODIFIER	TONSL	ENSBTAG00000007749	Transcript	ENSBTAT00000010191	protein_coding	-	-	-	-	-	rs210607741	4456	1	HGNC	HGNC:7801	-
14:1696954	14	1696954	A/G	5.60934	0.753556	1.17566e-13	12.9297	1.84342e-06	intron_variant	MODIFIER	VPS28	ENSBTAG00000026320	Transcript	ENSBTAT00000054515	protein_coding	-	-	-	-	-	rs210607741	-	1	HGNC	HGNC:18178	-
14:1696957	14	1696957	G/C	5.64427	0.758479	1.19576e-13	12.9224	1.87494e-06	downstream_gene_variant	MODIFIER	TONSL	ENSBTAG00000007749	Transcript	ENSBTAT00000010191	protein_coding	-	-	-	-	-	rs137175745	4459	1	HGNC	HGNC:7801	-
14:1696957	14	1696957	G/C	5.64427	0.758479	1.19576e-13	12.9224	1.87494e-06	intron_variant	MODIFIER	VPS28	ENSBTAG00000026320	Transcript	ENSBTAT00000054515	protein_coding	-	-	-	-	-	rs137175745	-	1	HGNC	HGNC:18178	-
14:1698427	14	1698427	G/A	8.03907	0.966669	1.20598e-16	15.9187	1.89097e-09	synonymous_variant	LOW	VPS28	ENSBTAG00000026320	Transcript	ENSBTAT00000054515	protein_coding	886	603	201	V	gtG/gtA	rs211514927	-	1	HGNC	HGNC:18178	-
14:1702310	14	1702310	T/G	8.07071	0.942001	1.45378e-17	16.8375	2.2795e-10	downstream_gene_variant	MODIFIER	VPS28	ENSBTAG00000026320	Transcript	ENSBTAT00000054515	protein_coding	-	-	-	-	-	rs377979680	3820	1	HGNC	HGNC:18178	-
14:1703811	14	1703811	T/C	8.15024	0.950401	1.35824e-17	16.867	2.1297e-10	intergenic_variant	MODIFIER	-	-	-	-	-	-	-	-	-	-	rs208711518	-	-	-	-	-
14:1705136	14	1705136	C/T	8.06502	0.933855	8.07392e-18	17.0929	1.26598e-10	intergenic_variant	MODIFIER	-	-	-	-	-	-	-	-	-	-	rs383119732	-	-	-	-	-
14:1707813	14	1707813	T/C	5.45465	0.549659	5.79795e-23	22.2367	9.0911e-16	intergenic_variant	MODIFIER	-	-	-	-	-	-	-	-	-	-	rs109333947	-	-	-	-	-
14:1709346	14	1709346	A/G	5.38263	0.551518	2.85654e-22	21.5442	4.47901e-15	intergenic_variant	MODIFIER	-	-	-	-	-	-	-	-	-	-	rs454976753	-	-	-	-	-
14:1710701	14	1710701	A/C	8.46328	0.967521	3.08751e-18	17.5104	4.84117e-11	intergenic_variant	MODIFIER	-	-	-	-	-	-	-	-	-	-	rs716567740	-	-	-	-	-
14:1711701	14	1711701	A/C	9.01653	1.04338	7.70576e-18	17.1132	1.20825e-10	intergenic_variant	MODIFIER	-	-	-	-	-	-	-	-	-	-	rs380950606	-	-	-	-	-
14:1713017	14	1713017	T/C	5.39399	0.540989	3.65803e-23	22.4368	5.73574e-16	intergenic_variant	MODIFIER	-	-	-	-	-	-	-	-	-	-	rs109883576	-	-	-	-	-
14:1713067	14	1713067	T/C	5.52977	0.553869	3.20932e-23	22.4936	5.03216e-16	intergenic_variant	MODIFIER	-	-	-	-	-	-	-	-	-	-	rs110971126	-	-	-	-	-
14:1713886	14	1713886	G/A	5.45437	0.543771	2.02307e-23	22.694	3.17214e-16	intergenic_variant	MODIFIER	-	-	-	-	-	-	-	-	-	-	rs110929944	-	-	-	-	-
14:1714540	14	1714540	C/T	5.47089	0.543659	1.4667e-23	22.8337	2.29976e-16	intergenic_variant	MODIFIER	-	-	-	-	-	-	-	-	-	-	rs110418960	-	-	-	-	-
14:1715361	14	1715361	G/A	8.19381	0.926439	1.32099e-18	17.8791	2.0713e-11	upstream_gene_variant	MODIFIER	SLC39A4	ENSBTAG00000046026	Transcript	ENSBTAT00000012255	protein_coding	-	-	-	-	-	rs384179658	4371	1	HGNC	HGNC:17129	-
14:1716713	14	1716713	C/T	5.42783	0.541053	1.99633e-23	22.6998	3.13022e-16	upstream_gene_variant	MODIFIER	SLC39A4	ENSBTAG00000046026	Transcript	ENSBTAT00000012255	protein_coding	-	-	-	-	-	rs378797108	3019	1	HGNC	HGNC:17129	-
14:1717081	14	1717081	C/G	5.34886	0.507943	1.28215e-25	24.8921	2.0104e-18	upstream_gene_variant	MODIFIER	SLC39A4	ENSBTAG00000046026	Transcript	ENSBTAT00000012255	protein_coding	-	-	-	-	-	rs110213093	2651	1	HGNC	HGNC:17129	-
14:1718923	14	1718923	C/T	5.55236	0.525824	9.50214e-26	25.0222	1.48992e-18	upstream_gene_variant	MODIFIER	SLC39A4	ENSBTAG00000046026	Transcript	ENSBTAT00000012255	protein_coding	-	-	-	-	-	rs209235691	809	1	HGNC	HGNC:17129	-
14:1718954	14	1718954	G/C	5.481	0.519446	1.0294e-25	24.9874	1.61408e-18	upstream_gene_variant	MODIFIER	SLC39A4	ENSBTAG00000046026	Transcript	ENSBTAT00000012255	protein_coding	-	-	-	-	-	rs209689804	778	1	HGNC	HGNC:17129	-
14:1720865	14	1720865	C/T	5.34094	0.504564	7.25879e-26	25.1391	1.13817e-18	intron_variant	MODIFIER	SLC39A4	ENSBTAG00000046026	Transcript	ENSBTAT00000012255	protein_coding	-	-	-	-	-	rs109113991	-	1	HGNC	HGNC:17129	-
14:1721108	14	1721108	C/T	5.40697	0.505429	2.23795e-26	25.6501	3.50908e-19	intron_variant	MODIFIER	SLC39A4	ENSBTAG00000046026	Transcript	ENSBTAT00000012255	protein_coding	-	-	-	-	-	rs109062923	-	1	HGNC	HGNC:17129	-
14:1721593	14	1721593	T/C	5.3601	0.502298	2.95913e-26	25.5288	4.63988e-19	intron_variant	MODIFIER	SLC39A4	ENSBTAG00000046026	Transcript	ENSBTAT00000012255	protein_coding	-	-	-	-	-	rs109053825	-	1	HGNC	HGNC:17129	-
14:1722033	14	1722033	G/A	6.32597	0.520898	2.16175e-33	32.6652	3.38959e-26	intron_variant	MODIFIER	SLC39A4	ENSBTAG00000046026	Transcript	ENSBTAT00000012255	protein_coding	-	-	-	-	-	rs208091850	-	1	HGNC	HGNC:17129	-
14:1722194	14	1722194	T/C	5.41362	0.496749	2.67639e-27	26.5725	4.19654e-20	synonymous_variant	LOW	SLC39A4	ENSBTAG00000046026	Transcript	ENSBTAT00000012255	protein_coding	1082	1008	336	Y	taT/taC	rs41663790	-	1	HGNC	HGNC:17129	-
14:1722593	14	1722593	C/T	7.78704	0.851072	8.63206e-20	19.0639	1.35349e-12	synonymous_variant	LOW	SLC39A4	ENSBTAG00000046026	Transcript	ENSBTAT00000012255	protein_coding	1370	1296	432	P	ccC/ccT	rs210189099	-	1	HGNC	HGNC:17129	-
14:1722853	14	1722853	T/C	5.4139	0.495064	1.78829e-27	26.7476	2.80402e-20	intron_variant	MODIFIER	SLC39A4	ENSBTAG00000046026	Transcript	ENSBTAT00000012255	protein_coding	-	-	-	-	-	rs134275924	-	1	HGNC	HGNC:17129	-
14:1724688	14	1724688	G/C	6.34314	0.523215	2.76924e-33	32.5576	4.34213e-26	upstream_gene_variant	MODIFIER	CPSF1	ENSBTAG00000008355	Transcript	ENSBTAT00000011004	protein_coding	-	-	-	-	-	rs135458711	3519	1	HGNC	HGNC:2324	-
14:1724688	14	1724688	G/C	6.34314	0.523215	2.76924e-33	32.5576	4.34213e-26	downstream_gene_variant	MODIFIER	SLC39A4	ENSBTAG00000046026	Transcript	ENSBTAT00000012255	protein_coding	-	-	-	-	-	rs135458711	468	1	HGNC	HGNC:17129	-
14:1724767	14	1724767	G/T	7.77244	0.848188	7.60765e-20	19.1187	1.19287e-12	upstream_gene_variant	MODIFIER	CPSF1	ENSBTAG00000008355	Transcript	ENSBTAT00000011004	protein_coding	-	-	-	-	-	rs208944321	3440	1	HGNC	HGNC:2324	-
14:1724767	14	1724767	G/T	7.77244	0.848188	7.60765e-20	19.1187	1.19287e-12	downstream_gene_variant	MODIFIER	SLC39A4	ENSBTAG00000046026	Transcript	ENSBTAT00000012255	protein_coding	-	-	-	-	-	rs208944321	547	1	HGNC	HGNC:17129	-
14:1725282	14	1725282	C/A	6.09098	0.501756	2.29408e-33	32.6394	3.59708e-26	upstream_gene_variant	MODIFIER	CPSF1	ENSBTAG00000008355	Transcript	ENSBTAT00000011004	protein_coding	-	-	-	-	-	rs207577324	2925	1	HGNC	HGNC:2324	-
14:1725282	14	1725282	C/A	6.09098	0.501756	2.29408e-33	32.6394	3.59708e-26	downstream_gene_variant	MODIFIER	SLC39A4	ENSBTAG00000046026	Transcript	ENSBTAT00000012255	protein_coding	-	-	-	-	-	rs207577324	1062	1	HGNC	HGNC:17129	-
14:1725536	14	1725536	C/G	6.09615	0.502218	2.31775e-33	32.6349	3.63419e-26	upstream_gene_variant	MODIFIER	CPSF1	ENSBTAG00000008355	Transcript	ENSBTAT00000011004	protein_coding	-	-	-	-	-	rs137202508	2671	1	HGNC	HGNC:2324	-
14:1725536	14	1725536	C/G	6.09615	0.502218	2.31775e-33	32.6349	3.63419e-26	downstream_gene_variant	MODIFIER	SLC39A4	ENSBTAG00000046026	Transcript	ENSBTAT00000012255	protein_coding	-	-	-	-	-	rs137202508	1316	1	HGNC	HGNC:17129	-
14:1726659	14	1726659	C/A	6.27937	0.518475	3.19612e-33	32.4954	5.01147e-26	upstream_gene_variant	MODIFIER	CPSF1	ENSBTAG00000008355	Transcript	ENSBTAT00000011004	protein_coding	-	-	-	-	-	rs135433386	1548	1	HGNC	HGNC:2324	-
14:1726659	14	1726659	C/A	6.27937	0.518475	3.19612e-33	32.4954	5.01147e-26	downstream_gene_variant	MODIFIER	SLC39A4	ENSBTAG00000046026	Transcript	ENSBTAT00000012255	protein_coding	-	-	-	-	-	rs135433386	2439	1	HGNC	HGNC:17129	-
14:1728264	14	1728264	C/G	6.3009	0.519829	2.84485e-33	32.5459	4.46069e-26	5_prime_UTR_variant	MODIFIER	CPSF1	ENSBTAG00000008355	Transcript	ENSBTAT00000011004	protein_coding	58	-	-	-	-	rs136630297	-	1	HGNC	HGNC:2324	-
14:1728264	14	1728264	C/G	6.3009	0.519829	2.84485e-33	32.5459	4.46069e-26	downstream_gene_variant	MODIFIER	SLC39A4	ENSBTAG00000046026	Transcript	ENSBTAT00000012255	protein_coding	-	-	-	-	-	rs136630297	4044	1	HGNC	HGNC:17129	-
14:1728355	14	1728355	C/G	6.05619	0.498941	2.32788e-33	32.633	3.65008e-26	intron_variant	MODIFIER	CPSF1	ENSBTAG00000008355	Transcript	ENSBTAT00000011004	protein_coding	-	-	-	-	-	rs470414367	-	1	HGNC	HGNC:2324	-
14:1728355	14	1728355	C/G	6.05619	0.498941	2.32788e-33	32.633	3.65008e-26	downstream_gene_variant	MODIFIER	SLC39A4	ENSBTAG00000046026	Transcript	ENSBTAT00000012255	protein_coding	-	-	-	-	-	rs470414367	4135	1	HGNC	HGNC:17129	-
14:1728858	14	1728858	C/T	6.03075	0.496706	2.23606e-33	32.6505	3.50611e-26	intron_variant	MODIFIER	CPSF1	ENSBTAG00000008355	Transcript	ENSBTAT00000011004	protein_coding	-	-	-	-	-	rs133100921	-	1	HGNC	HGNC:2324	-
14:1728858	14	1728858	C/T	6.03075	0.496706	2.23606e-33	32.6505	3.50611e-26	downstream_gene_variant	MODIFIER	SLC39A4	ENSBTAG00000046026	Transcript	ENSBTAT00000012255	protein_coding	-	-	-	-	-	rs133100921	4638	1	HGNC	HGNC:17129	-
14:1729977	14	1729977	G/C	6.02322	0.495973	2.16424e-33	32.6647	3.39349e-26	intron_variant	MODIFIER	CPSF1	ENSBTAG00000008355	Transcript	ENSBTAT00000011004	protein_coding	-	-	-	-	-	rs133257289	-	1	HGNC	HGNC:2324	-
14:1730455	14	1730455	C/T	7.02913	0.732954	1.44623e-21	20.8398	2.26766e-14	intron_variant	MODIFIER	CPSF1	ENSBTAG00000008355	Transcript	ENSBTAT00000011004	protein_coding	-	-	-	-	-	rs209328075	-	1	HGNC	HGNC:2324	-
14:1731530	14	1731530	C/T	7.29997	0.807936	2.42289e-19	18.6157	3.79906e-12	intron_variant	MODIFIER	CPSF1	ENSBTAG00000008355	Transcript	ENSBTAT00000011004	protein_coding	-	-	-	-	-	rs469057606	-	1	HGNC	HGNC:2324	-
14:1734307	14	1734307	A/G	7.30845	0.806884	1.98336e-19	18.7026	3.10988e-12	intron_variant	MODIFIER	CPSF1	ENSBTAG00000008355	Transcript	ENSBTAT00000011004	protein_coding	-	-	-	-	-	rs453628244	-	1	HGNC	HGNC:2324	-
14:1734465	14	1734465	C/G	7.67714	0.828757	3.0546e-20	19.515	4.78957e-13	intron_variant	MODIFIER	CPSF1	ENSBTAG00000008355	Transcript	ENSBTAT00000011004	protein_coding	-	-	-	-	-	rs209930525	-	1	HGNC	HGNC:2324	-
14:1735582	14	1735582	T/C	5.92429	0.487944	2.24041e-33	32.6497	3.51293e-26	intron_variant	MODIFIER	CPSF1	ENSBTAG00000008355	Transcript	ENSBTAT00000011004	protein_coding	-	-	-	-	-	rs110577193	-	1	HGNC	HGNC:2324	-
14:1735779	14	1735779	A/G	5.93001	0.488388	2.22285e-33	32.6531	3.48539e-26	intron_variant	MODIFIER	CPSF1	ENSBTAG00000008355	Transcript	ENSBTAT00000011004	protein_coding	-	-	-	-	-	rs133534450	-	1	HGNC	HGNC:2324	-
14:1735896	14	1735896	C/T	5.89428	0.485139	2.03009e-33	32.6925	3.18316e-26	synonymous_variant	LOW	CPSF1	ENSBTAG00000008355	Transcript	ENSBTAT00000011004	protein_coding	1025	897	299	Y	taC/taT	rs137491588	-	1	HGNC	HGNC:2324	-
14:1735969	14	1735969	A/G	6.16848	0.508526	2.55731e-33	32.5922	4.00983e-26	intron_variant	MODIFIER	CPSF1	ENSBTAG00000008355	Transcript	ENSBTAT00000011004	protein_coding	-	-	-	-	-	rs133014040	-	1	HGNC	HGNC:2324	-
14:1736278	14	1736278	C/G	7.65303	0.823507	2.32269e-20	19.634	3.64195e-13	synonymous_variant	LOW	CPSF1	ENSBTAG00000008355	Transcript	ENSBTAT00000011004	protein_coding	1247	1119	373	L	ctC/ctG	rs207492597	-	1	HGNC	HGNC:2324	-
14:1736599	14	1736599	C/T	5.88241	0.484139	2.0159e-33	32.6955	3.16091e-26	missense_variant	MODERATE	CPSF1	ENSBTAG00000008355	Transcript	ENSBTAT00000011004	protein_coding	1417	1289	430	T/I	aCc/aTc	rs134432442	-	1	HGNC	HGNC:2324	tolerated(0.4)
14:1737473	14	1737473	A/G	6.13273	0.505588	2.56376e-33	32.5911	4.01994e-26	intron_variant	MODIFIER	CPSF1	ENSBTAG00000008355	Transcript	ENSBTAT00000011004	protein_coding	-	-	-	-	-	rs136307654	-	1	HGNC	HGNC:2324	-
14:1738945	14	1738945	G/A	5.94657	0.489425	2.01926e-33	32.6948	3.16617e-26	synonymous_variant	LOW	CPSF1	ENSBTAG00000008355	Transcript	ENSBTAT00000011004	protein_coding	2633	2505	835	K	aaG/aaA	rs210909150	-	1	HGNC	HGNC:2324	-
14:1738945	14	1738945	G/A	5.94657	0.489425	2.01926e-33	32.6948	3.16617e-26	downstream_gene_variant	MODIFIER	ADCK5	ENSBTAG00000011064	Transcript	ENSBTAT00000014692	protein_coding	-	-	-	-	-	rs210909150	3769	-1	HGNC	HGNC:21738	-
14:1739677	14	1739677	G/C	5.94555	0.48933	2.0127e-33	32.6962	3.15588e-26	intron_variant	MODIFIER	CPSF1	ENSBTAG00000008355	Transcript	ENSBTAT00000011004	protein_coding	-	-	-	-	-	rs208827625	-	1	HGNC	HGNC:2324	-
14:1739677	14	1739677	G/C	5.94555	0.48933	2.0127e-33	32.6962	3.15588e-26	downstream_gene_variant	MODIFIER	ADCK5	ENSBTAG00000011064	Transcript	ENSBTAT00000014692	protein_coding	-	-	-	-	-	rs208827625	3037	-1	HGNC	HGNC:21738	-
14:1739725	14	1739725	T/C	5.96132	0.490846	2.14528e-33	32.6685	3.36377e-26	intron_variant	MODIFIER	CPSF1	ENSBTAG00000008355	Transcript	ENSBTAT00000011004	protein_coding	-	-	-	-	-	rs135442643	-	1	HGNC	HGNC:2324	-
14:1739725	14	1739725	T/C	5.96132	0.490846	2.14528e-33	32.6685	3.36377e-26	downstream_gene_variant	MODIFIER	ADCK5	ENSBTAG00000011064	Transcript	ENSBTAT00000014692	protein_coding	-	-	-	-	-	rs135442643	2989	-1	HGNC	HGNC:21738	-
14:1739885	14	1739885	G/A	6.54924	0.554589	1.07982e-31	30.9667	1.69314e-24	intron_variant	MODIFIER	CPSF1	ENSBTAG00000008355	Transcript	ENSBTAT00000011004	protein_coding	-	-	-	-	-	rs110825388	-	1	HGNC	HGNC:2324	-
14:1739885	14	1739885	G/A	6.54924	0.554589	1.07982e-31	30.9667	1.69314e-24	downstream_gene_variant	MODIFIER	ADCK5	ENSBTAG00000011064	Transcript	ENSBTAT00000014692	protein_coding	-	-	-	-	-	rs110825388	2829	-1	HGNC	HGNC:21738	-
14:1741516	14	1741516	C/T	5.9466	0.489328	1.96104e-33	32.7075	3.07488e-26	synonymous_variant	LOW	CPSF1	ENSBTAG00000008355	Transcript	ENSBTAT00000011004	protein_coding	3803	3675	1225	A	gcC/gcT	rs211605023	-	1	HGNC	HGNC:2324	-
14:1741516	14	1741516	C/T	5.9466	0.489328	1.96104e-33	32.7075	3.07488e-26	downstream_gene_variant	MODIFIER	ADCK5	ENSBTAG00000011064	Transcript	ENSBTAT00000014692	protein_coding	-	-	-	-	-	rs211605023	1198	-1	HGNC	HGNC:21738	-
14:1741650	14	1741650	A/G	5.94529	0.489379	2.05511e-33	32.6872	3.22238e-26	intron_variant	MODIFIER	CPSF1	ENSBTAG00000008355	Transcript	ENSBTAT00000011004	protein_coding	-	-	-	-	-	rs133739752	-	1	HGNC	HGNC:2324	-
14:1741650	14	1741650	A/G	5.94529	0.489379	2.05511e-33	32.6872	3.22238e-26	downstream_gene_variant	MODIFIER	ADCK5	ENSBTAG00000011064	Transcript	ENSBTAT00000014692	protein_coding	-	-	-	-	-	rs133739752	1064	-1	HGNC	HGNC:21738	-
14:1741900	14	1741900	G/C	5.95492	0.49026	2.10871e-33	32.676	3.30643e-26	intron_variant	MODIFIER	CPSF1	ENSBTAG00000008355	Transcript	ENSBTAT00000011004	protein_coding	-	-	-	-	-	rs134533294	-	1	HGNC	HGNC:2324	-
14:1741900	14	1741900	G/C	5.95492	0.49026	2.10871e-33	32.676	3.30643e-26	downstream_gene_variant	MODIFIER	ADCK5	ENSBTAG00000011064	Transcript	ENSBTAT00000014692	protein_coding	-	-	-	-	-	rs134533294	814	-1	HGNC	HGNC:21738	-
14:1742529	14	1742529	T/C	6.03338	0.496807	2.16314e-33	32.6649	3.39177e-26	splice_region_variant,synonymous_variant	LOW	CPSF1	ENSBTAG00000008355	Transcript	ENSBTAT00000011004	protein_coding	4415	4287	1429	I	atT/atC	rs209542297	-	1	HGNC	HGNC:2324	-
14:1742529	14	1742529	T/C	6.03338	0.496807	2.16314e-33	32.6649	3.39177e-26	downstream_gene_variant	MODIFIER	ADCK5	ENSBTAG00000011064	Transcript	ENSBTAT00000014692	protein_coding	-	-	-	-	-	rs209542297	185	-1	HGNC	HGNC:21738	-
14:1743939	14	1743939	A/G	6.26571	0.513098	9.75078e-34	33.011	1.52891e-26	downstream_gene_variant	MODIFIER	CPSF1	ENSBTAG00000008355	Transcript	ENSBTAT00000011004	protein_coding	-	-	-	-	-	rs133033480	1269	1	HGNC	HGNC:2324	-
14:1743939	14	1743939	A/G	6.26571	0.513098	9.75078e-34	33.011	1.52891e-26	splice_region_variant,intron_variant	LOW	ADCK5	ENSBTAG00000011064	Transcript	ENSBTAT00000014692	protein_coding	-	-	-	-	-	rs133033480	-	-1	HGNC	HGNC:21738	-
14:1745016	14	1745016	C/T	6.26387	0.515473	1.98182e-33	32.7029	3.10746e-26	downstream_gene_variant	MODIFIER	CPSF1	ENSBTAG00000008355	Transcript	ENSBTAT00000011004	protein_coding	-	-	-	-	-	rs109050667	2346	1	HGNC	HGNC:2324	-
14:1745016	14	1745016	C/T	6.26387	0.515473	1.98182e-33	32.7029	3.10746e-26	synonymous_variant	LOW	ADCK5	ENSBTAG00000011064	Transcript	ENSBTAT00000014692	protein_coding	464	408	136	A	gcG/gcA	rs109050667	-	-1	HGNC	HGNC:21738	-
14:1745431	14	1745431	T/C	6.28553	0.51755	2.15086e-33	32.6674	3.37252e-26	downstream_gene_variant	MODIFIER	CPSF1	ENSBTAG00000008355	Transcript	ENSBTAT00000011004	protein_coding	-	-	-	-	-	rs135551752	2761	1	HGNC	HGNC:2324	-
14:1745431	14	1745431	T/C	6.28553	0.51755	2.15086e-33	32.6674	3.37252e-26	intron_variant	MODIFIER	ADCK5	ENSBTAG00000011064	Transcript	ENSBTAT00000014692	protein_coding	-	-	-	-	-	rs135551752	-	-1	HGNC	HGNC:21738	-
14:1745504	14	1745504	C/T	6.24946	0.514331	2.00629e-33	32.6976	3.14583e-26	downstream_gene_variant	MODIFIER	CPSF1	ENSBTAG00000008355	Transcript	ENSBTAT00000011004	protein_coding	-	-	-	-	-	rs208657440	2834	1	HGNC	HGNC:2324	-
14:1745504	14	1745504	C/T	6.24946	0.514331	2.00629e-33	32.6976	3.14583e-26	intron_variant	MODIFIER	ADCK5	ENSBTAG00000011064	Transcript	ENSBTAT00000014692	protein_coding	-	-	-	-	-	rs208657440	-	-1	HGNC	HGNC:21738	-
14:1745777	14	1745777	G/A	6.25955	0.515221	2.04038e-33	32.6903	3.19928e-26	downstream_gene_variant	MODIFIER	CPSF1	ENSBTAG00000008355	Transcript	ENSBTAT00000011004	protein_coding	-	-	-	-	-	rs210230767	3107	1	HGNC	HGNC:2324	-
14:1745777	14	1745777	G/A	6.25955	0.515221	2.04038e-33	32.6903	3.19928e-26	intron_variant	MODIFIER	ADCK5	ENSBTAG00000011064	Transcript	ENSBTAT00000014692	protein_coding	-	-	-	-	-	rs210230767	-	-1	HGNC	HGNC:21738	-
14:1746284	14	1746284	T/C	6.25952	0.51517	2.01262e-33	32.6962	3.15576e-26	downstream_gene_variant	MODIFIER	CPSF1	ENSBTAG00000008355	Transcript	ENSBTAT00000011004	protein_coding	-	-	-	-	-	rs207855353	3614	1	HGNC	HGNC:2324	-
14:1746284	14	1746284	T/C	6.25952	0.51517	2.01262e-33	32.6962	3.15576e-26	intron_variant	MODIFIER	ADCK5	ENSBTAG00000011064	Transcript	ENSBTAT00000014692	protein_coding	-	-	-	-	-	rs207855353	-	-1	HGNC	HGNC:21738	-
14:1746291	14	1746291	G/A	6.26236	0.515404	2.01301e-33	32.6962	3.15638e-26	downstream_gene_variant	MODIFIER	CPSF1	ENSBTAG00000008355	Transcript	ENSBTAT00000011004	protein_coding	-	-	-	-	-	rs209925040	3621	1	HGNC	HGNC:2324	-
14:1746291	14	1746291	G/A	6.26236	0.515404	2.01301e-33	32.6962	3.15638e-26	intron_variant	MODIFIER	ADCK5	ENSBTAG00000011064	Transcript	ENSBTAT00000014692	protein_coding	-	-	-	-	-	rs209925040	-	-1	HGNC	HGNC:21738	-
14:1747132	14	1747132	C/T	7.43635	0.775712	1.49709e-21	20.8248	2.34741e-14	downstream_gene_variant	MODIFIER	CPSF1	ENSBTAG00000008355	Transcript	ENSBTAT00000011004	protein_coding	-	-	-	-	-	rs209929366	4462	1	HGNC	HGNC:2324	-
14:1747132	14	1747132	C/T	7.43635	0.775712	1.49709e-21	20.8248	2.34741e-14	intron_variant	MODIFIER	ADCK5	ENSBTAG00000011064	Transcript	ENSBTAT00000014692	protein_coding	-	-	-	-	-	rs209929366	-	-1	HGNC	HGNC:21738	-
14:1748483	14	1748483	G/A	7.70547	0.850848	2.00844e-19	18.6971	3.1492e-12	intron_variant	MODIFIER	ADCK5	ENSBTAG00000011064	Transcript	ENSBTAT00000014692	protein_coding	-	-	-	-	-	rs456424340	-	-1	HGNC	HGNC:21738	-
14:1750107	14	1750107	C/T	6.34948	0.522574	2.01276e-33	32.6962	3.15597e-26	intron_variant	MODIFIER	ADCK5	ENSBTAG00000011064	Transcript	ENSBTAT00000014692	protein_coding	-	-	-	-	-	rs207795387	-	-1	HGNC	HGNC:21738	-
14:1750498	14	1750498	G/A	8.19442	0.889138	4.71179e-20	19.3268	7.38801e-13	intron_variant	MODIFIER	ADCK5	ENSBTAG00000011064	Transcript	ENSBTAT00000014692	protein_coding	-	-	-	-	-	rs209286281	-	-1	HGNC	HGNC:21738	-
14:1750543	14	1750543	A/G	8.21208	0.891151	4.75504e-20	19.3228	7.45583e-13	intron_variant	MODIFIER	ADCK5	ENSBTAG00000011064	Transcript	ENSBTAT00000014692	protein_coding	-	-	-	-	-	rs211314699	-	-1	HGNC	HGNC:21738	-
14:1750824	14	1750824	A/G	6.36899	0.524481	2.18607e-33	32.6603	3.42773e-26	intron_variant	MODIFIER	ADCK5	ENSBTAG00000011064	Transcript	ENSBTAT00000014692	protein_coding	-	-	-	-	-	rs135576599	-	-1	HGNC	HGNC:21738	-
14:1752281	14	1752281	T/C	6.39691	0.526657	2.11337e-33	32.675	3.31374e-26	intron_variant	MODIFIER	ADCK5	ENSBTAG00000011064	Transcript	ENSBTAT00000014692	protein_coding	-	-	-	-	-	rs209058440	-	-1	HGNC	HGNC:21738	-
14:1752948	14	1752948	A/G	6.82938	0.562051	2.00236e-33	32.6985	3.13968e-26	intron_variant	MODIFIER	ADCK5	ENSBTAG00000011064	Transcript	ENSBTAT00000014692	protein_coding	-	-	-	-	-	rs110272722	-	-1	HGNC	HGNC:21738	-
14:1754238	14	1754238	C/G	6.5038	0.535507	2.14211e-33	32.6692	3.35879e-26	intron_variant	MODIFIER	ADCK5	ENSBTAG00000011064	Transcript	ENSBTAT00000014692	protein_coding	-	-	-	-	-	rs134187064	-	-1	HGNC	HGNC:21738	-
14:1754287	14	1754287	A/C	6.74924	0.556429	2.57458e-33	32.5893	4.0369e-26	intron_variant	MODIFIER	ADCK5	ENSBTAG00000011064	Transcript	ENSBTAT00000014692	protein_coding	-	-	-	-	-	rs135443540	-	-1	HGNC	HGNC:21738	-
14:1755742	14	1755742	C/T	6.56678	0.540521	2.04632e-33	32.689	3.20861e-26	intron_variant	MODIFIER	ADCK5	ENSBTAG00000011064	Transcript	ENSBTAT00000014692	protein_coding	-	-	-	-	-	rs384226556	-	-1	HGNC	HGNC:21738	-
14:1755898	14	1755898	C/A	6.62854	0.545496	1.98886e-33	32.7014	3.11851e-26	intron_variant	MODIFIER	ADCK5	ENSBTAG00000011064	Transcript	ENSBTAT00000014692	protein_coding	-	-	-	-	-	rs210324747	-	-1	HGNC	HGNC:21738	-
14:1756075	14	1756075	G/C	6.68596	0.549852	1.80569e-33	32.7434	2.83129e-26	intron_variant	MODIFIER	ADCK5	ENSBTAG00000011064	Transcript	ENSBTAT00000014692	protein_coding	-	-	-	-	-	rs208417762	-	-1	HGNC	HGNC:21738	-
14:1757801	14	1757801	T/C	6.6638	0.548114	1.84633e-33	32.7337	2.89501e-26	upstream_gene_variant	MODIFIER	ADCK5	ENSBTAG00000011064	Transcript	ENSBTAT00000014692	protein_coding	-	-	-	-	-	rs209745231	1500	-1	HGNC	HGNC:21738	-
14:1757935	14	1757935	C/T	8.56799	0.935765	8.14109e-20	19.0893	1.27651e-12	upstream_gene_variant	MODIFIER	ADCK5	ENSBTAG00000011064	Transcript	ENSBTAT00000014692	protein_coding	-	-	-	-	-	rs211309638	1634	-1	HGNC	HGNC:21738	-
14:1759054	14	1759054	A/G	6.79153	0.558929	1.9991e-33	32.6992	3.13457e-26	downstream_gene_variant	MODIFIER	-	ENSBTAG00000000857	Transcript	ENSBTAT00000001142	protein_coding	-	-	-	-	-	rs137617619	4940	-1	-	-	-
14:1759054	14	1759054	A/G	6.79153	0.558929	1.9991e-33	32.6992	3.13457e-26	upstream_gene_variant	MODIFIER	ADCK5	ENSBTAG00000011064	Transcript	ENSBTAT00000014692	protein_coding	-	-	-	-	-	rs137617619	2753	-1	HGNC	HGNC:21738	-
14:1759353	14	1759353	G/C	7.00765	0.576717	1.99966e-33	32.699	3.13544e-26	downstream_gene_variant	MODIFIER	-	ENSBTAG00000000857	Transcript	ENSBTAT00000001142	protein_coding	-	-	-	-	-	rs133338261	4641	-1	-	-	-
14:1759353	14	1759353	G/C	7.00765	0.576717	1.99966e-33	32.699	3.13544e-26	upstream_gene_variant	MODIFIER	ADCK5	ENSBTAG00000011064	Transcript	ENSBTAT00000014692	protein_coding	-	-	-	-	-	rs133338261	3052	-1	HGNC	HGNC:21738	-
14:1759541	14	1759541	G/A	8.16672	0.933296	3.00702e-18	17.5219	4.71496e-11	downstream_gene_variant	MODIFIER	-	ENSBTAG00000000857	Transcript	ENSBTAT00000001142	protein_coding	-	-	-	-	-	-	4453	-1	-	-	-
14:1759541	14	1759541	G/A	8.16672	0.933296	3.00702e-18	17.5219	4.71496e-11	upstream_gene_variant	MODIFIER	ADCK5	ENSBTAG00000011064	Transcript	ENSBTAT00000014692	protein_coding	-	-	-	-	-	-	3240	-1	HGNC	HGNC:21738	-
14:1759592	14	1759592	C/G	7.26598	0.597663	1.85439e-33	32.7318	2.90766e-26	downstream_gene_variant	MODIFIER	-	ENSBTAG00000000857	Transcript	ENSBTAT00000001142	protein_coding	-	-	-	-	-	rs211560120	4402	-1	-	-	-
14:1759592	14	1759592	C/G	7.26598	0.597663	1.85439e-33	32.7318	2.90766e-26	upstream_gene_variant	MODIFIER	ADCK5	ENSBTAG00000011064	Transcript	ENSBTAT00000014692	protein_coding	-	-	-	-	-	rs211560120	3291	-1	HGNC	HGNC:21738	-
14:1759620	14	1759620	A/G	7.268	0.597864	1.86986e-33	32.7282	2.93191e-26	downstream_gene_variant	MODIFIER	-	ENSBTAG00000000857	Transcript	ENSBTAT00000001142	protein_coding	-	-	-	-	-	rs208857025	4374	-1	-	-	-
14:1759620	14	1759620	A/G	7.268	0.597864	1.86986e-33	32.7282	2.93191e-26	upstream_gene_variant	MODIFIER	ADCK5	ENSBTAG00000011064	Transcript	ENSBTAT00000014692	protein_coding	-	-	-	-	-	rs208857025	3319	-1	HGNC	HGNC:21738	-
14:1759667	14	1759667	A/C	7.30045	0.600786	1.98657e-33	32.7019	3.11492e-26	downstream_gene_variant	MODIFIER	-	ENSBTAG00000000857	Transcript	ENSBTAT00000001142	protein_coding	-	-	-	-	-	rs211021755	4327	-1	-	-	-
14:1759667	14	1759667	A/C	7.30045	0.600786	1.98657e-33	32.7019	3.11492e-26	upstream_gene_variant	MODIFIER	ADCK5	ENSBTAG00000011064	Transcript	ENSBTAT00000014692	protein_coding	-	-	-	-	-	rs211021755	3366	-1	HGNC	HGNC:21738	-
14:1760544	14	1760544	G/T	9.05164	0.793248	9.87679e-30	29.0054	1.54867e-22	downstream_gene_variant	MODIFIER	-	ENSBTAG00000000857	Transcript	ENSBTAT00000001142	protein_coding	-	-	-	-	-	rs207512673	3450	-1	-	-	-
14:1760544	14	1760544	G/T	9.05164	0.793248	9.87679e-30	29.0054	1.54867e-22	upstream_gene_variant	MODIFIER	ADCK5	ENSBTAG00000011064	Transcript	ENSBTAT00000014692	protein_coding	-	-	-	-	-	rs207512673	4243	-1	HGNC	HGNC:21738	-
14:1761604	14	1761604	G/A	9.41341	1.04308	2.66725e-19	18.5739	4.18221e-12	downstream_gene_variant	MODIFIER	-	ENSBTAG00000000857	Transcript	ENSBTAT00000001142	protein_coding	-	-	-	-	-	rs208419808	2390	-1	-	-	-
14:1762331	14	1762331	T/C	9.19127	0.806769	1.2096e-29	28.9174	1.89663e-22	upstream_gene_variant	MODIFIER	FBXL6	ENSBTAG00000000856	Transcript	ENSBTAT00000001141	protein_coding	-	-	-	-	-	rs136089752	4436	1	HGNC	HGNC:13603	-
14:1762331	14	1762331	T/C	9.19127	0.806769	1.2096e-29	28.9174	1.89663e-22	downstream_gene_variant	MODIFIER	-	ENSBTAG00000000857	Transcript	ENSBTAT00000001142	protein_coding	-	-	-	-	-	rs136089752	1663	-1	-	-	-
14:1762435	14	1762435	A/G	9.57136	0.847745	3.76414e-29	28.4243	5.90212e-22	upstream_gene_variant	MODIFIER	FBXL6	ENSBTAG00000000856	Transcript	ENSBTAT00000001141	protein_coding	-	-	-	-	-	rs136875432	4332	1	HGNC	HGNC:13603	-
14:1762435	14	1762435	A/G	9.57136	0.847745	3.76414e-29	28.4243	5.90212e-22	downstream_gene_variant	MODIFIER	-	ENSBTAG00000000857	Transcript	ENSBTAT00000001142	protein_coding	-	-	-	-	-	rs136875432	1559	-1	-	-	-
14:1763138	14	1763138	A/C	9.36456	0.821647	1.14888e-29	28.9397	1.80142e-22	upstream_gene_variant	MODIFIER	FBXL6	ENSBTAG00000000856	Transcript	ENSBTAT00000001141	protein_coding	-	-	-	-	-	rs133788084	3629	1	HGNC	HGNC:13603	-
14:1763138	14	1763138	A/C	9.36456	0.821647	1.14888e-29	28.9397	1.80142e-22	downstream_gene_variant	MODIFIER	-	ENSBTAG00000000857	Transcript	ENSBTAT00000001142	protein_coding	-	-	-	-	-	rs133788084	856	-1	-	-	-
14:1763380	14	1763380	T/G	9.44136	0.828403	1.15206e-29	28.9385	1.80642e-22	upstream_gene_variant	MODIFIER	FBXL6	ENSBTAG00000000856	Transcript	ENSBTAT00000001141	protein_coding	-	-	-	-	-	rs135017891	3387	1	HGNC	HGNC:13603	-
14:1763380	14	1763380	T/G	9.44136	0.828403	1.15206e-29	28.9385	1.80642e-22	downstream_gene_variant	MODIFIER	-	ENSBTAG00000000857	Transcript	ENSBTAT00000001142	protein_coding	-	-	-	-	-	rs135017891	614	-1	-	-	-
14:1763556	14	1763556	C/A	10.5247	0.947237	2.69427e-28	27.5696	4.22458e-21	upstream_gene_variant	MODIFIER	FBXL6	ENSBTAG00000000856	Transcript	ENSBTAT00000001141	protein_coding	-	-	-	-	-	rs207789428	3211	1	HGNC	HGNC:13603	-
14:1763556	14	1763556	C/A	10.5247	0.947237	2.69427e-28	27.5696	4.22458e-21	downstream_gene_variant	MODIFIER	-	ENSBTAG00000000857	Transcript	ENSBTAT00000001142	protein_coding	-	-	-	-	-	rs207789428	438	-1	-	-	-
14:1765055	14	1765055	T/C	9.65334	0.854847	3.67773e-29	28.4344	5.76662e-22	upstream_gene_variant	MODIFIER	FBXL6	ENSBTAG00000000856	Transcript	ENSBTAT00000001141	protein_coding	-	-	-	-	-	rs134364612	1712	1	HGNC	HGNC:13603	-
14:1765055	14	1765055	T/C	9.65334	0.854847	3.67773e-29	28.4344	5.76662e-22	missense_variant	MODERATE	-	ENSBTAG00000000857	Transcript	ENSBTAT00000001142	protein_coding	1250	724	242	K/E	Aag/Gag	rs134364612	-	-1	-	-	tolerated(1)
14:1765835	14	1765835	C/G	9.48487	0.83154	1.03823e-29	28.9837	1.62792e-22	upstream_gene_variant	MODIFIER	TMEM249	ENSBTAG00000035158	Transcript	ENSBTAT00000049648	protein_coding	-	-	-	-	-	rs137071126	4825	1	HGNC	HGNC:44155	-
14:1765835	14	1765835	C/G	9.48487	0.83154	1.03823e-29	28.9837	1.62792e-22	upstream_gene_variant	MODIFIER	FBXL6	ENSBTAG00000000856	Transcript	ENSBTAT00000001141	protein_coding	-	-	-	-	-	rs137071126	932	1	HGNC	HGNC:13603	-
14:1765835	14	1765835	C/G	9.48487	0.83154	1.03823e-29	28.9837	1.62792e-22	synonymous_variant	LOW	-	ENSBTAG00000000857	Transcript	ENSBTAT00000001142	protein_coding	571	45	15	L	ctG/ctC	rs137071126	-	-1	-	-	-
14:1767385	14	1767385	C/G	9.65281	0.844408	7.8478e-30	29.1053	1.23052e-22	upstream_gene_variant	MODIFIER	TMEM249	ENSBTAG00000035158	Transcript	ENSBTAT00000049648	protein_coding	-	-	-	-	-	rs208030891	3275	1	HGNC	HGNC:44155	-
14:1767385	14	1767385	C/G	9.65281	0.844408	7.8478e-30	29.1053	1.23052e-22	intron_variant	MODIFIER	FBXL6	ENSBTAG00000000856	Transcript	ENSBTAT00000001141	protein_coding	-	-	-	-	-	rs208030891	-	1	HGNC	HGNC:13603	-
14:1767385	14	1767385	C/G	9.65281	0.844408	7.8478e-30	29.1053	1.23052e-22	upstream_gene_variant	MODIFIER	-	ENSBTAG00000000857	Transcript	ENSBTAT00000001142	protein_coding	-	-	-	-	-	rs208030891	764	-1	-	-	-
14:1769367	14	1769367	C/T	9.79881	0.857065	7.71531e-30	29.1126	1.20975e-22	upstream_gene_variant	MODIFIER	TMEM249	ENSBTAG00000035158	Transcript	ENSBTAT00000049648	protein_coding	-	-	-	-	-	rs209595231	1293	1	HGNC	HGNC:44155	-
14:1769367	14	1769367	C/T	9.79881	0.857065	7.71531e-30	29.1126	1.20975e-22	intron_variant	MODIFIER	FBXL6	ENSBTAG00000000856	Transcript	ENSBTAT00000001141	protein_coding	-	-	-	-	-	rs209595231	-	1	HGNC	HGNC:13603	-
14:1769367	14	1769367	C/T	9.79881	0.857065	7.71531e-30	29.1126	1.20975e-22	upstream_gene_variant	MODIFIER	-	ENSBTAG00000000857	Transcript	ENSBTAT00000001142	protein_coding	-	-	-	-	-	rs209595231	2746	-1	-	-	-
14:1772560	14	1772560	G/C	9.92526	0.867884	7.44564e-30	29.1281	1.16747e-22	downstream_gene_variant	MODIFIER	TMEM249	ENSBTAG00000035158	Transcript	ENSBTAT00000049648	protein_coding	-	-	-	-	-	rs211403999	231	1	HGNC	HGNC:44155	-
14:1772560	14	1772560	G/C	9.92526	0.867884	7.44564e-30	29.1281	1.16747e-22	downstream_gene_variant	MODIFIER	FBXL6	ENSBTAG00000000856	Transcript	ENSBTAT00000001141	protein_coding	-	-	-	-	-	rs211403999	2806	1	HGNC	HGNC:13603	-
14:1793616	14	1793616	T/C	6.62052	0.544579	1.8586e-33	32.7308	2.91425e-26	upstream_gene_variant	MODIFIER	DGAT1	ENSBTAG00000026356	Transcript	ENSBTAT00000037423	protein_coding	-	-	-	-	-	rs384957047	1735	1	EntrezGene	-	-
14:1798948	14	1798948	G/T	6.42393	0.542874	8.18667e-32	31.0869	1.28366e-24	intron_variant	MODIFIER	DGAT1	ENSBTAG00000026356	Transcript	ENSBTAT00000037423	protein_coding	-	-	-	-	-	rs209021141	-	1	EntrezGene	-	-
14:1799066	14	1799066	A/G	5.99551	0.493313	1.93847e-33	32.7125	3.0395e-26	intron_variant	MODIFIER	DGAT1	ENSBTAG00000026356	Transcript	ENSBTAT00000037423	protein_coding	-	-	-	-	-	rs385135066	-	1	EntrezGene	-	-
14:1799190	14	1799190	C/T	15.9059	2.55118	4.96182e-10	9.30436	0.00778007	intron_variant	MODIFIER	DGAT1	ENSBTAG00000026356	Transcript	ENSBTAT00000037423	protein_coding	-	-	-	-	-	rs477342233	-	1	EntrezGene	-	-
14:1799476	14	1799476	T/C	5.96075	0.490591	2.01882e-33	32.6949	3.16548e-26	intron_variant	MODIFIER	DGAT1	ENSBTAG00000026356	Transcript	ENSBTAT00000037423	protein_coding	-	-	-	-	-	rs211223469	-	1	EntrezGene	-	-
14:1799567	14	1799567	T/C	15.8376	2.54301	5.18074e-10	9.28561	0.00812333	intron_variant	MODIFIER	DGAT1	ENSBTAG00000026356	Transcript	ENSBTAT00000037423	protein_coding	-	-	-	-	-	rs382076865	-	1	EntrezGene	-	-
14:1800399	14	1800399	G/A	5.92093	0.487451	2.10199e-33	32.6774	3.29588e-26	intron_variant	MODIFIER	DGAT1	ENSBTAG00000026356	Transcript	ENSBTAT00000037423	protein_coding	-	-	-	-	-	rs208317364	-	1	EntrezGene	-	-
14:1800439	14	1800439	A/G	5.96183	0.490661	2.00783e-33	32.6973	3.14825e-26	intron_variant	MODIFIER	DGAT1	ENSBTAG00000026356	Transcript	ENSBTAT00000037423	protein_coding	-	-	-	-	-	rs209876151	-	1	EntrezGene	-	-
14:1801116	14	1801116	T/C	5.84798	0.48152	2.14954e-33	32.6677	3.37044e-26	intron_variant	MODIFIER	DGAT1	ENSBTAG00000026356	Transcript	ENSBTAT00000037423	protein_coding	-	-	-	-	-	rs109421300	-	1	EntrezGene	-	-
14:1801116	14	1801116	T/C	5.84798	0.48152	2.14954e-33	32.6677	3.37044e-26	downstream_gene_variant	MODIFIER	HSF1	ENSBTAG00000020751	Transcript	ENSBTAT00000027654	protein_coding	-	-	-	-	-	rs109421300	4965	-1	HGNC	HGNC:5224	-
14:1801866	14	1801866	C/T	7.37476	0.825245	5.85751e-19	18.2323	9.18448e-12	synonymous_variant	LOW	DGAT1	ENSBTAG00000026356	Transcript	ENSBTAT00000037423	protein_coding	571	484	162	L	Ctg/Ttg	rs443735461	-	1	EntrezGene	-	-
14:1801866	14	1801866	C/T	7.37476	0.825245	5.85751e-19	18.2323	9.18448e-12	downstream_gene_variant	MODIFIER	HSF1	ENSBTAG00000020751	Transcript	ENSBTAT00000027654	protein_coding	-	-	-	-	-	rs443735461	4215	-1	HGNC	HGNC:5224	-
14:1802265	14	1802265	G/A	5.96034	0.490593	2.04026e-33	32.6903	3.19909e-26	missense_variant	MODERATE	DGAT1	ENSBTAG00000026356	Transcript	ENSBTAT00000037423	protein_coding	781	694	232	A/T	Gcg/Acg	rs109234250	-	1	EntrezGene	-	tolerated(0.56)
14:1802265	14	1802265	G/A	5.96034	0.490593	2.04026e-33	32.6903	3.19909e-26	downstream_gene_variant	MODIFIER	HSF1	ENSBTAG00000020751	Transcript	ENSBTAT00000027654	protein_coding	-	-	-	-	-	rs109234250	3816	-1	HGNC	HGNC:5224	-
14:1802266	14	1802266	C/A	5.9678	0.49121	2.04119e-33	32.6901	3.20055e-26	missense_variant	MODERATE	DGAT1	ENSBTAG00000026356	Transcript	ENSBTAT00000037423	protein_coding	782	695	232	A/E	gCg/gAg	rs109326954	-	1	EntrezGene	-	tolerated(0.91)
14:1802266	14	1802266	C/A	5.9678	0.49121	2.04119e-33	32.6901	3.20055e-26	downstream_gene_variant	MODIFIER	HSF1	ENSBTAG00000020751	Transcript	ENSBTAT00000027654	protein_coding	-	-	-	-	-	rs109326954	3815	-1	HGNC	HGNC:5224	-
14:1802667	14	1802667	A/G	6.53671	0.537382	1.71364e-33	32.7661	2.68696e-26	intron_variant	MODIFIER	DGAT1	ENSBTAG00000026356	Transcript	ENSBTAT00000037423	protein_coding	-	-	-	-	-	-	-	1	EntrezGene	-	-
14:1802667	14	1802667	A/G	6.53671	0.537382	1.71364e-33	32.7661	2.68696e-26	downstream_gene_variant	MODIFIER	HSF1	ENSBTAG00000020751	Transcript	ENSBTAT00000027654	protein_coding	-	-	-	-	-	-	3414	-1	HGNC	HGNC:5224	-
14:1804647	14	1804647	T/C	5.94628	0.489335	1.98077e-33	32.7032	3.10582e-26	downstream_gene_variant	MODIFIER	DGAT1	ENSBTAG00000026356	Transcript	ENSBTAT00000037423	protein_coding	-	-	-	-	-	rs109162116	85	1	EntrezGene	-	-
14:1804647	14	1804647	T/C	5.94628	0.489335	1.98077e-33	32.7032	3.10582e-26	downstream_gene_variant	MODIFIER	HSF1	ENSBTAG00000020751	Transcript	ENSBTAT00000027654	protein_coding	-	-	-	-	-	rs109162116	1434	-1	HGNC	HGNC:5224	-
14:1805963	14	1805963	G/C	5.96987	0.491126	1.89527e-33	32.7223	2.97175e-26	downstream_gene_variant	MODIFIER	DGAT1	ENSBTAG00000026356	Transcript	ENSBTAT00000037423	protein_coding	-	-	-	-	-	rs211282745	1401	1	EntrezGene	-	-
14:1805963	14	1805963	G/C	5.96987	0.491126	1.89527e-33	32.7223	2.97175e-26	downstream_gene_variant	MODIFIER	HSF1	ENSBTAG00000020751	Transcript	ENSBTAT00000027654	protein_coding	-	-	-	-	-	rs211282745	118	-1	HGNC	HGNC:5224	-
14:1806340	14	1806340	C/A	6.32085	0.53443	8.76418e-32	31.0573	1.37421e-24	downstream_gene_variant	MODIFIER	DGAT1	ENSBTAG00000026356	Transcript	ENSBTAT00000037423	protein_coding	-	-	-	-	-	rs207655744	1778	1	EntrezGene	-	-
14:1806340	14	1806340	C/A	6.32085	0.53443	8.76418e-32	31.0573	1.37421e-24	3_prime_UTR_variant	MODIFIER	HSF1	ENSBTAG00000020751	Transcript	ENSBTAT00000027654	protein_coding	1762	-	-	-	-	rs207655744	-	-1	HGNC	HGNC:5224	-
14:1806875	14	1806875	G/A	7.23299	0.817489	1.28216e-18	17.8921	2.0104e-11	downstream_gene_variant	MODIFIER	DGAT1	ENSBTAG00000026356	Transcript	ENSBTAT00000037423	protein_coding	-	-	-	-	-	rs208640292	2313	1	EntrezGene	-	-
14:1806875	14	1806875	G/A	7.23299	0.817489	1.28216e-18	17.8921	2.0104e-11	synonymous_variant	LOW	HSF1	ENSBTAG00000020751	Transcript	ENSBTAT00000027654	protein_coding	1387	1248	416	P	ccC/ccT	rs208640292	-	-1	HGNC	HGNC:5224	-
14:1807139	14	1807139	A/G	6.05628	0.498206	1.87933e-33	32.726	2.94677e-26	downstream_gene_variant	MODIFIER	DGAT1	ENSBTAG00000026356	Transcript	ENSBTAT00000037423	protein_coding	-	-	-	-	-	rs135718911	2577	1	EntrezGene	-	-
14:1807139	14	1807139	A/G	6.05628	0.498206	1.87933e-33	32.726	2.94677e-26	intron_variant	MODIFIER	HSF1	ENSBTAG00000020751	Transcript	ENSBTAT00000027654	protein_coding	-	-	-	-	-	rs135718911	-	-1	HGNC	HGNC:5224	-
14:1807140	14	1807140	A/C	6.05737	0.498331	1.89896e-33	32.7215	2.97754e-26	downstream_gene_variant	MODIFIER	DGAT1	ENSBTAG00000026356	Transcript	ENSBTAT00000037423	protein_coding	-	-	-	-	-	rs136783505	2578	1	EntrezGene	-	-
14:1807140	14	1807140	A/C	6.05737	0.498331	1.89896e-33	32.7215	2.97754e-26	intron_variant	MODIFIER	HSF1	ENSBTAG00000020751	Transcript	ENSBTAT00000027654	protein_coding	-	-	-	-	-	rs136783505	-	-1	HGNC	HGNC:5224	-
14:1807655	14	1807655	C/T	7.14756	0.809186	1.46008e-18	17.8356	2.28938e-11	downstream_gene_variant	MODIFIER	DGAT1	ENSBTAG00000026356	Transcript	ENSBTAT00000037423	protein_coding	-	-	-	-	-	rs211016627	3093	1	EntrezGene	-	-
14:1807655	14	1807655	C/T	7.14756	0.809186	1.46008e-18	17.8356	2.28938e-11	intron_variant	MODIFIER	HSF1	ENSBTAG00000020751	Transcript	ENSBTAT00000027654	protein_coding	-	-	-	-	-	rs211016627	-	-1	HGNC	HGNC:5224	-
14:1808145	14	1808145	A/G	5.97534	0.491615	1.91742e-33	32.7173	3.00649e-26	downstream_gene_variant	MODIFIER	DGAT1	ENSBTAG00000026356	Transcript	ENSBTAT00000037423	protein_coding	-	-	-	-	-	rs135258919	3583	1	EntrezGene	-	-
14:1808145	14	1808145	A/G	5.97534	0.491615	1.91742e-33	32.7173	3.00649e-26	missense_variant	MODERATE	HSF1	ENSBTAG00000020751	Transcript	ENSBTAT00000027654	protein_coding	1170	1031	344	V/A	gTt/gCt	rs135258919	-	-1	HGNC	HGNC:5224	tolerated(1)
14:1809582	14	1809582	C/A	7.14918	0.808921	1.39858e-18	17.8543	2.19295e-11	intron_variant	MODIFIER	HSF1	ENSBTAG00000020751	Transcript	ENSBTAT00000027654	protein_coding	-	-	-	-	-	rs209493433	-	-1	HGNC	HGNC:5224	-
14:1810093	14	1810093	C/A	7.3678	0.824226	5.72337e-19	18.2423	8.97416e-12	intron_variant	MODIFIER	HSF1	ENSBTAG00000020751	Transcript	ENSBTAT00000027654	protein_coding	-	-	-	-	-	rs481575006	-	-1	HGNC	HGNC:5224	-
14:1810124	14	1810124	A/G	5.91123	0.486762	2.17108e-33	32.6633	3.40423e-26	intron_variant	MODIFIER	HSF1	ENSBTAG00000020751	Transcript	ENSBTAT00000027654	protein_coding	-	-	-	-	-	rs133931291	-	-1	HGNC	HGNC:5224	-
14:1810779	14	1810779	T/C	5.97784	0.491993	2.0164e-33	32.6954	3.16169e-26	intron_variant	MODIFIER	HSF1	ENSBTAG00000020751	Transcript	ENSBTAT00000027654	protein_coding	-	-	-	-	-	rs17870386	-	-1	HGNC	HGNC:5224	-
14:1814494	14	1814494	G/A	7.35713	0.824181	6.39249e-19	18.1943	1.00233e-11	intron_variant	MODIFIER	HSF1	ENSBTAG00000020751	Transcript	ENSBTAT00000027654	protein_coding	-	-	-	-	-	rs481638168	-	-1	HGNC	HGNC:5224	-
14:1814820	14	1814820	C/G	7.35642	0.824129	6.40965e-19	18.1932	1.00502e-11	intron_variant	MODIFIER	HSF1	ENSBTAG00000020751	Transcript	ENSBTAT00000027654	protein_coding	-	-	-	-	-	-	-	-1	HGNC	HGNC:5224	-
14:1815678	14	1815678	T/A	6.0702	0.499444	1.93096e-33	32.7142	3.02772e-26	intron_variant	MODIFIER	HSF1	ENSBTAG00000020751	Transcript	ENSBTAT00000027654	protein_coding	-	-	-	-	-	rs209421707	-	-1	HGNC	HGNC:5224	-
14:1816568	14	1816568	T/C	6.00208	0.493937	1.98615e-33	32.702	3.11426e-26	intron_variant	MODIFIER	HSF1	ENSBTAG00000020751	Transcript	ENSBTAT00000027654	protein_coding	-	-	-	-	-	rs378247861	-	-1	HGNC	HGNC:5224	-
14:1817975	14	1817975	A/G	6.05314	0.498002	1.90929e-33	32.7191	2.99373e-26	intron_variant	MODIFIER	HSF1	ENSBTAG00000020751	Transcript	ENSBTAT00000027654	protein_coding	-	-	-	-	-	rs135805021	-	-1	HGNC	HGNC:5224	-
14:1818125	14	1818125	T/C	6.05313	0.498027	1.92356e-33	32.7159	3.01612e-26	intron_variant	MODIFIER	HSF1	ENSBTAG00000020751	Transcript	ENSBTAT00000027654	protein_coding	-	-	-	-	-	rs383356863	-	-1	HGNC	HGNC:5224	-
14:1819475	14	1819475	C/T	6.08608	0.5006	1.84906e-33	32.733	2.8993e-26	intron_variant	MODIFIER	HSF1	ENSBTAG00000020751	Transcript	ENSBTAT00000027654	protein_coding	-	-	-	-	-	rs208211113	-	-1	HGNC	HGNC:5224	-
14:1819667	14	1819667	C/G	6.10806	0.502463	1.87814e-33	32.7263	2.94489e-26	intron_variant	MODIFIER	HSF1	ENSBTAG00000020751	Transcript	ENSBTAT00000027654	protein_coding	-	-	-	-	-	rs136559790	-	-1	HGNC	HGNC:5224	-
14:1819898	14	1819898	T/C	7.32768	0.82117	6.57265e-19	18.1823	1.03058e-11	intron_variant	MODIFIER	HSF1	ENSBTAG00000020751	Transcript	ENSBTAT00000027654	protein_coding	-	-	-	-	-	rs475406692	-	-1	HGNC	HGNC:5224	-
14:1820110	14	1820110	A/G	15.0721	2.50428	1.90725e-09	8.71959	0.0299054	intron_variant	MODIFIER	HSF1	ENSBTAG00000020751	Transcript	ENSBTAT00000027654	protein_coding	-	-	-	-	-	rs378952641	-	-1	HGNC	HGNC:5224	-
14:1822002	14	1822002	G/A	6.40813	0.542671	1.088e-31	30.9634	1.70597e-24	upstream_gene_variant	MODIFIER	BOP1	ENSBTAG00000009811	Transcript	ENSBTAT00000012938	protein_coding	-	-	-	-	-	rs211396638	3980	1	HGNC	HGNC:15519	-
14:1822002	14	1822002	G/A	6.40813	0.542671	1.088e-31	30.9634	1.70597e-24	intron_variant	MODIFIER	HSF1	ENSBTAG00000020751	Transcript	ENSBTAT00000027654	protein_coding	-	-	-	-	-	rs211396638	-	-1	HGNC	HGNC:5224	-
14:1822293	14	1822293	T/C	6.11511	0.503368	2.06109e-33	32.6859	3.23176e-26	upstream_gene_variant	MODIFIER	BOP1	ENSBTAG00000009811	Transcript	ENSBTAT00000012938	protein_coding	-	-	-	-	-	rs137672484	3689	1	HGNC	HGNC:15519	-
14:1822293	14	1822293	T/C	6.11511	0.503368	2.06109e-33	32.6859	3.23176e-26	intron_variant	MODIFIER	HSF1	ENSBTAG00000020751	Transcript	ENSBTAT00000027654	protein_coding	-	-	-	-	-	rs137672484	-	-1	HGNC	HGNC:5224	-
14:1823757	14	1823757	T/G	6.11234	0.503482	2.27182e-33	32.6436	3.56218e-26	upstream_gene_variant	MODIFIER	BOP1	ENSBTAG00000009811	Transcript	ENSBTAT00000012938	protein_coding	-	-	-	-	-	rs133921340	2225	1	HGNC	HGNC:15519	-
14:1823757	14	1823757	T/G	6.11234	0.503482	2.27182e-33	32.6436	3.56218e-26	intron_variant	MODIFIER	HSF1	ENSBTAG00000020751	Transcript	ENSBTAT00000027654	protein_coding	-	-	-	-	-	rs133921340	-	-1	HGNC	HGNC:5224	-
14:1824653	14	1824653	G/T	6.42126	0.544444	1.2834e-31	30.8916	2.01235e-24	upstream_gene_variant	MODIFIER	BOP1	ENSBTAG00000009811	Transcript	ENSBTAT00000012938	protein_coding	-	-	-	-	-	rs210870452	1329	1	HGNC	HGNC:15519	-
14:1824653	14	1824653	G/T	6.42126	0.544444	1.2834e-31	30.8916	2.01235e-24	intron_variant	MODIFIER	HSF1	ENSBTAG00000020751	Transcript	ENSBTAT00000027654	protein_coding	-	-	-	-	-	rs210870452	-	-1	HGNC	HGNC:5224	-
14:1825125	14	1825125	C/T	6.12802	0.50418	1.91889e-33	32.7169	3.00879e-26	upstream_gene_variant	MODIFIER	BOP1	ENSBTAG00000009811	Transcript	ENSBTAT00000012938	protein_coding	-	-	-	-	-	rs208113678	857	1	HGNC	HGNC:15519	-
14:1825125	14	1825125	C/T	6.12802	0.50418	1.91889e-33	32.7169	3.00879e-26	intron_variant	MODIFIER	HSF1	ENSBTAG00000020751	Transcript	ENSBTAT00000027654	protein_coding	-	-	-	-	-	rs208113678	-	-1	HGNC	HGNC:5224	-
14:1828456	14	1828456	A/G	5.60735	0.495973	3.17574e-29	28.4982	4.97952e-22	intron_variant	MODIFIER	BOP1	ENSBTAG00000009811	Transcript	ENSBTAT00000012938	protein_coding	-	-	-	-	-	rs135431494	-	1	HGNC	HGNC:15519	-
14:1828456	14	1828456	A/G	5.60735	0.495973	3.17574e-29	28.4982	4.97952e-22	upstream_gene_variant	MODIFIER	HSF1	ENSBTAG00000020751	Transcript	ENSBTAT00000027654	protein_coding	-	-	-	-	-	rs135431494	2663	-1	HGNC	HGNC:5224	-
14:1828554	14	1828554	T/A	7.04771	0.824978	1.79473e-17	16.746	2.81411e-10	intron_variant	MODIFIER	BOP1	ENSBTAG00000009811	Transcript	ENSBTAT00000012938	protein_coding	-	-	-	-	-	rs208432275	-	1	HGNC	HGNC:15519	-
14:1828554	14	1828554	T/A	7.04771	0.824978	1.79473e-17	16.746	2.81411e-10	upstream_gene_variant	MODIFIER	HSF1	ENSBTAG00000020751	Transcript	ENSBTAT00000027654	protein_coding	-	-	-	-	-	rs208432275	2761	-1	HGNC	HGNC:5224	-
14:1828611	14	1828611	A/C	5.52192	0.489432	4.11423e-29	28.3857	6.45105e-22	intron_variant	MODIFIER	BOP1	ENSBTAG00000009811	Transcript	ENSBTAT00000012938	protein_coding	-	-	-	-	-	rs135441769	-	1	HGNC	HGNC:15519	-
14:1828611	14	1828611	A/C	5.52192	0.489432	4.11423e-29	28.3857	6.45105e-22	upstream_gene_variant	MODIFIER	HSF1	ENSBTAG00000020751	Transcript	ENSBTAT00000027654	protein_coding	-	-	-	-	-	rs135441769	2818	-1	HGNC	HGNC:5224	-
14:1828751	14	1828751	G/C	7.24432	0.812452	6.98415e-19	18.1559	1.0951e-11	intron_variant	MODIFIER	BOP1	ENSBTAG00000009811	Transcript	ENSBTAT00000012938	protein_coding	-	-	-	-	-	rs473800316	-	1	HGNC	HGNC:15519	-
14:1828751	14	1828751	G/C	7.24432	0.812452	6.98415e-19	18.1559	1.0951e-11	upstream_gene_variant	MODIFIER	HSF1	ENSBTAG00000020751	Transcript	ENSBTAT00000027654	protein_coding	-	-	-	-	-	rs473800316	2958	-1	HGNC	HGNC:5224	-
14:1831008	14	1831008	C/T	7.2164	0.80857	6.48958e-19	18.1878	1.01756e-11	intron_variant	MODIFIER	BOP1	ENSBTAG00000009811	Transcript	ENSBTAT00000012938	protein_coding	-	-	-	-	-	-	-	1	HGNC	HGNC:15519	-
14:1831023	14	1831023	A/G	4.97254	0.459471	6.00344e-27	26.2216	9.4133e-20	intron_variant	MODIFIER	BOP1	ENSBTAG00000009811	Transcript	ENSBTAT00000012938	protein_coding	-	-	-	-	-	rs136536604	-	1	HGNC	HGNC:15519	-
14:1831084	14	1831084	A/G	4.95367	0.457901	6.26966e-27	26.2028	9.83073e-20	intron_variant	MODIFIER	BOP1	ENSBTAG00000009811	Transcript	ENSBTAT00000012938	protein_coding	-	-	-	-	-	rs133669169	-	1	HGNC	HGNC:15519	-
14:1831373	14	1831373	T/C	4.94569	0.457422	6.69039e-27	26.1745	1.04904e-19	intron_variant	MODIFIER	BOP1	ENSBTAG00000009811	Transcript	ENSBTAT00000012938	protein_coding	-	-	-	-	-	rs110391392	-	1	HGNC	HGNC:15519	-
14:1831642	14	1831642	C/T	6.30812	0.536424	1.90911e-31	30.7192	2.99346e-24	intron_variant	MODIFIER	BOP1	ENSBTAG00000009811	Transcript	ENSBTAT00000012938	protein_coding	-	-	-	-	-	rs207492789	-	1	HGNC	HGNC:15519	-
14:1832576	14	1832576	G/C	7.16653	0.80336	6.73583e-19	18.1716	1.05617e-11	intron_variant	MODIFIER	BOP1	ENSBTAG00000009811	Transcript	ENSBTAT00000012938	protein_coding	-	-	-	-	-	rs464965129	-	1	HGNC	HGNC:15519	-
14:1835149	14	1835149	G/A	6.06886	0.497572	1.15936e-33	32.9358	1.81786e-26	intron_variant	MODIFIER	BOP1	ENSBTAG00000009811	Transcript	ENSBTAT00000012938	protein_coding	-	-	-	-	-	rs210473708	-	1	HGNC	HGNC:15519	-
14:1835149	14	1835149	G/A	6.06886	0.497572	1.15936e-33	32.9358	1.81786e-26	downstream_gene_variant	MODIFIER	SCX	ENSBTAG00000009816	Transcript	ENSBTAT00000012942	protein_coding	-	-	-	-	-	rs210473708	2986	-1	HGNC	HGNC:32322	-
14:1835440	14	1835440	C/G	6.9536	0.848698	3.32386e-16	15.4784	5.21176e-09	intron_variant	MODIFIER	BOP1	ENSBTAG00000009811	Transcript	ENSBTAT00000012938	protein_coding	-	-	-	-	-	rs208567981	-	1	HGNC	HGNC:15519	-
14:1835440	14	1835440	C/G	6.9536	0.848698	3.32386e-16	15.4784	5.21176e-09	downstream_gene_variant	MODIFIER	SCX	ENSBTAG00000009816	Transcript	ENSBTAT00000012942	protein_coding	-	-	-	-	-	rs208567981	2695	-1	HGNC	HGNC:32322	-
14:1836748	14	1836748	T/C	4.80797	0.450054	2.61083e-26	25.5832	4.09375e-19	intron_variant	MODIFIER	BOP1	ENSBTAG00000009811	Transcript	ENSBTAT00000012938	protein_coding	-	-	-	-	-	rs109877877	-	1	HGNC	HGNC:15519	-
14:1836748	14	1836748	T/C	4.80797	0.450054	2.61083e-26	25.5832	4.09375e-19	downstream_gene_variant	MODIFIER	SCX	ENSBTAG00000009816	Transcript	ENSBTAT00000012942	protein_coding	-	-	-	-	-	rs109877877	1387	-1	HGNC	HGNC:32322	-
14:1837280	14	1837280	C/T	6.03372	0.494597	1.12809e-33	32.9477	1.76882e-26	intron_variant	MODIFIER	BOP1	ENSBTAG00000009811	Transcript	ENSBTAT00000012938	protein_coding	-	-	-	-	-	rs210898480	-	1	HGNC	HGNC:15519	-
14:1837280	14	1837280	C/T	6.03372	0.494597	1.12809e-33	32.9477	1.76882e-26	downstream_gene_variant	MODIFIER	SCX	ENSBTAG00000009816	Transcript	ENSBTAT00000012942	protein_coding	-	-	-	-	-	rs210898480	855	-1	HGNC	HGNC:32322	-
14:1840417	14	1840417	G/C	7.10367	0.798052	8.0005e-19	18.0969	1.25447e-11	intron_variant	MODIFIER	BOP1	ENSBTAG00000009811	Transcript	ENSBTAT00000012938	protein_coding	-	-	-	-	-	rs458823811	-	1	HGNC	HGNC:15519	-
14:1840417	14	1840417	G/C	7.10367	0.798052	8.0005e-19	18.0969	1.25447e-11	upstream_gene_variant	MODIFIER	SCX	ENSBTAG00000009816	Transcript	ENSBTAT00000012942	protein_coding	-	-	-	-	-	rs458823811	336	-1	HGNC	HGNC:32322	-
14:1840417	14	1840417	G/C	7.10367	0.798052	8.0005e-19	18.0969	1.25447e-11	downstream_gene_variant	MODIFIER	MROH1	ENSBTAG00000014458	Transcript	ENSBTAT00000037418	protein_coding	-	-	-	-	-	rs458823811	4247	-1	HGNC	HGNC:26958	-
14:1841903	14	1841903	T/C	5.94935	0.488416	1.40254e-33	32.8531	2.19916e-26	intron_variant	MODIFIER	BOP1	ENSBTAG00000009811	Transcript	ENSBTAT00000012938	protein_coding	-	-	-	-	-	rs133238704	-	1	HGNC	HGNC:15519	-
14:1841903	14	1841903	T/C	5.94935	0.488416	1.40254e-33	32.8531	2.19916e-26	upstream_gene_variant	MODIFIER	SCX	ENSBTAG00000009816	Transcript	ENSBTAT00000012942	protein_coding	-	-	-	-	-	rs133238704	1822	-1	HGNC	HGNC:32322	-
14:1841903	14	1841903	T/C	5.94935	0.488416	1.40254e-33	32.8531	2.19916e-26	downstream_gene_variant	MODIFIER	MROH1	ENSBTAG00000014458	Transcript	ENSBTAT00000037418	protein_coding	-	-	-	-	-	rs133238704	2761	-1	HGNC	HGNC:26958	-
14:1842231	14	1842231	A/G	4.63941	0.439097	8.8876e-26	25.0512	1.39356e-18	synonymous_variant	LOW	BOP1	ENSBTAG00000009811	Transcript	ENSBTAT00000012938	protein_coding	750	750	250	E	gaA/gaG	rs135984944	-	1	HGNC	HGNC:15519	-
14:1842231	14	1842231	A/G	4.63941	0.439097	8.8876e-26	25.0512	1.39356e-18	upstream_gene_variant	MODIFIER	SCX	ENSBTAG00000009816	Transcript	ENSBTAT00000012942	protein_coding	-	-	-	-	-	rs135984944	2150	-1	HGNC	HGNC:32322	-
14:1842231	14	1842231	A/G	4.63941	0.439097	8.8876e-26	25.0512	1.39356e-18	downstream_gene_variant	MODIFIER	MROH1	ENSBTAG00000014458	Transcript	ENSBTAT00000037418	protein_coding	-	-	-	-	-	rs135984944	2433	-1	HGNC	HGNC:26958	-
14:1842678	14	1842678	T/C	4.65679	0.441603	1.10039e-25	24.9585	1.72539e-18	missense_variant	MODERATE	BOP1	ENSBTAG00000009811	Transcript	ENSBTAT00000012938	protein_coding	1037	1037	346	L/P	cTg/cCg	rs137012347	-	1	HGNC	HGNC:15519	tolerated(0.9)
14:1842678	14	1842678	T/C	4.65679	0.441603	1.10039e-25	24.9585	1.72539e-18	upstream_gene_variant	MODIFIER	SCX	ENSBTAG00000009816	Transcript	ENSBTAT00000012942	protein_coding	-	-	-	-	-	rs137012347	2597	-1	HGNC	HGNC:32322	-
14:1842678	14	1842678	T/C	4.65679	0.441603	1.10039e-25	24.9585	1.72539e-18	downstream_gene_variant	MODIFIER	MROH1	ENSBTAG00000014458	Transcript	ENSBTAT00000037418	protein_coding	-	-	-	-	-	rs137012347	1986	-1	HGNC	HGNC:26958	-
14:1842932	14	1842932	G/C	5.93595	0.487321	1.40445e-33	32.8525	2.20216e-26	splice_region_variant,intron_variant	LOW	BOP1	ENSBTAG00000009811	Transcript	ENSBTAT00000012938	protein_coding	-	-	-	-	-	rs135134051	-	1	HGNC	HGNC:15519	-
14:1842932	14	1842932	G/C	5.93595	0.487321	1.40445e-33	32.8525	2.20216e-26	upstream_gene_variant	MODIFIER	SCX	ENSBTAG00000009816	Transcript	ENSBTAT00000012942	protein_coding	-	-	-	-	-	rs135134051	2851	-1	HGNC	HGNC:32322	-
14:1842932	14	1842932	G/C	5.93595	0.487321	1.40445e-33	32.8525	2.20216e-26	downstream_gene_variant	MODIFIER	MROH1	ENSBTAG00000014458	Transcript	ENSBTAT00000037418	protein_coding	-	-	-	-	-	rs135134051	1732	-1	HGNC	HGNC:26958	-
14:1843326	14	1843326	C/G	5.94386	0.488048	1.43738e-33	32.8424	2.25379e-26	intron_variant	MODIFIER	BOP1	ENSBTAG00000009811	Transcript	ENSBTAT00000012938	protein_coding	-	-	-	-	-	rs137735410	-	1	HGNC	HGNC:15519	-
14:1843326	14	1843326	C/G	5.94386	0.488048	1.43738e-33	32.8424	2.25379e-26	upstream_gene_variant	MODIFIER	SCX	ENSBTAG00000009816	Transcript	ENSBTAT00000012942	protein_coding	-	-	-	-	-	rs137735410	3245	-1	HGNC	HGNC:32322	-
14:1843326	14	1843326	C/G	5.94386	0.488048	1.43738e-33	32.8424	2.25379e-26	downstream_gene_variant	MODIFIER	MROH1	ENSBTAG00000014458	Transcript	ENSBTAT00000037418	protein_coding	-	-	-	-	-	rs137735410	1338	-1	HGNC	HGNC:26958	-
14:1846482	14	1846482	C/T	6.66209	0.790495	4.75344e-17	16.323	7.45333e-10	downstream_gene_variant	MODIFIER	BOP1	ENSBTAG00000009811	Transcript	ENSBTAT00000012938	protein_coding	-	-	-	-	-	rs109835115	1895	1	HGNC	HGNC:15519	-
14:1846482	14	1846482	C/T	6.66209	0.790495	4.75344e-17	16.323	7.45333e-10	intron_variant	MODIFIER	MROH1	ENSBTAG00000014458	Transcript	ENSBTAT00000037418	protein_coding	-	-	-	-	-	rs109835115	-	-1	HGNC	HGNC:26958	-
14:1848770	14	1848770	G/A	5.93755	0.487358	1.3659e-33	32.8646	2.14171e-26	downstream_gene_variant	MODIFIER	BOP1	ENSBTAG00000009811	Transcript	ENSBTAT00000012938	protein_coding	-	-	-	-	-	rs207815859	4183	1	HGNC	HGNC:15519	-
14:1848770	14	1848770	G/A	5.93755	0.487358	1.3659e-33	32.8646	2.14171e-26	intron_variant	MODIFIER	MROH1	ENSBTAG00000014458	Transcript	ENSBTAT00000037418	protein_coding	-	-	-	-	-	rs207815859	-	-1	HGNC	HGNC:26958	-
14:1851040	14	1851040	T/C	5.92	0.485948	1.37832e-33	32.8607	2.16118e-26	missense_variant	MODERATE	MROH1	ENSBTAG00000014458	Transcript	ENSBTAT00000037418	protein_coding	3495	3380	1127	Q/R	cAg/cGg	rs208990941	-	-1	HGNC	HGNC:26958	tolerated(0.8)
14:1854748	14	1854748	A/G	5.84897	0.480546	1.56777e-33	32.8047	2.45823e-26	intron_variant	MODIFIER	MROH1	ENSBTAG00000014458	Transcript	ENSBTAT00000037418	protein_coding	-	-	-	-	-	rs133797950	-	-1	HGNC	HGNC:26958	-
14:1855090	14	1855090	T/C	4.43616	0.426223	4.52282e-25	24.3446	7.09171e-18	intron_variant	MODIFIER	MROH1	ENSBTAG00000014458	Transcript	ENSBTAT00000037418	protein_coding	-	-	-	-	-	rs133299034	-	-1	HGNC	HGNC:26958	-
14:1857348	14	1857348	G/C	4.43852	0.426435	4.50501e-25	24.3463	7.06379e-18	intron_variant	MODIFIER	MROH1	ENSBTAG00000014458	Transcript	ENSBTAT00000037418	protein_coding	-	-	-	-	-	rs110590829	-	-1	HGNC	HGNC:26958	-
14:1859043	14	1859043	A/G	5.84536	0.480235	1.56085e-33	32.8066	2.44739e-26	intron_variant	MODIFIER	MROH1	ENSBTAG00000014458	Transcript	ENSBTAT00000037418	protein_coding	-	-	-	-	-	rs133196323	-	-1	HGNC	HGNC:26958	-
14:1859533	14	1859533	G/A	7.02091	0.788789	8.02846e-19	18.0954	1.25885e-11	intron_variant	MODIFIER	MROH1	ENSBTAG00000014458	Transcript	ENSBTAT00000037418	protein_coding	-	-	-	-	-	rs468213956	-	-1	HGNC	HGNC:26958	-
14:1860717	14	1860717	A/G	5.84542	0.480229	1.55578e-33	32.8081	2.43945e-26	intron_variant	MODIFIER	MROH1	ENSBTAG00000014458	Transcript	ENSBTAT00000037418	protein_coding	-	-	-	-	-	rs136337188	-	-1	HGNC	HGNC:26958	-
14:1861799	14	1861799	A/G	4.43615	0.426223	4.52312e-25	24.3446	7.09219e-18	intron_variant	MODIFIER	MROH1	ENSBTAG00000014458	Transcript	ENSBTAT00000037418	protein_coding	-	-	-	-	-	rs110966735	-	-1	HGNC	HGNC:26958	-
14:1863078	14	1863078	A/G	6.11162	0.522415	3.82939e-31	30.4169	6.00443e-24	intron_variant	MODIFIER	MROH1	ENSBTAG00000014458	Transcript	ENSBTAT00000037418	protein_coding	-	-	-	-	-	rs207489674	-	-1	HGNC	HGNC:26958	-
14:1864389	14	1864389	A/G	4.44988	0.427036	3.98564e-25	24.3995	6.24942e-18	synonymous_variant	LOW	MROH1	ENSBTAG00000014458	Transcript	ENSBTAT00000037418	protein_coding	1558	1443	481	G	ggT/ggC	rs110965907	-	-1	HGNC	HGNC:26958	-
14:1868636	14	1868636	T/C	5.83644	0.47969	1.65129e-33	32.7822	2.58921e-26	synonymous_variant	LOW	MROH1	ENSBTAG00000014458	Transcript	ENSBTAT00000037418	protein_coding	1093	978	326	P	ccA/ccG	rs133119726	-	-1	HGNC	HGNC:26958	-
14:1869393	14	1869393	T/C	4.45981	0.428007	4.00381e-25	24.3975	6.27792e-18	intron_variant	MODIFIER	MROH1	ENSBTAG00000014458	Transcript	ENSBTAT00000037418	protein_coding	-	-	-	-	-	rs136049845	-	-1	HGNC	HGNC:26958	-
14:1869643	14	1869643	A/T	7.00403	0.786945	8.07048e-19	18.0931	1.26544e-11	intron_variant	MODIFIER	MROH1	ENSBTAG00000014458	Transcript	ENSBTAT00000037418	protein_coding	-	-	-	-	-	rs456172197	-	-1	HGNC	HGNC:26958	-
14:1870269	14	1870269	A/G	5.85659	0.481082	1.52594e-33	32.8165	2.39264e-26	intron_variant	MODIFIER	MROH1	ENSBTAG00000014458	Transcript	ENSBTAT00000037418	protein_coding	-	-	-	-	-	rs209802980	-	-1	HGNC	HGNC:26958	-
14:1870430	14	1870430	C/A	6.45454	0.775359	1.12553e-16	15.9486	1.76482e-09	intron_variant	MODIFIER	MROH1	ENSBTAG00000014458	Transcript	ENSBTAT00000037418	protein_coding	-	-	-	-	-	rs211128276	-	-1	HGNC	HGNC:26958	-
14:1871013	14	1871013	A/G	6.10356	0.522104	4.218e-31	30.3749	6.61377e-24	intron_variant	MODIFIER	MROH1	ENSBTAG00000014458	Transcript	ENSBTAT00000037418	protein_coding	-	-	-	-	-	rs208201341	-	-1	HGNC	HGNC:26958	-
14:1871346	14	1871346	T/G	5.85675	0.481034	1.49825e-33	32.8244	2.34923e-26	intron_variant	MODIFIER	MROH1	ENSBTAG00000014458	Transcript	ENSBTAT00000037418	protein_coding	-	-	-	-	-	rs210232388	-	-1	HGNC	HGNC:26958	-
14:1873479	14	1873479	A/G	5.85631	0.481016	1.50637e-33	32.8221	2.36197e-26	intron_variant	MODIFIER	MROH1	ENSBTAG00000014458	Transcript	ENSBTAT00000037418	protein_coding	-	-	-	-	-	rs134883758	-	-1	HGNC	HGNC:26958	-
14:1873753	14	1873753	G/A	6.97199	0.78416	8.7594e-19	18.0575	1.37346e-11	intron_variant	MODIFIER	MROH1	ENSBTAG00000014458	Transcript	ENSBTAT00000037418	protein_coding	-	-	-	-	-	rs716207953	-	-1	HGNC	HGNC:26958	-
14:1873984	14	1873984	G/T	5.86923	0.48201	1.47646e-33	32.8308	2.31507e-26	intron_variant	MODIFIER	MROH1	ENSBTAG00000014458	Transcript	ENSBTAT00000037418	protein_coding	-	-	-	-	-	rs137809748,rs526934800	-	-1	HGNC	HGNC:26958	-
14:1878165	14	1878165	T/C	6.36966	0.769065	1.59729e-16	15.7966	2.50452e-09	missense_variant	MODERATE	MROH1	ENSBTAG00000014458	Transcript	ENSBTAT00000037418	protein_coding	396	281	94	N/S	aAt/aGt	rs209573668	-	-1	HGNC	HGNC:26958	tolerated(1)
14:1878708	14	1878708	T/A	6.92993	0.780282	9.54347e-19	18.0203	1.4964e-11	intron_variant	MODIFIER	MROH1	ENSBTAG00000014458	Transcript	ENSBTAT00000037418	protein_coding	-	-	-	-	-	rs467022207	-	-1	HGNC	HGNC:26958	-
14:1879451	14	1879451	T/A	5.84436	0.480039	1.50844e-33	32.8215	2.36521e-26	downstream_gene_variant	MODIFIER	SCARNA15	ENSBTAG00000044406	Transcript	ENSBTAT00000061839	snoRNA	-	-	-	-	-	rs134252831	4398	-1	RFAM	-	-
14:1879451	14	1879451	T/A	5.84436	0.480039	1.50844e-33	32.8215	2.36521e-26	intron_variant	MODIFIER	MROH1	ENSBTAG00000014458	Transcript	ENSBTAT00000037418	protein_coding	-	-	-	-	-	rs134252831	-	-1	HGNC	HGNC:26958	-
14:1880317	14	1880317	A/C	5.85711	0.480948	1.44718e-33	32.8395	2.26916e-26	downstream_gene_variant	MODIFIER	SCARNA15	ENSBTAG00000044406	Transcript	ENSBTAT00000061839	snoRNA	-	-	-	-	-	rs209062396	3532	-1	RFAM	-	-
14:1880317	14	1880317	A/C	5.85711	0.480948	1.44718e-33	32.8395	2.26916e-26	intron_variant	MODIFIER	MROH1	ENSBTAG00000014458	Transcript	ENSBTAT00000037418	protein_coding	-	-	-	-	-	rs209062396	-	-1	HGNC	HGNC:26958	-
14:1880378	14	1880378	C/T	5.84469	0.479973	1.46679e-33	32.8336	2.29991e-26	downstream_gene_variant	MODIFIER	SCARNA15	ENSBTAG00000044406	Transcript	ENSBTAT00000061839	snoRNA	-	-	-	-	-	rs137787931	3471	-1	RFAM	-	-
14:1880378	14	1880378	C/T	5.84469	0.479973	1.46679e-33	32.8336	2.29991e-26	intron_variant	MODIFIER	MROH1	ENSBTAG00000014458	Transcript	ENSBTAT00000037418	protein_coding	-	-	-	-	-	rs137787931	-	-1	HGNC	HGNC:26958	-
14:1880993	14	1880993	G/A	6.0696	0.519757	4.86646e-31	30.3128	7.63053e-24	downstream_gene_variant	MODIFIER	SCARNA15	ENSBTAG00000044406	Transcript	ENSBTAT00000061839	snoRNA	-	-	-	-	-	rs207508509	2856	-1	RFAM	-	-
14:1880993	14	1880993	G/A	6.0696	0.519757	4.86646e-31	30.3128	7.63053e-24	intron_variant	MODIFIER	MROH1	ENSBTAG00000014458	Transcript	ENSBTAT00000037418	protein_coding	-	-	-	-	-	rs207508509	-	-1	HGNC	HGNC:26958	-
14:1881400	14	1881400	A/G	6.35616	0.769287	1.88302e-16	15.7251	2.95255e-09	downstream_gene_variant	MODIFIER	SCARNA15	ENSBTAG00000044406	Transcript	ENSBTAT00000061839	snoRNA	-	-	-	-	-	rs210517654	2449	-1	RFAM	-	-
14:1881400	14	1881400	A/G	6.35616	0.769287	1.88302e-16	15.7251	2.95255e-09	intron_variant	MODIFIER	MROH1	ENSBTAG00000014458	Transcript	ENSBTAT00000037418	protein_coding	-	-	-	-	-	rs210517654	-	-1	HGNC	HGNC:26958	-
14:1883061	14	1883061	A/G	5.83957	0.482073	3.11341e-33	32.5068	4.88178e-26	downstream_gene_variant	MODIFIER	SCARNA15	ENSBTAG00000044406	Transcript	ENSBTAT00000061839	snoRNA	-	-	-	-	-	rs137222439	788	-1	RFAM	-	-
14:1883061	14	1883061	A/G	5.83957	0.482073	3.11341e-33	32.5068	4.88178e-26	intron_variant	MODIFIER	MROH1	ENSBTAG00000014458	Transcript	ENSBTAT00000037418	protein_coding	-	-	-	-	-	rs137222439	-	-1	HGNC	HGNC:26958	-
14:1891657	14	1891657	G/A	4.27309	0.427377	2.78183e-23	22.5557	4.36187e-16	intron_variant	MODIFIER	MROH1	ENSBTAG00000014458	Transcript	ENSBTAT00000037418	protein_coding	-	-	-	-	-	rs109136389	-	-1	HGNC	HGNC:26958	-
14:1892559	14	1892559	G/T	5.71955	0.480847	4.01679e-32	31.3961	6.29827e-25	intron_variant	MODIFIER	MROH1	ENSBTAG00000014458	Transcript	ENSBTAT00000037418	protein_coding	-	-	-	-	-	rs137205809	-	-1	HGNC	HGNC:26958	-
14:1892784	14	1892784	A/C	6.20559	0.762399	5.15122e-16	15.2881	8.07703e-09	intron_variant	MODIFIER	MROH1	ENSBTAG00000014458	Transcript	ENSBTAT00000037418	protein_coding	-	-	-	-	-	rs207633422	-	-1	HGNC	HGNC:26958	-
14:1899970	14	1899970	G/C	5.76227	0.511859	5.40783e-29	28.267	8.4794e-22	upstream_gene_variant	MODIFIER	-	ENSBTAG00000039978	Transcript	ENSBTAT00000056792	protein_coding	-	-	-	-	-	rs109352461	1593	1	-	-	-
14:1900584	14	1900584	T/C	2.92261	0.375603	8.9467e-15	14.0483	1.40283e-07	downstream_gene_variant	MODIFIER	HGH1	ENSBTAG00000039705	Transcript	ENSBTAT00000020019	protein_coding	-	-	-	-	-	rs110593871	4545	-1	HGNC	HGNC:24161	-
14:1900584	14	1900584	T/C	2.92261	0.375603	8.9467e-15	14.0483	1.40283e-07	upstream_gene_variant	MODIFIER	-	ENSBTAG00000039978	Transcript	ENSBTAT00000056792	protein_coding	-	-	-	-	-	rs110593871	979	1	-	-	-
14:1903097	14	1903097	C/T	5.76102	0.511855	5.55033e-29	28.2557	8.70283e-22	downstream_gene_variant	MODIFIER	HGH1	ENSBTAG00000039705	Transcript	ENSBTAT00000020019	protein_coding	-	-	-	-	-	rs208723772	2032	-1	HGNC	HGNC:24161	-
14:1903097	14	1903097	C/T	5.76102	0.511855	5.55033e-29	28.2557	8.70283e-22	synonymous_variant	LOW	-	ENSBTAG00000039978	Transcript	ENSBTAT00000056792	protein_coding	594	594	198	N	aaC/aaT	rs208723772	-	1	-	-	-
14:1905352	14	1905352	C/A	6.76232	0.773945	3.36567e-18	17.4729	5.27733e-11	3_prime_UTR_variant	MODIFIER	HGH1	ENSBTAG00000039705	Transcript	ENSBTAT00000020019	protein_coding	1360	-	-	-	-	rs462111963	-	-1	HGNC	HGNC:24161	-
14:1905352	14	1905352	C/A	6.76232	0.773945	3.36567e-18	17.4729	5.27733e-11	downstream_gene_variant	MODIFIER	-	ENSBTAG00000039978	Transcript	ENSBTAT00000056792	protein_coding	-	-	-	-	-	rs462111963	1500	1	-	-	-
14:1907315	14	1907315	T/A	5.59562	0.503546	2.6502e-28	27.5767	4.15548e-21	upstream_gene_variant	MODIFIER	HGH1	ENSBTAG00000039705	Transcript	ENSBTAT00000020019	protein_coding	-	-	-	-	-	rs135705092	70	-1	HGNC	HGNC:24161	-
14:1907315	14	1907315	T/A	5.59562	0.503546	2.6502e-28	27.5767	4.15548e-21	downstream_gene_variant	MODIFIER	-	ENSBTAG00000039978	Transcript	ENSBTAT00000056792	protein_coding	-	-	-	-	-	rs135705092	3463	1	-	-	-
14:1911696	14	1911696	T/C	2.88682	0.351062	2.60253e-16	15.5846	4.08073e-09	downstream_gene_variant	MODIFIER	KIAA1875	ENSBTAG00000000658	Transcript	ENSBTAT00000000855	protein_coding	-	-	-	-	-	rs134349436	1352	-1	HGNC	HGNC:26959	-
14:1911696	14	1911696	T/C	2.88682	0.351062	2.60253e-16	15.5846	4.08073e-09	upstream_gene_variant	MODIFIER	HGH1	ENSBTAG00000039705	Transcript	ENSBTAT00000020019	protein_coding	-	-	-	-	-	rs134349436	4451	-1	HGNC	HGNC:24161	-
14:1920737	14	1920737	C/G	3.93488	0.416449	5.48627e-21	20.2607	8.60239e-14	upstream_gene_variant	MODIFIER	SHARPIN	ENSBTAG00000012235	Transcript	ENSBTAT00000049670	protein_coding	-	-	-	-	-	rs132854804	4289	1	HGNC	HGNC:25321	-
14:1920737	14	1920737	C/G	3.93488	0.416449	5.48627e-21	20.2607	8.60239e-14	downstream_gene_variant	MODIFIER	MAF1	ENSBTAG00000012242	Transcript	ENSBTAT00000049576	protein_coding	-	-	-	-	-	rs132854804	1047	-1	HGNC	HGNC:24966	-
14:1920737	14	1920737	C/G	3.93488	0.416449	5.48627e-21	20.2607	8.60239e-14	downstream_gene_variant	MODIFIER	MAF1	ENSBTAG00000012242	Transcript	ENSBTAT00000016239	protein_coding	-	-	-	-	-	rs132854804	1058	-1	HGNC	HGNC:24966	-
14:1920737	14	1920737	C/G	3.93488	0.416449	5.48627e-21	20.2607	8.60239e-14	missense_variant	MODERATE	KIAA1875	ENSBTAG00000000658	Transcript	ENSBTAT00000000855	protein_coding	583	583	195	E/Q	Gag/Cag	rs132854804	-	-1	HGNC	HGNC:26959	tolerated(0.61)
14:1921108	14	1921108	G/A	5.69739	0.513556	3.23874e-28	27.4896	5.0783e-21	upstream_gene_variant	MODIFIER	SHARPIN	ENSBTAG00000012235	Transcript	ENSBTAT00000049670	protein_coding	-	-	-	-	-	rs110469752	3918	1	HGNC	HGNC:25321	-
14:1921108	14	1921108	G/A	5.69739	0.513556	3.23874e-28	27.4896	5.0783e-21	downstream_gene_variant	MODIFIER	MAF1	ENSBTAG00000012242	Transcript	ENSBTAT00000049576	protein_coding	-	-	-	-	-	rs110469752	676	-1	HGNC	HGNC:24966	-
14:1921108	14	1921108	G/A	5.69739	0.513556	3.23874e-28	27.4896	5.0783e-21	downstream_gene_variant	MODIFIER	MAF1	ENSBTAG00000012242	Transcript	ENSBTAT00000016239	protein_coding	-	-	-	-	-	rs110469752	687	-1	HGNC	HGNC:24966	-
14:1921108	14	1921108	G/A	5.69739	0.513556	3.23874e-28	27.4896	5.0783e-21	intron_variant	MODIFIER	KIAA1875	ENSBTAG00000000658	Transcript	ENSBTAT00000000855	protein_coding	-	-	-	-	-	rs110469752	-	-1	HGNC	HGNC:26959	-
14:1922916	14	1922916	A/G	2.88344	0.351773	3.2267e-16	15.4912	5.05942e-09	upstream_gene_variant	MODIFIER	SHARPIN	ENSBTAG00000012235	Transcript	ENSBTAT00000049670	protein_coding	-	-	-	-	-	rs135473276	2110	1	HGNC	HGNC:25321	-
14:1922916	14	1922916	A/G	2.88344	0.351773	3.2267e-16	15.4912	5.05942e-09	synonymous_variant	LOW	MAF1	ENSBTAG00000012242	Transcript	ENSBTAT00000049576	protein_coding	874	489	163	C	tgT/tgC	rs135473276	-	-1	HGNC	HGNC:24966	-
14:1922916	14	1922916	A/G	2.88344	0.351773	3.2267e-16	15.4912	5.05942e-09	synonymous_variant	LOW	MAF1	ENSBTAG00000012242	Transcript	ENSBTAT00000016239	protein_coding	839	489	163	C	tgT/tgC	rs135473276	-	-1	HGNC	HGNC:24966	-
14:1922916	14	1922916	A/G	2.88344	0.351773	3.2267e-16	15.4912	5.05942e-09	upstream_gene_variant	MODIFIER	KIAA1875	ENSBTAG00000000658	Transcript	ENSBTAT00000000855	protein_coding	-	-	-	-	-	rs135473276	1249	-1	HGNC	HGNC:26959	-
14:1923292	14	1923292	T/C	2.88091	0.351707	3.37938e-16	15.4712	5.29883e-09	upstream_gene_variant	MODIFIER	SHARPIN	ENSBTAG00000012235	Transcript	ENSBTAT00000049670	protein_coding	-	-	-	-	-	rs41256919	1734	1	HGNC	HGNC:25321	-
14:1923292	14	1923292	T/C	2.88091	0.351707	3.37938e-16	15.4712	5.29883e-09	synonymous_variant	LOW	MAF1	ENSBTAG00000012242	Transcript	ENSBTAT00000049576	protein_coding	628	243	81	E	gaA/gaG	rs41256919	-	-1	HGNC	HGNC:24966	-
14:1923292	14	1923292	T/C	2.88091	0.351707	3.37938e-16	15.4712	5.29883e-09	synonymous_variant	LOW	MAF1	ENSBTAG00000012242	Transcript	ENSBTAT00000016239	protein_coding	593	243	81	E	gaA/gaG	rs41256919	-	-1	HGNC	HGNC:24966	-
14:1923292	14	1923292	T/C	2.88091	0.351707	3.37938e-16	15.4712	5.29883e-09	upstream_gene_variant	MODIFIER	KIAA1875	ENSBTAG00000000658	Transcript	ENSBTAT00000000855	protein_coding	-	-	-	-	-	rs41256919	1625	-1	HGNC	HGNC:26959	-
14:1927044	14	1927044	A/G	6.6787	0.769305	5.4678e-18	17.2622	8.57343e-11	intron_variant	MODIFIER	SHARPIN	ENSBTAG00000012235	Transcript	ENSBTAT00000049670	protein_coding	-	-	-	-	-	rs110260455	-	1	HGNC	HGNC:25321	-
14:1927044	14	1927044	A/G	6.6787	0.769305	5.4678e-18	17.2622	8.57343e-11	upstream_gene_variant	MODIFIER	MAF1	ENSBTAG00000012242	Transcript	ENSBTAT00000049576	protein_coding	-	-	-	-	-	rs110260455	2226	-1	HGNC	HGNC:24966	-
14:1927044	14	1927044	A/G	6.6787	0.769305	5.4678e-18	17.2622	8.57343e-11	downstream_gene_variant	MODIFIER	CYC1	ENSBTAG00000012232	Transcript	ENSBTAT00000016224	protein_coding	-	-	-	-	-	rs110260455	3142	-1	HGNC	HGNC:2579	-
14:1927044	14	1927044	A/G	6.6787	0.769305	5.4678e-18	17.2622	8.57343e-11	upstream_gene_variant	MODIFIER	MAF1	ENSBTAG00000012242	Transcript	ENSBTAT00000016239	protein_coding	-	-	-	-	-	rs110260455	2261	-1	HGNC	HGNC:24966	-
14:1928493	14	1928493	C/A	2.88482	0.351735	3.10205e-16	15.5084	4.86397e-09	synonymous_variant	LOW	SHARPIN	ENSBTAG00000012235	Transcript	ENSBTAT00000049670	protein_coding	1381	954	318	P	ccC/ccA	rs136719300	-	1	HGNC	HGNC:25321	-
14:1928493	14	1928493	C/A	2.88482	0.351735	3.10205e-16	15.5084	4.86397e-09	upstream_gene_variant	MODIFIER	MAF1	ENSBTAG00000012242	Transcript	ENSBTAT00000049576	protein_coding	-	-	-	-	-	rs136719300	3675	-1	HGNC	HGNC:24966	-
14:1928493	14	1928493	C/A	2.88482	0.351735	3.10205e-16	15.5084	4.86397e-09	downstream_gene_variant	MODIFIER	CYC1	ENSBTAG00000012232	Transcript	ENSBTAT00000016224	protein_coding	-	-	-	-	-	rs136719300	1693	-1	HGNC	HGNC:2579	-
14:1928493	14	1928493	C/A	2.88482	0.351735	3.10205e-16	15.5084	4.86397e-09	upstream_gene_variant	MODIFIER	MAF1	ENSBTAG00000012242	Transcript	ENSBTAT00000016239	protein_coding	-	-	-	-	-	rs136719300	3710	-1	HGNC	HGNC:24966	-
14:1928998	14	1928998	G/T	6.69894	0.768296	3.94363e-18	17.4041	6.18356e-11	3_prime_UTR_variant	MODIFIER	SHARPIN	ENSBTAG00000012235	Transcript	ENSBTAT00000049670	protein_coding	1734	-	-	-	-	rs475572286	-	1	HGNC	HGNC:25321	-
14:1928998	14	1928998	G/T	6.69894	0.768296	3.94363e-18	17.4041	6.18356e-11	upstream_gene_variant	MODIFIER	MAF1	ENSBTAG00000012242	Transcript	ENSBTAT00000049576	protein_coding	-	-	-	-	-	rs475572286	4180	-1	HGNC	HGNC:24966	-
14:1928998	14	1928998	G/T	6.69894	0.768296	3.94363e-18	17.4041	6.18356e-11	downstream_gene_variant	MODIFIER	CYC1	ENSBTAG00000012232	Transcript	ENSBTAT00000016224	protein_coding	-	-	-	-	-	rs475572286	1188	-1	HGNC	HGNC:2579	-
14:1928998	14	1928998	G/T	6.69894	0.768296	3.94363e-18	17.4041	6.18356e-11	upstream_gene_variant	MODIFIER	MAF1	ENSBTAG00000012242	Transcript	ENSBTAT00000016239	protein_coding	-	-	-	-	-	rs475572286	4215	-1	HGNC	HGNC:24966	-
14:1929994	14	1929994	G/A	5.6283	0.5105	6.83579e-28	27.1652	1.07184e-20	downstream_gene_variant	MODIFIER	SHARPIN	ENSBTAG00000012235	Transcript	ENSBTAT00000049670	protein_coding	-	-	-	-	-	rs136147706	640	1	HGNC	HGNC:25321	-
14:1929994	14	1929994	G/A	5.6283	0.5105	6.83579e-28	27.1652	1.07184e-20	downstream_gene_variant	MODIFIER	CYC1	ENSBTAG00000012232	Transcript	ENSBTAT00000016224	protein_coding	-	-	-	-	-	rs136147706	192	-1	HGNC	HGNC:2579	-
14:1930081	14	1930081	A/G	2.88857	0.351851	2.90651e-16	15.5366	4.55737e-09	downstream_gene_variant	MODIFIER	SHARPIN	ENSBTAG00000012235	Transcript	ENSBTAT00000049670	protein_coding	-	-	-	-	-	rs135382301	727	1	HGNC	HGNC:25321	-
14:1930081	14	1930081	A/G	2.88857	0.351851	2.90651e-16	15.5366	4.55737e-09	downstream_gene_variant	MODIFIER	CYC1	ENSBTAG00000012232	Transcript	ENSBTAT00000016224	protein_coding	-	-	-	-	-	rs135382301	105	-1	HGNC	HGNC:2579	-
14:1934408	14	1934408	C/T	5.80627	0.526071	6.00507e-28	27.2215	9.41586e-21	upstream_gene_variant	MODIFIER	CYC1	ENSBTAG00000012232	Transcript	ENSBTAT00000016224	protein_coding	-	-	-	-	-	rs385713617	1828	-1	HGNC	HGNC:2579	-
14:1934907	14	1934907	A/T	6.72131	0.768522	3.13117e-18	17.5043	4.90963e-11	upstream_gene_variant	MODIFIER	CYC1	ENSBTAG00000012232	Transcript	ENSBTAT00000016224	protein_coding	-	-	-	-	-	rs438680929	2327	-1	HGNC	HGNC:2579	-
14:1935543	14	1935543	C/A	9.38354	1.42049	4.43595e-11	10.353	0.000695551	upstream_gene_variant	MODIFIER	CYC1	ENSBTAG00000012232	Transcript	ENSBTAT00000016224	protein_coding	-	-	-	-	-	-	2963	-1	HGNC	HGNC:2579	-
14:1936347	14	1936347	C/T	2.84809	0.352165	7.86381e-16	15.1044	1.23303e-08	upstream_gene_variant	MODIFIER	CYC1	ENSBTAG00000012232	Transcript	ENSBTAT00000016224	protein_coding	-	-	-	-	-	rs135392062	3767	-1	HGNC	HGNC:2579	-
14:1937002	14	1937002	G/A	5.64792	0.510938	4.9979e-28	27.3012	7.83664e-21	upstream_gene_variant	MODIFIER	CYC1	ENSBTAG00000012232	Transcript	ENSBTAT00000016224	protein_coding	-	-	-	-	-	rs135418670	4422	-1	HGNC	HGNC:2579	-
14:1937519	14	1937519	T/A	3.91468	0.416034	7.90481e-21	20.1021	1.23946e-13	upstream_gene_variant	MODIFIER	CYC1	ENSBTAG00000012232	Transcript	ENSBTAT00000016224	protein_coding	-	-	-	-	-	rs110791350	4939	-1	HGNC	HGNC:2579	-
14:1939781	14	1939781	T/G	2.94666	0.355554	1.53029e-16	15.8152	2.39947e-09	downstream_gene_variant	MODIFIER	GPAA1	ENSBTAG00000014610	Transcript	ENSBTAT00000019453	protein_coding	-	-	-	-	-	rs378815654	2891	-1	HGNC	HGNC:4446	-
14:1943598	14	1943598	T/C	2.89254	0.351185	2.33055e-16	15.6325	3.65427e-09	downstream_gene_variant	MODIFIER	EXOSC4	ENSBTAG00000014607	Transcript	ENSBTAT00000019451	protein_coding	-	-	-	-	-	rs110929299	3600	-1	HGNC	HGNC:18189	-
14:1943598	14	1943598	T/C	2.89254	0.351185	2.33055e-16	15.6325	3.65427e-09	intron_variant	MODIFIER	GPAA1	ENSBTAG00000014610	Transcript	ENSBTAT00000019453	protein_coding	-	-	-	-	-	rs110929299	-	-1	HGNC	HGNC:4446	-
14:1944553	14	1944553	G/A	3.91423	0.41544	7.0439e-21	20.1522	1.10447e-13	downstream_gene_variant	MODIFIER	EXOSC4	ENSBTAG00000014607	Transcript	ENSBTAT00000019451	protein_coding	-	-	-	-	-	rs110126359	2645	-1	HGNC	HGNC:18189	-
14:1944553	14	1944553	G/A	3.91423	0.41544	7.0439e-21	20.1522	1.10447e-13	synonymous_variant	LOW	GPAA1	ENSBTAG00000014610	Transcript	ENSBTAT00000019453	protein_coding	717	558	186	L	ctC/ctT	rs110126359	-	-1	HGNC	HGNC:4446	-
14:1945959	14	1945959	C/G	2.9044	0.353897	2.97222e-16	15.5269	4.6604e-09	downstream_gene_variant	MODIFIER	EXOSC4	ENSBTAG00000014607	Transcript	ENSBTAT00000019451	protein_coding	-	-	-	-	-	rs132650058	1239	-1	HGNC	HGNC:18189	-
14:1945959	14	1945959	C/G	2.9044	0.353897	2.97222e-16	15.5269	4.6604e-09	upstream_gene_variant	MODIFIER	GPAA1	ENSBTAG00000014610	Transcript	ENSBTAT00000019453	protein_coding	-	-	-	-	-	rs132650058	49	-1	HGNC	HGNC:4446	-
14:1945964	14	1945964	A/G	2.9113	0.35367	2.42533e-16	15.6152	3.80288e-09	downstream_gene_variant	MODIFIER	EXOSC4	ENSBTAG00000014607	Transcript	ENSBTAT00000019451	protein_coding	-	-	-	-	-	rs137166402	1234	-1	HGNC	HGNC:18189	-
14:1945964	14	1945964	A/G	2.9113	0.35367	2.42533e-16	15.6152	3.80288e-09	upstream_gene_variant	MODIFIER	GPAA1	ENSBTAG00000014610	Transcript	ENSBTAT00000019453	protein_coding	-	-	-	-	-	rs137166402	54	-1	HGNC	HGNC:4446	-
14:1949384	14	1949384	G/T	6.45526	0.695104	2.46523e-20	19.6081	3.86545e-13	upstream_gene_variant	MODIFIER	EXOSC4	ENSBTAG00000014607	Transcript	ENSBTAT00000019451	protein_coding	-	-	-	-	-	rs437433156	310	-1	HGNC	HGNC:18189	-
14:1949384	14	1949384	G/T	6.45526	0.695104	2.46523e-20	19.6081	3.86545e-13	upstream_gene_variant	MODIFIER	GPAA1	ENSBTAG00000014610	Transcript	ENSBTAT00000019453	protein_coding	-	-	-	-	-	rs437433156	3474	-1	HGNC	HGNC:4446	-
14:1950961	14	1950961	T/C	2.88866	0.378354	2.77128e-14	13.5573	4.34533e-07	upstream_gene_variant	MODIFIER	EXOSC4	ENSBTAG00000014607	Transcript	ENSBTAT00000019451	protein_coding	-	-	-	-	-	rs136212750	1887	-1	HGNC	HGNC:18189	-
14:1960178	14	1960178	T/C	2.9415	0.365989	1.17918e-15	14.9284	1.84894e-08	intron_variant	MODIFIER	OPLAH	ENSBTAG00000017281	Transcript	ENSBTAT00000022981	protein_coding	-	-	-	-	-	rs135759181	-	1	HGNC	HGNC:8149	-
14:1960969	14	1960969	C/T	5.14233	0.743905	5.46086e-12	11.2627	8.56254e-05	intron_variant	MODIFIER	OPLAH	ENSBTAG00000017281	Transcript	ENSBTAT00000022981	protein_coding	-	-	-	-	-	rs211414841	-	1	HGNC	HGNC:8149	-
14:1961454	14	1961454	G/A	8.18077	0.900288	1.52449e-19	18.8169	2.39038e-12	downstream_gene_variant	MODIFIER	-	ENSBTAG00000015040	Transcript	ENSBTAT00000049643	protein_coding	-	-	-	-	-	rs454029324	4838	-1	-	-	-
14:1961454	14	1961454	G/A	8.18077	0.900288	1.52449e-19	18.8169	2.39038e-12	intron_variant	MODIFIER	OPLAH	ENSBTAG00000017281	Transcript	ENSBTAT00000022981	protein_coding	-	-	-	-	-	rs454029324	-	1	HGNC	HGNC:8149	-
14:1961528	14	1961528	G/T	5.06376	0.736818	7.21916e-12	11.1415	0.000113195	downstream_gene_variant	MODIFIER	-	ENSBTAG00000015040	Transcript	ENSBTAT00000049643	protein_coding	-	-	-	-	-	rs208418072	4764	-1	-	-	-
14:1961528	14	1961528	G/T	5.06376	0.736818	7.21916e-12	11.1415	0.000113195	intron_variant	MODIFIER	OPLAH	ENSBTAG00000017281	Transcript	ENSBTAT00000022981	protein_coding	-	-	-	-	-	rs208418072	-	1	HGNC	HGNC:8149	-
14:1964002	14	1964002	G/A	8.15652	0.898105	1.59363e-19	18.7976	2.49878e-12	downstream_gene_variant	MODIFIER	-	ENSBTAG00000015040	Transcript	ENSBTAT00000049643	protein_coding	-	-	-	-	-	rs479301631	2290	-1	-	-	-
14:1964002	14	1964002	G/A	8.15652	0.898105	1.59363e-19	18.7976	2.49878e-12	intron_variant	MODIFIER	OPLAH	ENSBTAG00000017281	Transcript	ENSBTAT00000022981	protein_coding	-	-	-	-	-	rs479301631	-	1	HGNC	HGNC:8149	-
14:1964008	14	1964008	G/T	8.15617	0.898114	1.60049e-19	18.7957	2.50955e-12	downstream_gene_variant	MODIFIER	-	ENSBTAG00000015040	Transcript	ENSBTAT00000049643	protein_coding	-	-	-	-	-	rs449302652	2284	-1	-	-	-
14:1964008	14	1964008	G/T	8.15617	0.898114	1.60049e-19	18.7957	2.50955e-12	intron_variant	MODIFIER	OPLAH	ENSBTAG00000017281	Transcript	ENSBTAT00000022981	protein_coding	-	-	-	-	-	rs449302652	-	1	HGNC	HGNC:8149	-
14:1966010	14	1966010	T/C	2.83335	0.367411	1.53396e-14	13.8142	2.40523e-07	downstream_gene_variant	MODIFIER	-	ENSBTAG00000015040	Transcript	ENSBTAT00000049643	protein_coding	-	-	-	-	-	rs134675465	282	-1	-	-	-
14:1966010	14	1966010	T/C	2.83335	0.367411	1.53396e-14	13.8142	2.40523e-07	downstream_gene_variant	MODIFIER	SPATC1	ENSBTAG00000026350	Transcript	ENSBTAT00000037416	protein_coding	-	-	-	-	-	rs134675465	4909	-1	HGNC	HGNC:30510	-
14:1966010	14	1966010	T/C	2.83335	0.367411	1.53396e-14	13.8142	2.40523e-07	intron_variant	MODIFIER	OPLAH	ENSBTAG00000017281	Transcript	ENSBTAT00000022981	protein_coding	-	-	-	-	-	rs134675465	-	1	HGNC	HGNC:8149	-
14:1970091	14	1970091	G/A	4.8122	0.730658	5.06021e-11	10.2958	0.000793433	upstream_gene_variant	MODIFIER	-	ENSBTAG00000015040	Transcript	ENSBTAT00000049643	protein_coding	-	-	-	-	-	rs209927835	1266	-1	-	-	-
14:1970091	14	1970091	G/A	4.8122	0.730658	5.06021e-11	10.2958	0.000793433	downstream_gene_variant	MODIFIER	SPATC1	ENSBTAG00000026350	Transcript	ENSBTAT00000037416	protein_coding	-	-	-	-	-	rs209927835	828	-1	HGNC	HGNC:30510	-
14:1970091	14	1970091	G/A	4.8122	0.730658	5.06021e-11	10.2958	0.000793433	downstream_gene_variant	MODIFIER	OPLAH	ENSBTAG00000017281	Transcript	ENSBTAT00000022981	protein_coding	-	-	-	-	-	rs209927835	3445	1	HGNC	HGNC:8149	-
14:1977226	14	1977226	C/T	6.52414	0.715612	1.16223e-19	18.9347	1.82236e-12	intron_variant	MODIFIER	SPATC1	ENSBTAG00000026350	Transcript	ENSBTAT00000037416	protein_coding	-	-	-	-	-	rs482106053	-	-1	HGNC	HGNC:30510	-
14:1977669	14	1977669	T/C	2.14341	0.320334	2.49929e-11	10.6022	0.000391885	intron_variant	MODIFIER	SPATC1	ENSBTAG00000026350	Transcript	ENSBTAT00000037416	protein_coding	-	-	-	-	-	rs136326650	-	-1	HGNC	HGNC:30510	-
14:1991225	14	1991225	G/C	2.35754	0.35484	3.43631e-11	10.4639	0.000538809	intron_variant	MODIFIER	SPATC1	ENSBTAG00000026350	Transcript	ENSBTAT00000037416	protein_coding	-	-	-	-	-	rs110812136	-	-1	HGNC	HGNC:30510	-
14:1993754	14	1993754	C/T	2.32355	0.351808	4.47343e-11	10.3494	0.000701427	intron_variant	MODIFIER	SPATC1	ENSBTAG00000026350	Transcript	ENSBTAT00000037416	protein_coding	-	-	-	-	-	rs109722525	-	-1	HGNC	HGNC:30510	-
14:1999096	14	1999096	G/A	6.44365	0.73854	3.75548e-18	17.4253	5.88854e-11	upstream_gene_variant	MODIFIER	SPATC1	ENSBTAG00000026350	Transcript	ENSBTAT00000037416	protein_coding	-	-	-	-	-	rs133730243	695	-1	HGNC	HGNC:30510	-
14:2014494	14	2014494	T/C	6.39425	0.732816	3.73123e-18	17.4281	5.85051e-11	downstream_gene_variant	MODIFIER	GRINA	ENSBTAG00000000312	Transcript	ENSBTAT00000000410	protein_coding	-	-	-	-	-	-	4065	-1	HGNC	HGNC:4589	-
14:2016987	14	2016987	A/G	4.45835	0.706843	3.12448e-10	9.50522	0.00489914	downstream_gene_variant	MODIFIER	GRINA	ENSBTAG00000000312	Transcript	ENSBTAT00000000410	protein_coding	-	-	-	-	-	rs208807138	1572	-1	HGNC	HGNC:4589	-
14:2017175	14	2017175	A/G	4.42792	0.704358	3.57205e-10	9.44708	0.00560092	downstream_gene_variant	MODIFIER	GRINA	ENSBTAG00000000312	Transcript	ENSBTAT00000000410	protein_coding	-	-	-	-	-	rs210671459	1384	-1	HGNC	HGNC:4589	-
14:2017187	14	2017187	G/A	4.56588	0.714221	1.80275e-10	9.74406	0.00282669	downstream_gene_variant	MODIFIER	GRINA	ENSBTAG00000000312	Transcript	ENSBTAT00000000410	protein_coding	-	-	-	-	-	rs207854492	1372	-1	HGNC	HGNC:4589	-
14:2017544	14	2017544	C/T	4.55104	0.713417	1.96852e-10	9.70586	0.00308661	downstream_gene_variant	MODIFIER	GRINA	ENSBTAG00000000312	Transcript	ENSBTAT00000000410	protein_coding	-	-	-	-	-	rs210463882	1015	-1	HGNC	HGNC:4589	-
14:2017562	14	2017562	G/A	4.53691	0.712456	2.1167e-10	9.67434	0.00331896	downstream_gene_variant	MODIFIER	GRINA	ENSBTAG00000000312	Transcript	ENSBTAT00000000410	protein_coding	-	-	-	-	-	rs207819848	997	-1	HGNC	HGNC:4589	-
14:2017622	14	2017622	A/G	4.3987	0.702657	4.22483e-10	9.37419	0.00662448	downstream_gene_variant	MODIFIER	GRINA	ENSBTAG00000000312	Transcript	ENSBTAT00000000410	protein_coding	-	-	-	-	-	rs209889234	937	-1	HGNC	HGNC:4589	-
14:2018332	14	2018332	C/T	4.53527	0.712293	2.12835e-10	9.67196	0.00333723	downstream_gene_variant	MODIFIER	GRINA	ENSBTAG00000000312	Transcript	ENSBTAT00000000410	protein_coding	-	-	-	-	-	rs210304524	227	-1	HGNC	HGNC:4589	-
14:2018734	14	2018734	A/G	4.4021	0.702086	3.96628e-10	9.40162	0.00621907	3_prime_UTR_variant	MODIFIER	GRINA	ENSBTAG00000000312	Transcript	ENSBTAT00000000410	protein_coding	1581	-	-	-	-	rs207732618	-	-1	HGNC	HGNC:4589	-
14:2019072	14	2019072	C/T	4.53808	0.71191	2.02933e-10	9.69265	0.00318196	3_prime_UTR_variant	MODIFIER	GRINA	ENSBTAG00000000312	Transcript	ENSBTAT00000000410	protein_coding	1243	-	-	-	-	rs209227125	-	-1	HGNC	HGNC:4589	-
14:2019088	14	2019088	G/A	6.27123	0.724199	6.60768e-18	17.18	1.03607e-10	3_prime_UTR_variant	MODIFIER	GRINA	ENSBTAG00000000312	Transcript	ENSBTAT00000000410	protein_coding	1227	-	-	-	-	-	-	-1	HGNC	HGNC:4589	-
14:2019390	14	2019390	G/A	4.3959	0.701851	4.1397e-10	9.38303	0.00649099	synonymous_variant	LOW	GRINA	ENSBTAG00000000312	Transcript	ENSBTAT00000000410	protein_coding	1016	915	305	I	atC/atT	rs133271979	-	-1	HGNC	HGNC:4589	-
14:2019516	14	2019516	G/A	4.53401	0.711642	2.07316e-10	9.68337	0.00325068	intron_variant	MODIFIER	GRINA	ENSBTAG00000000312	Transcript	ENSBTAT00000000410	protein_coding	-	-	-	-	-	rs208481366	-	-1	HGNC	HGNC:4589	-
14:2019534	14	2019534	T/C	4.39745	0.701955	4.10611e-10	9.38657	0.00643832	intron_variant	MODIFIER	GRINA	ENSBTAG00000000312	Transcript	ENSBTAT00000000410	protein_coding	-	-	-	-	-	rs464246469	-	-1	HGNC	HGNC:4589	-
14:2019742	14	2019742	A/G	4.39643	0.701976	4.14925e-10	9.38203	0.00650597	upstream_gene_variant	MODIFIER	PARP10	ENSBTAG00000009677	Transcript	ENSBTAT00000012765	protein_coding	-	-	-	-	-	rs378834131	4971	1	HGNC	HGNC:25895	-
14:2019742	14	2019742	A/G	4.39643	0.701976	4.14925e-10	9.38203	0.00650597	intron_variant	MODIFIER	GRINA	ENSBTAG00000000312	Transcript	ENSBTAT00000000410	protein_coding	-	-	-	-	-	rs378834131	-	-1	HGNC	HGNC:4589	-
14:2020315	14	2020315	T/C	4.53451	0.711847	2.08854e-10	9.68016	0.0032748	upstream_gene_variant	MODIFIER	PARP10	ENSBTAG00000009677	Transcript	ENSBTAT00000012765	protein_coding	-	-	-	-	-	rs436657382	4398	1	HGNC	HGNC:25895	-
14:2020315	14	2020315	T/C	4.53451	0.711847	2.08854e-10	9.68016	0.0032748	synonymous_variant	LOW	GRINA	ENSBTAG00000000312	Transcript	ENSBTAT00000000410	protein_coding	452	351	117	A	gcA/gcG	rs436657382	-	-1	HGNC	HGNC:4589	-
14:2022129	14	2022129	C/T	4.54023	0.713158	2.1389e-10	9.66981	0.00335377	upstream_gene_variant	MODIFIER	PARP10	ENSBTAG00000009677	Transcript	ENSBTAT00000012765	protein_coding	-	-	-	-	-	rs209565527	2584	1	HGNC	HGNC:25895	-
14:2022129	14	2022129	C/T	4.54023	0.713158	2.1389e-10	9.66981	0.00335377	upstream_gene_variant	MODIFIER	GRINA	ENSBTAG00000000312	Transcript	ENSBTAT00000000410	protein_coding	-	-	-	-	-	rs209565527	420	-1	HGNC	HGNC:4589	-
14:2022745	14	2022745	A/G	4.40451	0.703359	4.17096e-10	9.37976	0.00654001	upstream_gene_variant	MODIFIER	PARP10	ENSBTAG00000009677	Transcript	ENSBTAT00000012765	protein_coding	-	-	-	-	-	rs208322145	1968	1	HGNC	HGNC:25895	-
14:2022745	14	2022745	A/G	4.40451	0.703359	4.17096e-10	9.37976	0.00654001	upstream_gene_variant	MODIFIER	GRINA	ENSBTAG00000000312	Transcript	ENSBTAT00000000410	protein_coding	-	-	-	-	-	rs208322145	1036	-1	HGNC	HGNC:4589	-
14:2024975	14	2024975	G/T	4.54476	0.715165	2.30406e-10	9.63751	0.00361273	intron_variant	MODIFIER	PARP10	ENSBTAG00000009677	Transcript	ENSBTAT00000012765	protein_coding	-	-	-	-	-	rs210334336	-	1	HGNC	HGNC:25895	-
14:2024975	14	2024975	G/T	4.54476	0.715165	2.30406e-10	9.63751	0.00361273	upstream_gene_variant	MODIFIER	GRINA	ENSBTAG00000000312	Transcript	ENSBTAT00000000410	protein_coding	-	-	-	-	-	rs210334336	3266	-1	HGNC	HGNC:4589	-
14:2025096	14	2025096	G/T	4.54536	0.715203	2.29662e-10	9.63891	0.00360107	missense_variant	MODERATE	PARP10	ENSBTAG00000009677	Transcript	ENSBTAT00000012765	protein_coding	308	308	103	R/L	cGc/cTc	rs211110949	-	1	HGNC	HGNC:25895	deleterious(0)
14:2025096	14	2025096	G/T	4.54536	0.715203	2.29662e-10	9.63891	0.00360107	upstream_gene_variant	MODIFIER	GRINA	ENSBTAG00000000312	Transcript	ENSBTAT00000000410	protein_coding	-	-	-	-	-	rs211110949	3387	-1	HGNC	HGNC:4589	-
14:2025117	14	2025117	C/T	6.38603	0.735738	5.54969e-18	17.2557	8.70184e-11	missense_variant	MODERATE	PARP10	ENSBTAG00000009677	Transcript	ENSBTAT00000012765	protein_coding	329	329	110	P/L	cCt/cTt	-	-	1	HGNC	HGNC:25895	deleterious(0.02)
14:2025117	14	2025117	C/T	6.38603	0.735738	5.54969e-18	17.2557	8.70184e-11	upstream_gene_variant	MODIFIER	GRINA	ENSBTAG00000000312	Transcript	ENSBTAT00000000410	protein_coding	-	-	-	-	-	-	3408	-1	HGNC	HGNC:4589	-
14:2026618	14	2026618	T/C	4.405	0.705565	4.70201e-10	9.32772	0.00737269	intron_variant	MODIFIER	PARP10	ENSBTAG00000009677	Transcript	ENSBTAT00000012765	protein_coding	-	-	-	-	-	rs208821198	-	1	HGNC	HGNC:25895	-
14:2026618	14	2026618	T/C	4.405	0.705565	4.70201e-10	9.32772	0.00737269	upstream_gene_variant	MODIFIER	GRINA	ENSBTAG00000000312	Transcript	ENSBTAT00000000410	protein_coding	-	-	-	-	-	rs208821198	4909	-1	HGNC	HGNC:4589	-
14:2026960	14	2026960	T/C	4.40564	0.705598	4.68387e-10	9.3294	0.00734423	intron_variant	MODIFIER	PARP10	ENSBTAG00000009677	Transcript	ENSBTAT00000012765	protein_coding	-	-	-	-	-	rs211571884	-	1	HGNC	HGNC:25895	-
14:2027310	14	2027310	T/C	4.40584	0.705649	4.68892e-10	9.32893	0.00735216	missense_variant	MODERATE	PARP10	ENSBTAG00000009677	Transcript	ENSBTAT00000012765	protein_coding	1951	1951	651	W/R	Tgg/Cgg	rs210325110	-	1	HGNC	HGNC:25895	tolerated(0.54)
14:2027501	14	2027501	C/T	4.54446	0.715538	2.36002e-10	9.62708	0.00370048	synonymous_variant	LOW	PARP10	ENSBTAG00000009677	Transcript	ENSBTAT00000012765	protein_coding	2142	2142	714	I	atC/atT	rs208810502	-	1	HGNC	HGNC:25895	-
14:2027624	14	2027624	C/T	4.40613	0.705694	4.68872e-10	9.32895	0.00735185	splice_region_variant,intron_variant	LOW	PARP10	ENSBTAG00000009677	Transcript	ENSBTAT00000012765	protein_coding	-	-	-	-	-	rs210303472	-	1	HGNC	HGNC:25895	-
14:2027952	14	2027952	A/G	4.42219	0.708805	4.83175e-10	9.3159	0.00757611	intron_variant	MODIFIER	PARP10	ENSBTAG00000009677	Transcript	ENSBTAT00000012765	protein_coding	-	-	-	-	-	rs207756604	-	1	HGNC	HGNC:25895	-
14:2028055	14	2028055	C/T	4.40848	0.705935	4.65309e-10	9.33226	0.00729598	intron_variant	MODIFIER	PARP10	ENSBTAG00000009677	Transcript	ENSBTAT00000012765	protein_coding	-	-	-	-	-	rs208814724	-	1	HGNC	HGNC:25895	-
14:2028371	14	2028371	A/T	4.4086	0.705949	4.65205e-10	9.33236	0.00729435	intron_variant	MODIFIER	PARP10	ENSBTAG00000009677	Transcript	ENSBTAT00000012765	protein_coding	-	-	-	-	-	rs210969572	-	1	HGNC	HGNC:25895	-
14:2029030	14	2029030	G/A	4.54691	0.715883	2.35453e-10	9.6281	0.00369187	intron_variant	MODIFIER	PARP10	ENSBTAG00000009677	Transcript	ENSBTAT00000012765	protein_coding	-	-	-	-	-	rs385407038	-	1	HGNC	HGNC:25895	-
14:2031265	14	2031265	C/G	4.54951	0.716086	2.32699e-10	9.63321	0.00364868	3_prime_UTR_variant	MODIFIER	PARP10	ENSBTAG00000009677	Transcript	ENSBTAT00000012765	protein_coding	2920	-	-	-	-	rs209093766	-	1	HGNC	HGNC:25895	-
14:2031671	14	2031671	T/C	4.46988	0.712076	3.78791e-10	9.4216	0.00593939	downstream_gene_variant	MODIFIER	PARP10	ENSBTAG00000009677	Transcript	ENSBTAT00000012765	protein_coding	-	-	-	-	-	rs133204453	285	1	HGNC	HGNC:25895	-
14:2032007	14	2032007	G/C	4.41652	0.708063	4.87668e-10	9.31188	0.00764657	downstream_gene_variant	MODIFIER	PARP10	ENSBTAG00000009677	Transcript	ENSBTAT00000012765	protein_coding	-	-	-	-	-	rs109518072	621	1	HGNC	HGNC:25895	-
14:2032726	14	2032726	T/C	4.41863	0.70821	4.825e-10	9.3165	0.00756553	downstream_gene_variant	MODIFIER	PARP10	ENSBTAG00000009677	Transcript	ENSBTAT00000012765	protein_coding	-	-	-	-	-	rs208378270	1340	1	HGNC	HGNC:25895	-
14:2033664	14	2033664	G/A	4.41742	0.708268	4.89321e-10	9.31041	0.00767248	downstream_gene_variant	MODIFIER	PARP10	ENSBTAG00000009677	Transcript	ENSBTAT00000012765	protein_coding	-	-	-	-	-	rs209636008	2278	1	HGNC	HGNC:25895	-
14:2033705	14	2033705	C/T	4.55211	0.718229	2.56842e-10	9.59033	0.00402725	downstream_gene_variant	MODIFIER	PARP10	ENSBTAG00000009677	Transcript	ENSBTAT00000012765	protein_coding	-	-	-	-	-	rs211352034	2319	1	HGNC	HGNC:25895	-
14:2034235	14	2034235	C/G	4.41695	0.708287	4.91917e-10	9.30811	0.00771319	downstream_gene_variant	MODIFIER	PARP10	ENSBTAG00000009677	Transcript	ENSBTAT00000012765	protein_coding	-	-	-	-	-	rs446874449	2849	1	HGNC	HGNC:25895	-
14:2036643	14	2036643	C/G	4.41859	0.708144	4.80936e-10	9.31791	0.00754101	intergenic_variant	MODIFIER	-	-	-	-	-	-	-	-	-	-	rs208193054	-	-	-	-	-
14:2036759	14	2036759	C/T	4.43775	0.71169	4.93796e-10	9.30645	0.00774265	intergenic_variant	MODIFIER	-	-	-	-	-	-	-	-	-	-	rs208047290	-	-	-	-	-
14:2039090	14	2039090	A/G	4.56973	0.721137	2.587e-10	9.5872	0.00405638	intergenic_variant	MODIFIER	-	-	-	-	-	-	-	-	-	-	rs385151605	-	-	-	-	-
14:2039251	14	2039251	G/T	4.47986	0.719563	5.2505e-10	9.2798	0.00823271	intergenic_variant	MODIFIER	-	-	-	-	-	-	-	-	-	-	rs380418762	-	-	-	-	-
14:2039446	14	2039446	A/G	5.61065	0.887724	2.87749e-10	9.54099	0.00451186	intergenic_variant	MODIFIER	-	-	-	-	-	-	-	-	-	-	rs378265211	-	-	-	-	-
14:2039565	14	2039565	G/A	5.78814	0.930958	5.53676e-10	9.25674	0.00868156	intergenic_variant	MODIFIER	-	-	-	-	-	-	-	-	-	-	rs383729136	-	-	-	-	-
14:2041285	14	2041285	G/A	5.02734	0.799232	3.48735e-10	9.4575	0.00546811	intergenic_variant	MODIFIER	-	-	-	-	-	-	-	-	-	-	rs385006630	-	-	-	-	-
14:2044658	14	2044658	G/A	4.4165	0.705836	4.30552e-10	9.36597	0.006751	intergenic_variant	MODIFIER	-	-	-	-	-	-	-	-	-	-	rs211159747	-	-	-	-	-
14:2044960	14	2044960	C/T	4.40499	0.704932	4.53847e-10	9.34309	0.00711626	intergenic_variant	MODIFIER	-	-	-	-	-	-	-	-	-	-	rs209052455	-	-	-	-	-
14:2045658	14	2045658	G/A	4.42417	0.706751	4.231e-10	9.37356	0.00663415	intergenic_variant	MODIFIER	-	-	-	-	-	-	-	-	-	-	rs211392192	-	-	-	-	-
14:2045680	14	2045680	T/C	4.42448	0.706704	4.20781e-10	9.37594	0.00659779	intergenic_variant	MODIFIER	-	-	-	-	-	-	-	-	-	-	rs207503695	-	-	-	-	-
14:2045723	14	2045723	A/T	4.40959	0.707924	5.1486e-10	9.28831	0.00807293	intergenic_variant	MODIFIER	-	-	-	-	-	-	-	-	-	-	rs209272893	-	-	-	-	-
14:2045734	14	2045734	A/G	4.41037	0.707877	5.09933e-10	9.29249	0.00799568	intergenic_variant	MODIFIER	-	-	-	-	-	-	-	-	-	-	rs207773840	-	-	-	-	-
14:2045763	14	2045763	G/A	4.39508	0.704719	4.90226e-10	9.3096	0.00768668	intergenic_variant	MODIFIER	-	-	-	-	-	-	-	-	-	-	rs209921075	-	-	-	-	-
14:2045836	14	2045836	G/T	4.54479	0.721365	3.27043e-10	9.48539	0.00512799	intergenic_variant	MODIFIER	-	-	-	-	-	-	-	-	-	-	rs447918900	-	-	-	-	-
14:2045837	14	2045837	C/T	4.55465	0.726676	4.02295e-10	9.39545	0.00630793	intergenic_variant	MODIFIER	-	-	-	-	-	-	-	-	-	-	rs466172895	-	-	-	-	-
14:2045841	14	2045841	G/A	4.52172	0.720472	3.81679e-10	9.4183	0.00598467	intergenic_variant	MODIFIER	-	-	-	-	-	-	-	-	-	-	rs207810178	-	-	-	-	-
14:2046051	14	2046051	C/T	4.41088	0.706687	4.74974e-10	9.32333	0.00744752	intergenic_variant	MODIFIER	-	-	-	-	-	-	-	-	-	-	rs210226450	-	-	-	-	-
14:2046057	14	2046057	C/A	4.41044	0.706677	4.76584e-10	9.32186	0.00747277	intergenic_variant	MODIFIER	-	-	-	-	-	-	-	-	-	-	rs208643514	-	-	-	-	-
14:2046068	14	2046068	C/G	4.40504	0.705826	4.76981e-10	9.3215	0.00747899	intergenic_variant	MODIFIER	-	-	-	-	-	-	-	-	-	-	rs211014747	-	-	-	-	-
14:2046275	14	2046275	A/G	4.40903	0.707816	5.14318e-10	9.28877	0.00806443	intergenic_variant	MODIFIER	-	-	-	-	-	-	-	-	-	-	rs210357029	-	-	-	-	-
14:2046297	14	2046297	C/T	4.39263	0.704205	4.86919e-10	9.31254	0.00763482	intergenic_variant	MODIFIER	-	-	-	-	-	-	-	-	-	-	rs137203218	-	-	-	-	-
14:2046506	14	2046506	T/C	4.42941	0.707925	4.31153e-10	9.36537	0.00676041	intergenic_variant	MODIFIER	-	-	-	-	-	-	-	-	-	-	rs211562328	-	-	-	-	-
14:2046866	14	2046866	A/G	4.52889	0.713558	2.42474e-10	9.61534	0.00380195	intergenic_variant	MODIFIER	-	-	-	-	-	-	-	-	-	-	rs209540918	-	-	-	-	-
14:2047022	14	2047022	G/T	4.53502	0.714315	2.39585e-10	9.62054	0.00375665	intergenic_variant	MODIFIER	-	-	-	-	-	-	-	-	-	-	rs208224991	-	-	-	-	-
14:2047091	14	2047091	C/T	4.54409	0.714977	2.29317e-10	9.63956	0.00359565	intergenic_variant	MODIFIER	-	-	-	-	-	-	-	-	-	-	rs211600009	-	-	-	-	-
14:2047721	14	2047721	A/G	4.69136	0.728494	1.32804e-10	9.87679	0.00208235	intergenic_variant	MODIFIER	-	-	-	-	-	-	-	-	-	-	rs208005046	-	-	-	-	-
14:2048444	14	2048444	A/G	4.57262	0.717127	2.00598e-10	9.69767	0.00314535	intergenic_variant	MODIFIER	-	-	-	-	-	-	-	-	-	-	rs210315147	-	-	-	-	-
14:2048755	14	2048755	G/A	4.68798	0.724497	1.08527e-10	9.96446	0.00170169	intergenic_variant	MODIFIER	-	-	-	-	-	-	-	-	-	-	rs209911109	-	-	-	-	-
14:2049435	14	2049435	C/T	4.64358	0.723598	1.53717e-10	9.81328	0.00241026	intergenic_variant	MODIFIER	-	-	-	-	-	-	-	-	-	-	rs379166204	-	-	-	-	-
14:2049850	14	2049850	A/G	4.62938	0.724199	1.80729e-10	9.74297	0.0028338	intergenic_variant	MODIFIER	-	-	-	-	-	-	-	-	-	-	rs382095931	-	-	-	-	-
14:2050378	14	2050378	A/G	4.78606	0.740814	1.15974e-10	9.93564	0.00181846	upstream_gene_variant	MODIFIER	PLEC	ENSBTAG00000011922	Transcript	ENSBTAT00000015828	protein_coding	-	-	-	-	-	rs211275694	4539	1	HGNC	HGNC:9069	-
14:2050386	14	2050386	G/A	4.70419	0.73515	1.7324e-10	9.76135	0.00271637	upstream_gene_variant	MODIFIER	PLEC	ENSBTAG00000011922	Transcript	ENSBTAT00000015828	protein_coding	-	-	-	-	-	rs209117299	4531	1	HGNC	HGNC:9069	-
14:2052641	14	2052641	C/T	5.66591	0.84231	1.96515e-11	10.7066	0.000308133	upstream_gene_variant	MODIFIER	PLEC	ENSBTAG00000011922	Transcript	ENSBTAT00000015828	protein_coding	-	-	-	-	-	rs477620630	2276	1	HGNC	HGNC:9069	-
14:2055600	14	2055600	C/T	5.71666	0.847934	1.77175e-11	10.7516	0.000277808	intron_variant	MODIFIER	PLEC	ENSBTAG00000011922	Transcript	ENSBTAT00000015828	protein_coding	-	-	-	-	-	rs211389487	-	1	HGNC	HGNC:9069	-
14:2080840	14	2080840	C/T	5.84943	0.858181	1.06588e-11	10.9723	0.000167129	missense_variant	MODERATE	PLEC	ENSBTAG00000011922	Transcript	ENSBTAT00000015828	protein_coding	6611	6611	2204	A/V	gCg/gTg	rs208837890	-	1	HGNC	HGNC:9069	-
14:2146964	14	2146964	T/C	4.27552	0.706769	1.578e-09	8.80189	0.0247428	downstream_gene_variant	MODIFIER	-	ENSBTAG00000045727	Transcript	ENSBTAT00000065585	pseudogene	-	-	-	-	-	rs209894336	120	1	-	-	-
14:2222973	14	2222973	G/A	5.10066	0.790717	1.23698e-10	9.90764	0.00193956	upstream_gene_variant	MODIFIER	FAM83H	ENSBTAG00000038682	Transcript	ENSBTAT00000019225	protein_coding	-	-	-	-	-	rs207487074	4377	1	HGNC	HGNC:24797	-
14:2271009	14	2271009	G/A	4.99032	0.747014	2.68884e-11	10.5704	0.000421606	upstream_gene_variant	MODIFIER	ZNF623	ENSBTAG00000045791	Transcript	ENSBTAT00000065602	protein_coding	-	-	-	-	-	rs109411475	3294	-1	HGNC	HGNC:29084	-
14:2271832	14	2271832	G/A	4.92468	0.745469	4.4267e-11	10.3539	0.0006941	upstream_gene_variant	MODIFIER	ZNF623	ENSBTAG00000045791	Transcript	ENSBTAT00000065602	protein_coding	-	-	-	-	-	rs210549043	4117	-1	HGNC	HGNC:29084	-
14:2826228	14	2826228	G/A	3.66838	0.617228	3.01516e-09	8.52069	0.0472772	upstream_gene_variant	MODIFIER	LYPD2	ENSBTAG00000016210	Transcript	ENSBTAT00000021572	protein_coding	-	-	-	-	-	rs718997316	3057	1	HGNC	HGNC:25215	-
14:2827111	14	2827111	A/G	3.66403	0.610469	2.11028e-09	8.67566	0.0330888	upstream_gene_variant	MODIFIER	LYPD2	ENSBTAG00000016210	Transcript	ENSBTAT00000021572	protein_coding	-	-	-	-	-	rs443470992	2174	1	HGNC	HGNC:25215	-
14:2827876	14	2827876	G/A	3.66188	0.611587	2.30521e-09	8.63729	0.0361453	upstream_gene_variant	MODIFIER	LYPD2	ENSBTAG00000016210	Transcript	ENSBTAT00000021572	protein_coding	-	-	-	-	-	rs465447147	1409	1	HGNC	HGNC:25215	-
14:2828077	14	2828077	C/T	3.65204	0.607575	1.99908e-09	8.69917	0.0313453	upstream_gene_variant	MODIFIER	LYPD2	ENSBTAG00000016210	Transcript	ENSBTAT00000021572	protein_coding	-	-	-	-	-	rs385423711	1208	1	HGNC	HGNC:25215	-
14:2828080	14	2828080	G/T	3.65178	0.607259	1.96627e-09	8.70636	0.0308308	upstream_gene_variant	MODIFIER	LYPD2	ENSBTAG00000016210	Transcript	ENSBTAT00000021572	protein_coding	-	-	-	-	-	rs380561238	1205	1	HGNC	HGNC:25215	-
14:2828202	14	2828202	G/A	3.65052	0.607068	1.96859e-09	8.70584	0.0308672	upstream_gene_variant	MODIFIER	LYPD2	ENSBTAG00000016210	Transcript	ENSBTAT00000021572	protein_coding	-	-	-	-	-	rs383676652	1083	1	HGNC	HGNC:25215	-
14:2828624	14	2828624	T/C	3.64866	0.606402	1.92626e-09	8.71529	0.0302034	upstream_gene_variant	MODIFIER	LYPD2	ENSBTAG00000016210	Transcript	ENSBTAT00000021572	protein_coding	-	-	-	-	-	rs211610845	661	1	HGNC	HGNC:25215	-
14:2828720	14	2828720	G/A	3.64731	0.605182	1.81294e-09	8.74162	0.0284266	upstream_gene_variant	MODIFIER	LYPD2	ENSBTAG00000016210	Transcript	ENSBTAT00000021572	protein_coding	-	-	-	-	-	rs470659405	565	1	HGNC	HGNC:25215	-
14:2829457	14	2829457	A/G	3.63895	0.602203	1.64401e-09	8.78409	0.0257779	intron_variant	MODIFIER	LYPD2	ENSBTAG00000016210	Transcript	ENSBTAT00000021572	protein_coding	-	-	-	-	-	rs382864456	-	1	HGNC	HGNC:25215	-
14:2831493	14	2831493	C/G	3.63203	0.598616	1.41247e-09	8.85002	0.0221474	upstream_gene_variant	MODIFIER	SLURP1	ENSBTAG00000016209	Transcript	ENSBTAT00000048865	protein_coding	-	-	-	-	-	rs463190221	3288	1	HGNC	HGNC:18746	-
14:2831493	14	2831493	C/G	3.63203	0.598616	1.41247e-09	8.85002	0.0221474	downstream_gene_variant	MODIFIER	LYPD2	ENSBTAG00000016210	Transcript	ENSBTAT00000021572	protein_coding	-	-	-	-	-	rs463190221	159	1	HGNC	HGNC:25215	-
14:2831505	14	2831505	A/G	3.63175	0.598552	1.41085e-09	8.85052	0.022122	upstream_gene_variant	MODIFIER	SLURP1	ENSBTAG00000016209	Transcript	ENSBTAT00000048865	protein_coding	-	-	-	-	-	rs483287215	3276	1	HGNC	HGNC:18746	-
14:2831505	14	2831505	A/G	3.63175	0.598552	1.41085e-09	8.85052	0.022122	downstream_gene_variant	MODIFIER	LYPD2	ENSBTAG00000016210	Transcript	ENSBTAT00000021572	protein_coding	-	-	-	-	-	rs483287215	171	1	HGNC	HGNC:25215	-
14:2831600	14	2831600	G/C	5.77065	0.894689	1.24327e-10	9.90544	0.00194943	upstream_gene_variant	MODIFIER	SLURP1	ENSBTAG00000016209	Transcript	ENSBTAT00000048865	protein_coding	-	-	-	-	-	rs477629286	3181	1	HGNC	HGNC:18746	-
14:2831600	14	2831600	G/C	5.77065	0.894689	1.24327e-10	9.90544	0.00194943	downstream_gene_variant	MODIFIER	LYPD2	ENSBTAG00000016210	Transcript	ENSBTAT00000021572	protein_coding	-	-	-	-	-	rs477629286	266	1	HGNC	HGNC:25215	-
14:2831645	14	2831645	A/C	4.45273	0.71518	5.24299e-10	9.28042	0.00822093	upstream_gene_variant	MODIFIER	SLURP1	ENSBTAG00000016209	Transcript	ENSBTAT00000048865	protein_coding	-	-	-	-	-	rs470186864	3136	1	HGNC	HGNC:18746	-
14:2831645	14	2831645	A/C	4.45273	0.71518	5.24299e-10	9.28042	0.00822093	downstream_gene_variant	MODIFIER	LYPD2	ENSBTAG00000016210	Transcript	ENSBTAT00000021572	protein_coding	-	-	-	-	-	rs470186864	311	1	HGNC	HGNC:25215	-
14:2831658	14	2831658	A/T	4.68172	0.784203	2.56394e-09	8.59109	0.0402022	upstream_gene_variant	MODIFIER	SLURP1	ENSBTAG00000016209	Transcript	ENSBTAT00000048865	protein_coding	-	-	-	-	-	rs211264456	3123	1	HGNC	HGNC:18746	-
14:2831658	14	2831658	A/T	4.68172	0.784203	2.56394e-09	8.59109	0.0402022	downstream_gene_variant	MODIFIER	LYPD2	ENSBTAG00000016210	Transcript	ENSBTAT00000021572	protein_coding	-	-	-	-	-	rs211264456	324	1	HGNC	HGNC:25215	-
14:2831664	14	2831664	A/T	4.66951	0.728149	1.58282e-10	9.80057	0.00248185	upstream_gene_variant	MODIFIER	SLURP1	ENSBTAG00000016209	Transcript	ENSBTAT00000048865	protein_coding	-	-	-	-	-	rs464498911	3117	1	HGNC	HGNC:18746	-
14:2831664	14	2831664	A/T	4.66951	0.728149	1.58282e-10	9.80057	0.00248185	downstream_gene_variant	MODIFIER	LYPD2	ENSBTAG00000016210	Transcript	ENSBTAT00000021572	protein_coding	-	-	-	-	-	rs464498911	330	1	HGNC	HGNC:25215	-
14:2831675	14	2831675	A/G	4.36291	0.679602	1.51289e-10	9.82019	0.00237219	upstream_gene_variant	MODIFIER	SLURP1	ENSBTAG00000016209	Transcript	ENSBTAT00000048865	protein_coding	-	-	-	-	-	rs434545948	3106	1	HGNC	HGNC:18746	-
14:2831675	14	2831675	A/G	4.36291	0.679602	1.51289e-10	9.82019	0.00237219	downstream_gene_variant	MODIFIER	LYPD2	ENSBTAG00000016210	Transcript	ENSBTAT00000021572	protein_coding	-	-	-	-	-	rs434545948	341	1	HGNC	HGNC:25215	-
14:2831750	14	2831750	A/T	4.78334	0.734234	8.12242e-11	10.0903	0.00127358	upstream_gene_variant	MODIFIER	SLURP1	ENSBTAG00000016209	Transcript	ENSBTAT00000048865	protein_coding	-	-	-	-	-	rs475401753	3031	1	HGNC	HGNC:18746	-
14:2831750	14	2831750	A/T	4.78334	0.734234	8.12242e-11	10.0903	0.00127358	downstream_gene_variant	MODIFIER	LYPD2	ENSBTAG00000016210	Transcript	ENSBTAT00000021572	protein_coding	-	-	-	-	-	rs475401753	416	1	HGNC	HGNC:25215	-
14:2831755	14	2831755	A/T	4.39829	0.689333	1.95225e-10	9.70946	0.0030611	upstream_gene_variant	MODIFIER	SLURP1	ENSBTAG00000016209	Transcript	ENSBTAT00000048865	protein_coding	-	-	-	-	-	rs439213245	3026	1	HGNC	HGNC:18746	-
14:2831755	14	2831755	A/T	4.39829	0.689333	1.95225e-10	9.70946	0.0030611	downstream_gene_variant	MODIFIER	LYPD2	ENSBTAG00000016210	Transcript	ENSBTAT00000021572	protein_coding	-	-	-	-	-	rs439213245	421	1	HGNC	HGNC:25215	-
14:2831830	14	2831830	T/C	3.66811	0.583313	3.52767e-10	9.45251	0.00553133	upstream_gene_variant	MODIFIER	SLURP1	ENSBTAG00000016209	Transcript	ENSBTAT00000048865	protein_coding	-	-	-	-	-	rs441411622	2951	1	HGNC	HGNC:18746	-
14:2831830	14	2831830	T/C	3.66811	0.583313	3.52767e-10	9.45251	0.00553133	downstream_gene_variant	MODIFIER	LYPD2	ENSBTAG00000016210	Transcript	ENSBTAT00000021572	protein_coding	-	-	-	-	-	rs441411622	496	1	HGNC	HGNC:25215	-
14:2832274	14	2832274	G/A	3.53694	0.563003	3.66838e-10	9.43553	0.00575196	upstream_gene_variant	MODIFIER	SLURP1	ENSBTAG00000016209	Transcript	ENSBTAT00000048865	protein_coding	-	-	-	-	-	-	2507	1	HGNC	HGNC:18746	-
14:2832274	14	2832274	G/A	3.53694	0.563003	3.66838e-10	9.43553	0.00575196	downstream_gene_variant	MODIFIER	LYPD2	ENSBTAG00000016210	Transcript	ENSBTAT00000021572	protein_coding	-	-	-	-	-	-	940	1	HGNC	HGNC:25215	-
14:2832277	14	2832277	T/C	3.52509	0.559685	3.31093e-10	9.48005	0.00519149	upstream_gene_variant	MODIFIER	SLURP1	ENSBTAG00000016209	Transcript	ENSBTAT00000048865	protein_coding	-	-	-	-	-	rs382972765	2504	1	HGNC	HGNC:18746	-
14:2832277	14	2832277	T/C	3.52509	0.559685	3.31093e-10	9.48005	0.00519149	downstream_gene_variant	MODIFIER	LYPD2	ENSBTAG00000016210	Transcript	ENSBTAT00000021572	protein_coding	-	-	-	-	-	rs382972765	943	1	HGNC	HGNC:25215	-
14:2832320	14	2832320	A/C	3.52615	0.561636	3.76124e-10	9.42467	0.00589757	upstream_gene_variant	MODIFIER	SLURP1	ENSBTAG00000016209	Transcript	ENSBTAT00000048865	protein_coding	-	-	-	-	-	rs482261883	2461	1	HGNC	HGNC:18746	-
14:2832320	14	2832320	A/C	3.52615	0.561636	3.76124e-10	9.42467	0.00589757	downstream_gene_variant	MODIFIER	LYPD2	ENSBTAG00000016210	Transcript	ENSBTAT00000021572	protein_coding	-	-	-	-	-	rs482261883	986	1	HGNC	HGNC:25215	-
14:2832418	14	2832418	T/C	3.534	0.562182	3.57731e-10	9.44644	0.00560917	upstream_gene_variant	MODIFIER	SLURP1	ENSBTAG00000016209	Transcript	ENSBTAT00000048865	protein_coding	-	-	-	-	-	rs109791073	2363	1	HGNC	HGNC:18746	-
14:2832418	14	2832418	T/C	3.534	0.562182	3.57731e-10	9.44644	0.00560917	downstream_gene_variant	MODIFIER	LYPD2	ENSBTAG00000016210	Transcript	ENSBTAT00000021572	protein_coding	-	-	-	-	-	rs109791073	1084	1	HGNC	HGNC:25215	-
14:2832535	14	2832535	C/A	3.8474	0.605372	2.29533e-10	9.63915	0.00359905	upstream_gene_variant	MODIFIER	SLURP1	ENSBTAG00000016209	Transcript	ENSBTAT00000048865	protein_coding	-	-	-	-	-	rs434685055	2246	1	HGNC	HGNC:18746	-
14:2832535	14	2832535	C/A	3.8474	0.605372	2.29533e-10	9.63915	0.00359905	downstream_gene_variant	MODIFIER	LYPD2	ENSBTAG00000016210	Transcript	ENSBTAT00000021572	protein_coding	-	-	-	-	-	rs434685055	1201	1	HGNC	HGNC:25215	-
14:2832545	14	2832545	G/A	3.82073	0.600862	2.24675e-10	9.64845	0.00352287	upstream_gene_variant	MODIFIER	SLURP1	ENSBTAG00000016209	Transcript	ENSBTAT00000048865	protein_coding	-	-	-	-	-	rs446560870	2236	1	HGNC	HGNC:18746	-
14:2832545	14	2832545	G/A	3.82073	0.600862	2.24675e-10	9.64845	0.00352287	downstream_gene_variant	MODIFIER	LYPD2	ENSBTAG00000016210	Transcript	ENSBTAT00000021572	protein_coding	-	-	-	-	-	rs446560870	1211	1	HGNC	HGNC:25215	-
14:2832647	14	2832647	T/C	3.69384	0.585752	3.14951e-10	9.50176	0.00493838	upstream_gene_variant	MODIFIER	SLURP1	ENSBTAG00000016209	Transcript	ENSBTAT00000048865	protein_coding	-	-	-	-	-	rs468199526	2134	1	HGNC	HGNC:18746	-
14:2832647	14	2832647	T/C	3.69384	0.585752	3.14951e-10	9.50176	0.00493838	downstream_gene_variant	MODIFIER	LYPD2	ENSBTAG00000016210	Transcript	ENSBTAT00000021572	protein_coding	-	-	-	-	-	rs468199526	1313	1	HGNC	HGNC:25215	-
14:2832675	14	2832675	C/T	3.69239	0.585327	3.10753e-10	9.50758	0.00487257	upstream_gene_variant	MODIFIER	SLURP1	ENSBTAG00000016209	Transcript	ENSBTAT00000048865	protein_coding	-	-	-	-	-	rs435400139	2106	1	HGNC	HGNC:18746	-
14:2832675	14	2832675	C/T	3.69239	0.585327	3.10753e-10	9.50758	0.00487257	downstream_gene_variant	MODIFIER	LYPD2	ENSBTAG00000016210	Transcript	ENSBTAT00000021572	protein_coding	-	-	-	-	-	rs435400139	1341	1	HGNC	HGNC:25215	-
14:2832687	14	2832687	A/G	3.69237	0.585193	3.07973e-10	9.51149	0.00482897	upstream_gene_variant	MODIFIER	SLURP1	ENSBTAG00000016209	Transcript	ENSBTAT00000048865	protein_coding	-	-	-	-	-	rs456848941	2094	1	HGNC	HGNC:18746	-
14:2832687	14	2832687	A/G	3.69237	0.585193	3.07973e-10	9.51149	0.00482897	downstream_gene_variant	MODIFIER	LYPD2	ENSBTAG00000016210	Transcript	ENSBTAT00000021572	protein_coding	-	-	-	-	-	rs456848941	1353	1	HGNC	HGNC:25215	-
14:2832871	14	2832871	A/G	3.65715	0.578725	2.895e-10	9.53835	0.00453931	upstream_gene_variant	MODIFIER	SLURP1	ENSBTAG00000016209	Transcript	ENSBTAT00000048865	protein_coding	-	-	-	-	-	rs451305716	1910	1	HGNC	HGNC:18746	-
14:2832871	14	2832871	A/G	3.65715	0.578725	2.895e-10	9.53835	0.00453931	downstream_gene_variant	MODIFIER	LYPD2	ENSBTAG00000016210	Transcript	ENSBTAT00000021572	protein_coding	-	-	-	-	-	rs451305716	1537	1	HGNC	HGNC:25215	-
14:2832952	14	2832952	G/A	3.52189	0.558845	3.23266e-10	9.49044	0.00506876	upstream_gene_variant	MODIFIER	SLURP1	ENSBTAG00000016209	Transcript	ENSBTAT00000048865	protein_coding	-	-	-	-	-	rs471226124	1829	1	HGNC	HGNC:18746	-
14:2832952	14	2832952	G/A	3.52189	0.558845	3.23266e-10	9.49044	0.00506876	downstream_gene_variant	MODIFIER	LYPD2	ENSBTAG00000016210	Transcript	ENSBTAT00000021572	protein_coding	-	-	-	-	-	rs471226124	1618	1	HGNC	HGNC:25215	-
14:2832977	14	2832977	G/T	3.51362	0.557478	3.21976e-10	9.49218	0.00504854	upstream_gene_variant	MODIFIER	SLURP1	ENSBTAG00000016209	Transcript	ENSBTAT00000048865	protein_coding	-	-	-	-	-	rs441548369	1804	1	HGNC	HGNC:18746	-
14:2832977	14	2832977	G/T	3.51362	0.557478	3.21976e-10	9.49218	0.00504854	downstream_gene_variant	MODIFIER	LYPD2	ENSBTAG00000016210	Transcript	ENSBTAT00000021572	protein_coding	-	-	-	-	-	rs441548369	1643	1	HGNC	HGNC:25215	-
14:2833022	14	2833022	C/T	3.52128	0.558284	3.12603e-10	9.50501	0.00490156	upstream_gene_variant	MODIFIER	SLURP1	ENSBTAG00000016209	Transcript	ENSBTAT00000048865	protein_coding	-	-	-	-	-	rs522235197	1759	1	HGNC	HGNC:18746	-
14:2833022	14	2833022	C/T	3.52128	0.558284	3.12603e-10	9.50501	0.00490156	downstream_gene_variant	MODIFIER	LYPD2	ENSBTAG00000016210	Transcript	ENSBTAT00000021572	protein_coding	-	-	-	-	-	rs522235197	1688	1	HGNC	HGNC:25215	-
14:2833024	14	2833024	C/A	3.52008	0.557964	3.09689e-10	9.50907	0.00485588	upstream_gene_variant	MODIFIER	SLURP1	ENSBTAG00000016209	Transcript	ENSBTAT00000048865	protein_coding	-	-	-	-	-	rs460073776	1757	1	HGNC	HGNC:18746	-
14:2833024	14	2833024	C/A	3.52008	0.557964	3.09689e-10	9.50907	0.00485588	downstream_gene_variant	MODIFIER	LYPD2	ENSBTAG00000016210	Transcript	ENSBTAT00000021572	protein_coding	-	-	-	-	-	rs460073776	1690	1	HGNC	HGNC:25215	-
14:2833060	14	2833060	G/A	3.5095	0.556242	3.08684e-10	9.51049	0.00484012	upstream_gene_variant	MODIFIER	SLURP1	ENSBTAG00000016209	Transcript	ENSBTAT00000048865	protein_coding	-	-	-	-	-	rs475179311	1721	1	HGNC	HGNC:18746	-
14:2833060	14	2833060	G/A	3.5095	0.556242	3.08684e-10	9.51049	0.00484012	downstream_gene_variant	MODIFIER	LYPD2	ENSBTAG00000016210	Transcript	ENSBTAT00000021572	protein_coding	-	-	-	-	-	rs475179311	1726	1	HGNC	HGNC:25215	-
14:2833205	14	2833205	T/C	3.65891	0.577993	2.69695e-10	9.56913	0.00422878	upstream_gene_variant	MODIFIER	SLURP1	ENSBTAG00000016209	Transcript	ENSBTAT00000048865	protein_coding	-	-	-	-	-	rs384387258	1576	1	HGNC	HGNC:18746	-
14:2833205	14	2833205	T/C	3.65891	0.577993	2.69695e-10	9.56913	0.00422878	downstream_gene_variant	MODIFIER	LYPD2	ENSBTAG00000016210	Transcript	ENSBTAT00000021572	protein_coding	-	-	-	-	-	rs384387258	1871	1	HGNC	HGNC:25215	-
14:2833220	14	2833220	C/T	3.67421	0.579554	2.53953e-10	9.59525	0.00398194	upstream_gene_variant	MODIFIER	SLURP1	ENSBTAG00000016209	Transcript	ENSBTAT00000048865	protein_coding	-	-	-	-	-	rs378466395	1561	1	HGNC	HGNC:18746	-
14:2833220	14	2833220	C/T	3.67421	0.579554	2.53953e-10	9.59525	0.00398194	downstream_gene_variant	MODIFIER	LYPD2	ENSBTAG00000016210	Transcript	ENSBTAT00000021572	protein_coding	-	-	-	-	-	rs378466395	1886	1	HGNC	HGNC:25215	-
14:2833221	14	2833221	G/A	3.66934	0.583168	3.44589e-10	9.4627	0.00540311	upstream_gene_variant	MODIFIER	SLURP1	ENSBTAG00000016209	Transcript	ENSBTAT00000048865	protein_coding	-	-	-	-	-	rs463785805	1560	1	HGNC	HGNC:18746	-
14:2833221	14	2833221	G/A	3.66934	0.583168	3.44589e-10	9.4627	0.00540311	downstream_gene_variant	MODIFIER	LYPD2	ENSBTAG00000016210	Transcript	ENSBTAT00000021572	protein_coding	-	-	-	-	-	rs463785805	1887	1	HGNC	HGNC:25215	-
14:2833336	14	2833336	T/G	3.50399	0.554271	2.84922e-10	9.54527	0.00446753	upstream_gene_variant	MODIFIER	SLURP1	ENSBTAG00000016209	Transcript	ENSBTAT00000048865	protein_coding	-	-	-	-	-	rs385254438	1445	1	HGNC	HGNC:18746	-
14:2833336	14	2833336	T/G	3.50399	0.554271	2.84922e-10	9.54527	0.00446753	downstream_gene_variant	MODIFIER	LYPD2	ENSBTAG00000016210	Transcript	ENSBTAT00000021572	protein_coding	-	-	-	-	-	rs385254438	2002	1	HGNC	HGNC:25215	-
14:2833422	14	2833422	G/A	3.50548	0.554816	2.91438e-10	9.53545	0.0045697	upstream_gene_variant	MODIFIER	SLURP1	ENSBTAG00000016209	Transcript	ENSBTAT00000048865	protein_coding	-	-	-	-	-	rs446698377	1359	1	HGNC	HGNC:18746	-
14:2833422	14	2833422	G/A	3.50548	0.554816	2.91438e-10	9.53545	0.0045697	downstream_gene_variant	MODIFIER	LYPD2	ENSBTAG00000016210	Transcript	ENSBTAT00000021572	protein_coding	-	-	-	-	-	rs446698377	2088	1	HGNC	HGNC:25215	-
14:2833534	14	2833534	C/A	3.50521	0.554735	2.9061e-10	9.53669	0.00455673	upstream_gene_variant	MODIFIER	SLURP1	ENSBTAG00000016209	Transcript	ENSBTAT00000048865	protein_coding	-	-	-	-	-	rs435336817	1247	1	HGNC	HGNC:18746	-
14:2833534	14	2833534	C/A	3.50521	0.554735	2.9061e-10	9.53669	0.00455673	downstream_gene_variant	MODIFIER	LYPD2	ENSBTAG00000016210	Transcript	ENSBTAT00000021572	protein_coding	-	-	-	-	-	rs435336817	2200	1	HGNC	HGNC:25215	-
14:2833552	14	2833552	T/C	2.00697	0.320193	4.01757e-10	9.39604	0.0062995	upstream_gene_variant	MODIFIER	SLURP1	ENSBTAG00000016209	Transcript	ENSBTAT00000048865	protein_coding	-	-	-	-	-	rs135781491	1229	1	HGNC	HGNC:18746	-
14:2833552	14	2833552	T/C	2.00697	0.320193	4.01757e-10	9.39604	0.0062995	downstream_gene_variant	MODIFIER	LYPD2	ENSBTAG00000016210	Transcript	ENSBTAT00000021572	protein_coding	-	-	-	-	-	rs135781491	2218	1	HGNC	HGNC:25215	-
14:2833650	14	2833650	G/A	3.49796	0.552887	2.76095e-10	9.55894	0.00432913	upstream_gene_variant	MODIFIER	SLURP1	ENSBTAG00000016209	Transcript	ENSBTAT00000048865	protein_coding	-	-	-	-	-	rs384389673	1131	1	HGNC	HGNC:18746	-
14:2833650	14	2833650	G/A	3.49796	0.552887	2.76095e-10	9.55894	0.00432913	downstream_gene_variant	MODIFIER	LYPD2	ENSBTAG00000016210	Transcript	ENSBTAT00000021572	protein_coding	-	-	-	-	-	rs384389673	2316	1	HGNC	HGNC:25215	-
14:2833682	14	2833682	T/C	3.50327	0.553953	2.80696e-10	9.55176	0.00440127	upstream_gene_variant	MODIFIER	SLURP1	ENSBTAG00000016209	Transcript	ENSBTAT00000048865	protein_coding	-	-	-	-	-	rs379474342	1099	1	HGNC	HGNC:18746	-
14:2833682	14	2833682	T/C	3.50327	0.553953	2.80696e-10	9.55176	0.00440127	downstream_gene_variant	MODIFIER	LYPD2	ENSBTAG00000016210	Transcript	ENSBTAT00000021572	protein_coding	-	-	-	-	-	rs379474342	2348	1	HGNC	HGNC:25215	-
14:2833904	14	2833904	T/C	3.50633	0.555166	2.96065e-10	9.52861	0.00464226	upstream_gene_variant	MODIFIER	SLURP1	ENSBTAG00000016209	Transcript	ENSBTAT00000048865	protein_coding	-	-	-	-	-	rs384943450	877	1	HGNC	HGNC:18746	-
14:2833904	14	2833904	T/C	3.50633	0.555166	2.96065e-10	9.52861	0.00464226	downstream_gene_variant	MODIFIER	LYPD2	ENSBTAG00000016210	Transcript	ENSBTAT00000021572	protein_coding	-	-	-	-	-	rs384943450	2570	1	HGNC	HGNC:25215	-
14:2833906	14	2833906	C/T	3.50627	0.555164	2.96209e-10	9.5284	0.00464451	upstream_gene_variant	MODIFIER	SLURP1	ENSBTAG00000016209	Transcript	ENSBTAT00000048865	protein_coding	-	-	-	-	-	rs380722880	875	1	HGNC	HGNC:18746	-
14:2833906	14	2833906	C/T	3.50627	0.555164	2.96209e-10	9.5284	0.00464451	downstream_gene_variant	MODIFIER	LYPD2	ENSBTAG00000016210	Transcript	ENSBTAT00000021572	protein_coding	-	-	-	-	-	rs380722880	2572	1	HGNC	HGNC:25215	-
14:2833976	14	2833976	A/G	3.50536	0.554778	2.91023e-10	9.53607	0.0045632	upstream_gene_variant	MODIFIER	SLURP1	ENSBTAG00000016209	Transcript	ENSBTAT00000048865	protein_coding	-	-	-	-	-	rs382163260	805	1	HGNC	HGNC:18746	-
14:2833976	14	2833976	A/G	3.50536	0.554778	2.91023e-10	9.53607	0.0045632	downstream_gene_variant	MODIFIER	LYPD2	ENSBTAG00000016210	Transcript	ENSBTAT00000021572	protein_coding	-	-	-	-	-	rs382163260	2642	1	HGNC	HGNC:25215	-
14:2834114	14	2834114	C/A	3.56366	0.562616	2.633e-10	9.57955	0.0041285	upstream_gene_variant	MODIFIER	SLURP1	ENSBTAG00000016209	Transcript	ENSBTAT00000048865	protein_coding	-	-	-	-	-	rs385970961	667	1	HGNC	HGNC:18746	-
14:2834114	14	2834114	C/A	3.56366	0.562616	2.633e-10	9.57955	0.0041285	downstream_gene_variant	MODIFIER	LYPD2	ENSBTAG00000016210	Transcript	ENSBTAT00000021572	protein_coding	-	-	-	-	-	rs385970961	2780	1	HGNC	HGNC:25215	-
14:2834162	14	2834162	T/C	3.50538	0.554796	2.9134e-10	9.5356	0.00456817	upstream_gene_variant	MODIFIER	SLURP1	ENSBTAG00000016209	Transcript	ENSBTAT00000048865	protein_coding	-	-	-	-	-	rs380603194	619	1	HGNC	HGNC:18746	-
14:2834162	14	2834162	T/C	3.50538	0.554796	2.9134e-10	9.5356	0.00456817	downstream_gene_variant	MODIFIER	LYPD2	ENSBTAG00000016210	Transcript	ENSBTAT00000021572	protein_coding	-	-	-	-	-	rs380603194	2828	1	HGNC	HGNC:25215	-
14:2834609	14	2834609	T/C	3.50534	0.554771	2.9094e-10	9.5362	0.0045619	downstream_gene_variant	MODIFIER	THEM6	ENSBTAG00000005063	Transcript	ENSBTAT00000006673	protein_coding	-	-	-	-	-	rs446832956	4571	-1	HGNC	HGNC:29656	-
14:2834609	14	2834609	T/C	3.50534	0.554771	2.9094e-10	9.5362	0.0045619	upstream_gene_variant	MODIFIER	SLURP1	ENSBTAG00000016209	Transcript	ENSBTAT00000048865	protein_coding	-	-	-	-	-	rs446832956	172	1	HGNC	HGNC:18746	-
14:2834609	14	2834609	T/C	3.50534	0.554771	2.9094e-10	9.5362	0.0045619	downstream_gene_variant	MODIFIER	LYPD2	ENSBTAG00000016210	Transcript	ENSBTAT00000021572	protein_coding	-	-	-	-	-	rs446832956	3275	1	HGNC	HGNC:25215	-
14:2834645	14	2834645	C/T	3.5081	0.555925	3.06535e-10	9.51352	0.00480643	downstream_gene_variant	MODIFIER	THEM6	ENSBTAG00000005063	Transcript	ENSBTAT00000006673	protein_coding	-	-	-	-	-	rs461841327	4535	-1	HGNC	HGNC:29656	-
14:2834645	14	2834645	C/T	3.5081	0.555925	3.06535e-10	9.51352	0.00480643	upstream_gene_variant	MODIFIER	SLURP1	ENSBTAG00000016209	Transcript	ENSBTAT00000048865	protein_coding	-	-	-	-	-	rs461841327	136	1	HGNC	HGNC:18746	-
14:2834645	14	2834645	C/T	3.5081	0.555925	3.06535e-10	9.51352	0.00480643	downstream_gene_variant	MODIFIER	LYPD2	ENSBTAG00000016210	Transcript	ENSBTAT00000021572	protein_coding	-	-	-	-	-	rs461841327	3311	1	HGNC	HGNC:25215	-
14:2834764	14	2834764	C/T	3.50495	0.55471	2.90973e-10	9.53615	0.00456242	downstream_gene_variant	MODIFIER	THEM6	ENSBTAG00000005063	Transcript	ENSBTAT00000006673	protein_coding	-	-	-	-	-	rs383635655	4416	-1	HGNC	HGNC:29656	-
14:2834764	14	2834764	C/T	3.50495	0.55471	2.90973e-10	9.53615	0.00456242	upstream_gene_variant	MODIFIER	SLURP1	ENSBTAG00000016209	Transcript	ENSBTAT00000048865	protein_coding	-	-	-	-	-	rs383635655	17	1	HGNC	HGNC:18746	-
14:2834764	14	2834764	C/T	3.50495	0.55471	2.90973e-10	9.53615	0.00456242	downstream_gene_variant	MODIFIER	LYPD2	ENSBTAG00000016210	Transcript	ENSBTAT00000021572	protein_coding	-	-	-	-	-	rs383635655	3430	1	HGNC	HGNC:25215	-
14:2834885	14	2834885	A/G	3.50418	0.554399	2.86985e-10	9.54214	0.00449988	downstream_gene_variant	MODIFIER	THEM6	ENSBTAG00000005063	Transcript	ENSBTAT00000006673	protein_coding	-	-	-	-	-	rs135169885	4295	-1	HGNC	HGNC:29656	-
14:2834885	14	2834885	A/G	3.50418	0.554399	2.86985e-10	9.54214	0.00449988	intron_variant	MODIFIER	SLURP1	ENSBTAG00000016209	Transcript	ENSBTAT00000048865	protein_coding	-	-	-	-	-	rs135169885	-	1	HGNC	HGNC:18746	-
14:2834885	14	2834885	A/G	3.50418	0.554399	2.86985e-10	9.54214	0.00449988	downstream_gene_variant	MODIFIER	LYPD2	ENSBTAG00000016210	Transcript	ENSBTAT00000021572	protein_coding	-	-	-	-	-	rs135169885	3551	1	HGNC	HGNC:25215	-
14:2834899	14	2834899	G/A	3.50377	0.554352	2.87359e-10	9.54158	0.00450574	downstream_gene_variant	MODIFIER	THEM6	ENSBTAG00000005063	Transcript	ENSBTAT00000006673	protein_coding	-	-	-	-	-	rs384931964	4281	-1	HGNC	HGNC:29656	-
14:2834899	14	2834899	G/A	3.50377	0.554352	2.87359e-10	9.54158	0.00450574	intron_variant	MODIFIER	SLURP1	ENSBTAG00000016209	Transcript	ENSBTAT00000048865	protein_coding	-	-	-	-	-	rs384931964	-	1	HGNC	HGNC:18746	-
14:2834899	14	2834899	G/A	3.50377	0.554352	2.87359e-10	9.54158	0.00450574	downstream_gene_variant	MODIFIER	LYPD2	ENSBTAG00000016210	Transcript	ENSBTAT00000021572	protein_coding	-	-	-	-	-	rs384931964	3565	1	HGNC	HGNC:25215	-
14:2835055	14	2835055	G/A	3.50645	0.555477	3.02427e-10	9.51938	0.00474202	downstream_gene_variant	MODIFIER	THEM6	ENSBTAG00000005063	Transcript	ENSBTAT00000006673	protein_coding	-	-	-	-	-	-	4125	-1	HGNC	HGNC:29656	-
14:2835055	14	2835055	G/A	3.50645	0.555477	3.02427e-10	9.51938	0.00474202	intron_variant	MODIFIER	SLURP1	ENSBTAG00000016209	Transcript	ENSBTAT00000048865	protein_coding	-	-	-	-	-	-	-	1	HGNC	HGNC:18746	-
14:2835055	14	2835055	G/A	3.50645	0.555477	3.02427e-10	9.51938	0.00474202	downstream_gene_variant	MODIFIER	LYPD2	ENSBTAG00000016210	Transcript	ENSBTAT00000021572	protein_coding	-	-	-	-	-	-	3721	1	HGNC	HGNC:25215	-
14:2835072	14	2835072	G/A	3.50343	0.554939	3.01116e-10	9.52127	0.00472146	downstream_gene_variant	MODIFIER	THEM6	ENSBTAG00000005063	Transcript	ENSBTAT00000006673	protein_coding	-	-	-	-	-	rs466704894	4108	-1	HGNC	HGNC:29656	-
14:2835072	14	2835072	G/A	3.50343	0.554939	3.01116e-10	9.52127	0.00472146	intron_variant	MODIFIER	SLURP1	ENSBTAG00000016209	Transcript	ENSBTAT00000048865	protein_coding	-	-	-	-	-	rs466704894	-	1	HGNC	HGNC:18746	-
14:2835072	14	2835072	G/A	3.50343	0.554939	3.01116e-10	9.52127	0.00472146	downstream_gene_variant	MODIFIER	LYPD2	ENSBTAG00000016210	Transcript	ENSBTAT00000021572	protein_coding	-	-	-	-	-	rs466704894	3738	1	HGNC	HGNC:25215	-
14:2835180	14	2835180	G/C	3.60112	0.568133	2.55936e-10	9.59187	0.00401304	downstream_gene_variant	MODIFIER	THEM6	ENSBTAG00000005063	Transcript	ENSBTAT00000006673	protein_coding	-	-	-	-	-	rs382087280	4000	-1	HGNC	HGNC:29656	-
14:2835180	14	2835180	G/C	3.60112	0.568133	2.55936e-10	9.59187	0.00401304	intron_variant	MODIFIER	SLURP1	ENSBTAG00000016209	Transcript	ENSBTAT00000048865	protein_coding	-	-	-	-	-	rs382087280	-	1	HGNC	HGNC:18746	-
14:2835180	14	2835180	G/C	3.60112	0.568133	2.55936e-10	9.59187	0.00401304	downstream_gene_variant	MODIFIER	LYPD2	ENSBTAG00000016210	Transcript	ENSBTAT00000021572	protein_coding	-	-	-	-	-	rs382087280	3846	1	HGNC	HGNC:25215	-
14:2835679	14	2835679	G/A	3.50636	0.555473	3.02642e-10	9.51907	0.00474538	downstream_gene_variant	MODIFIER	THEM6	ENSBTAG00000005063	Transcript	ENSBTAT00000006673	protein_coding	-	-	-	-	-	rs468823973	3501	-1	HGNC	HGNC:29656	-
14:2835679	14	2835679	G/A	3.50636	0.555473	3.02642e-10	9.51907	0.00474538	missense_variant	MODERATE	SLURP1	ENSBTAG00000016209	Transcript	ENSBTAT00000048865	protein_coding	262	235	79	E/K	Gag/Aag	rs468823973	-	1	HGNC	HGNC:18746	tolerated(0.8)
14:2835679	14	2835679	G/A	3.50636	0.555473	3.02642e-10	9.51907	0.00474538	downstream_gene_variant	MODIFIER	LYPD2	ENSBTAG00000016210	Transcript	ENSBTAT00000021572	protein_coding	-	-	-	-	-	rs468823973	4345	1	HGNC	HGNC:25215	-
14:2835829	14	2835829	G/A	3.50634	0.555473	3.02692e-10	9.519	0.00474617	downstream_gene_variant	MODIFIER	THEM6	ENSBTAG00000005063	Transcript	ENSBTAT00000006673	protein_coding	-	-	-	-	-	rs457606094	3351	-1	HGNC	HGNC:29656	-
14:2835829	14	2835829	G/A	3.50634	0.555473	3.02692e-10	9.519	0.00474617	3_prime_UTR_variant	MODIFIER	SLURP1	ENSBTAG00000016209	Transcript	ENSBTAT00000048865	protein_coding	412	-	-	-	-	rs457606094	-	1	HGNC	HGNC:18746	-
14:2835829	14	2835829	G/A	3.50634	0.555473	3.02692e-10	9.519	0.00474617	downstream_gene_variant	MODIFIER	LYPD2	ENSBTAG00000016210	Transcript	ENSBTAT00000021572	protein_coding	-	-	-	-	-	rs457606094	4495	1	HGNC	HGNC:25215	-
14:2835910	14	2835910	C/G	3.50605	0.555459	3.03416e-10	9.51796	0.00475752	downstream_gene_variant	MODIFIER	THEM6	ENSBTAG00000005063	Transcript	ENSBTAT00000006673	protein_coding	-	-	-	-	-	-	3270	-1	HGNC	HGNC:29656	-
14:2835910	14	2835910	C/G	3.50605	0.555459	3.03416e-10	9.51796	0.00475752	3_prime_UTR_variant	MODIFIER	SLURP1	ENSBTAG00000016209	Transcript	ENSBTAT00000048865	protein_coding	493	-	-	-	-	-	-	1	HGNC	HGNC:18746	-
14:2835910	14	2835910	C/G	3.50605	0.555459	3.03416e-10	9.51796	0.00475752	downstream_gene_variant	MODIFIER	LYPD2	ENSBTAG00000016210	Transcript	ENSBTAT00000021572	protein_coding	-	-	-	-	-	-	4576	1	HGNC	HGNC:25215	-
14:2835914	14	2835914	G/C	3.49708	0.554053	3.03757e-10	9.51747	0.00476286	downstream_gene_variant	MODIFIER	THEM6	ENSBTAG00000005063	Transcript	ENSBTAT00000006673	protein_coding	-	-	-	-	-	rs384732462	3266	-1	HGNC	HGNC:29656	-
14:2835914	14	2835914	G/C	3.49708	0.554053	3.03757e-10	9.51747	0.00476286	3_prime_UTR_variant	MODIFIER	SLURP1	ENSBTAG00000016209	Transcript	ENSBTAT00000048865	protein_coding	497	-	-	-	-	rs384732462	-	1	HGNC	HGNC:18746	-
14:2835914	14	2835914	G/C	3.49708	0.554053	3.03757e-10	9.51747	0.00476286	downstream_gene_variant	MODIFIER	LYPD2	ENSBTAG00000016210	Transcript	ENSBTAT00000021572	protein_coding	-	-	-	-	-	rs384732462	4580	1	HGNC	HGNC:25215	-
14:2836542	14	2836542	G/A	3.50511	0.555086	2.98532e-10	9.52501	0.00468094	downstream_gene_variant	MODIFIER	THEM6	ENSBTAG00000005063	Transcript	ENSBTAT00000006673	protein_coding	-	-	-	-	-	rs480279518	2638	-1	HGNC	HGNC:29656	-
14:2836542	14	2836542	G/A	3.50511	0.555086	2.98532e-10	9.52501	0.00468094	downstream_gene_variant	MODIFIER	SLURP1	ENSBTAG00000016209	Transcript	ENSBTAT00000048865	protein_coding	-	-	-	-	-	rs480279518	557	1	HGNC	HGNC:18746	-
14:2836570	14	2836570	T/C	3.50152	0.553879	2.84894e-10	9.54532	0.0044671	downstream_gene_variant	MODIFIER	THEM6	ENSBTAG00000005063	Transcript	ENSBTAT00000006673	protein_coding	-	-	-	-	-	rs379747746	2610	-1	HGNC	HGNC:29656	-
14:2836570	14	2836570	T/C	3.50152	0.553879	2.84894e-10	9.54532	0.0044671	downstream_gene_variant	MODIFIER	SLURP1	ENSBTAG00000016209	Transcript	ENSBTAT00000048865	protein_coding	-	-	-	-	-	rs379747746	585	1	HGNC	HGNC:18746	-
14:2836661	14	2836661	T/C	3.50183	0.553905	2.84413e-10	9.54605	0.00445956	downstream_gene_variant	MODIFIER	THEM6	ENSBTAG00000005063	Transcript	ENSBTAT00000006673	protein_coding	-	-	-	-	-	rs380193686	2519	-1	HGNC	HGNC:29656	-
14:2836661	14	2836661	T/C	3.50183	0.553905	2.84413e-10	9.54605	0.00445956	downstream_gene_variant	MODIFIER	SLURP1	ENSBTAG00000016209	Transcript	ENSBTAT00000048865	protein_coding	-	-	-	-	-	rs380193686	676	1	HGNC	HGNC:18746	-
14:2836947	14	2836947	A/G	3.50484	0.555069	2.99056e-10	9.52425	0.00468915	downstream_gene_variant	MODIFIER	THEM6	ENSBTAG00000005063	Transcript	ENSBTAT00000006673	protein_coding	-	-	-	-	-	rs478708844	2233	-1	HGNC	HGNC:29656	-
14:2836947	14	2836947	A/G	3.50484	0.555069	2.99056e-10	9.52425	0.00468915	downstream_gene_variant	MODIFIER	SLURP1	ENSBTAG00000016209	Transcript	ENSBTAT00000048865	protein_coding	-	-	-	-	-	rs478708844	962	1	HGNC	HGNC:18746	-
14:2837533	14	2837533	G/A	3.5047	0.555042	2.98955e-10	9.52439	0.00468757	downstream_gene_variant	MODIFIER	THEM6	ENSBTAG00000005063	Transcript	ENSBTAT00000006673	protein_coding	-	-	-	-	-	rs451812262	1647	-1	HGNC	HGNC:29656	-
14:2837533	14	2837533	G/A	3.5047	0.555042	2.98955e-10	9.52439	0.00468757	downstream_gene_variant	MODIFIER	SLURP1	ENSBTAG00000016209	Transcript	ENSBTAT00000048865	protein_coding	-	-	-	-	-	rs451812262	1548	1	HGNC	HGNC:18746	-
14:2837559	14	2837559	C/T	3.50439	0.555026	2.99666e-10	9.52336	0.00469872	downstream_gene_variant	MODIFIER	THEM6	ENSBTAG00000005063	Transcript	ENSBTAT00000006673	protein_coding	-	-	-	-	-	rs473257241	1621	-1	HGNC	HGNC:29656	-
14:2837559	14	2837559	C/T	3.50439	0.555026	2.99666e-10	9.52336	0.00469872	downstream_gene_variant	MODIFIER	SLURP1	ENSBTAG00000016209	Transcript	ENSBTAT00000048865	protein_coding	-	-	-	-	-	rs473257241	1574	1	HGNC	HGNC:18746	-
14:2837678	14	2837678	A/G	3.50362	0.554688	2.95005e-10	9.53017	0.00462563	downstream_gene_variant	MODIFIER	THEM6	ENSBTAG00000005063	Transcript	ENSBTAT00000006673	protein_coding	-	-	-	-	-	rs440473046	1502	-1	HGNC	HGNC:29656	-
14:2837678	14	2837678	A/G	3.50362	0.554688	2.95005e-10	9.53017	0.00462563	downstream_gene_variant	MODIFIER	SLURP1	ENSBTAG00000016209	Transcript	ENSBTAT00000048865	protein_coding	-	-	-	-	-	rs440473046	1693	1	HGNC	HGNC:18746	-
14:2837827	14	2837827	C/T	3.50354	0.554683	2.95175e-10	9.52992	0.0046283	downstream_gene_variant	MODIFIER	THEM6	ENSBTAG00000005063	Transcript	ENSBTAT00000006673	protein_coding	-	-	-	-	-	rs455714679	1353	-1	HGNC	HGNC:29656	-
14:2837827	14	2837827	C/T	3.50354	0.554683	2.95175e-10	9.52992	0.0046283	downstream_gene_variant	MODIFIER	SLURP1	ENSBTAG00000016209	Transcript	ENSBTAT00000048865	protein_coding	-	-	-	-	-	rs455714679	1842	1	HGNC	HGNC:18746	-
14:2837860	14	2837860	T/G	3.49301	0.551407	2.62233e-10	9.58131	0.00411177	downstream_gene_variant	MODIFIER	THEM6	ENSBTAG00000005063	Transcript	ENSBTAT00000006673	protein_coding	-	-	-	-	-	rs132713266	1320	-1	HGNC	HGNC:29656	-
14:2837860	14	2837860	T/G	3.49301	0.551407	2.62233e-10	9.58131	0.00411177	downstream_gene_variant	MODIFIER	SLURP1	ENSBTAG00000016209	Transcript	ENSBTAT00000048865	protein_coding	-	-	-	-	-	rs132713266	1875	1	HGNC	HGNC:18746	-
14:2838779	14	2838779	A/C	3.50023	0.553487	2.80993e-10	9.5513	0.00440594	downstream_gene_variant	MODIFIER	THEM6	ENSBTAG00000005063	Transcript	ENSBTAT00000006673	protein_coding	-	-	-	-	-	rs384190293	401	-1	HGNC	HGNC:29656	-
14:2838779	14	2838779	A/C	3.50023	0.553487	2.80993e-10	9.5513	0.00440594	downstream_gene_variant	MODIFIER	SLURP1	ENSBTAG00000016209	Transcript	ENSBTAT00000048865	protein_coding	-	-	-	-	-	rs384190293	2794	1	HGNC	HGNC:18746	-
14:2839395	14	2839395	C/T	3.50354	0.554679	2.95083e-10	9.53006	0.00462685	3_prime_UTR_variant	MODIFIER	THEM6	ENSBTAG00000005063	Transcript	ENSBTAT00000006673	protein_coding	1906	-	-	-	-	rs438539140	-	-1	HGNC	HGNC:29656	-
14:2839395	14	2839395	C/T	3.50354	0.554679	2.95083e-10	9.53006	0.00462685	downstream_gene_variant	MODIFIER	SLURP1	ENSBTAG00000016209	Transcript	ENSBTAT00000048865	protein_coding	-	-	-	-	-	rs438539140	3410	1	HGNC	HGNC:18746	-
14:2839693	14	2839693	G/A	3.50023	0.553487	2.80993e-10	9.5513	0.00440593	3_prime_UTR_variant	MODIFIER	THEM6	ENSBTAG00000005063	Transcript	ENSBTAT00000006673	protein_coding	1608	-	-	-	-	rs381343049	-	-1	HGNC	HGNC:29656	-
14:2839693	14	2839693	G/A	3.50023	0.553487	2.80993e-10	9.5513	0.00440593	downstream_gene_variant	MODIFIER	SLURP1	ENSBTAG00000016209	Transcript	ENSBTAT00000048865	protein_coding	-	-	-	-	-	rs381343049	3708	1	HGNC	HGNC:18746	-
14:2839870	14	2839870	T/C	3.50023	0.553487	2.80993e-10	9.5513	0.00440593	3_prime_UTR_variant	MODIFIER	THEM6	ENSBTAG00000005063	Transcript	ENSBTAT00000006673	protein_coding	1431	-	-	-	-	rs461075187	-	-1	HGNC	HGNC:29656	-
14:2839870	14	2839870	T/C	3.50023	0.553487	2.80993e-10	9.5513	0.00440593	downstream_gene_variant	MODIFIER	SLURP1	ENSBTAG00000016209	Transcript	ENSBTAT00000048865	protein_coding	-	-	-	-	-	rs461075187	3885	1	HGNC	HGNC:18746	-
14:2839961	14	2839961	C/T	3.50354	0.554679	2.95082e-10	9.53006	0.00462684	3_prime_UTR_variant	MODIFIER	THEM6	ENSBTAG00000005063	Transcript	ENSBTAT00000006673	protein_coding	1340	-	-	-	-	rs482659607	-	-1	HGNC	HGNC:29656	-
14:2839961	14	2839961	C/T	3.50354	0.554679	2.95082e-10	9.53006	0.00462684	downstream_gene_variant	MODIFIER	SLURP1	ENSBTAG00000016209	Transcript	ENSBTAT00000048865	protein_coding	-	-	-	-	-	rs482659607	3976	1	HGNC	HGNC:18746	-
14:2840186	14	2840186	A/G	3.50354	0.554679	2.95081e-10	9.53006	0.00462683	3_prime_UTR_variant	MODIFIER	THEM6	ENSBTAG00000005063	Transcript	ENSBTAT00000006673	protein_coding	1115	-	-	-	-	rs521287071	-	-1	HGNC	HGNC:29656	-
14:2840186	14	2840186	A/G	3.50354	0.554679	2.95081e-10	9.53006	0.00462683	downstream_gene_variant	MODIFIER	SLURP1	ENSBTAG00000016209	Transcript	ENSBTAT00000048865	protein_coding	-	-	-	-	-	rs521287071	4201	1	HGNC	HGNC:18746	-
14:2840383	14	2840383	T/G	3.50046	0.553495	2.8042e-10	9.55219	0.00439694	3_prime_UTR_variant	MODIFIER	THEM6	ENSBTAG00000005063	Transcript	ENSBTAT00000006673	protein_coding	918	-	-	-	-	rs384217266	-	-1	HGNC	HGNC:29656	-
14:2840383	14	2840383	T/G	3.50046	0.553495	2.8042e-10	9.55219	0.00439694	downstream_gene_variant	MODIFIER	SLURP1	ENSBTAG00000016209	Transcript	ENSBTAT00000048865	protein_coding	-	-	-	-	-	rs384217266	4398	1	HGNC	HGNC:18746	-
14:2840795	14	2840795	G/A	3.50023	0.553487	2.80991e-10	9.55131	0.0044059	intron_variant	MODIFIER	THEM6	ENSBTAG00000005063	Transcript	ENSBTAT00000006673	protein_coding	-	-	-	-	-	rs110554653	-	-1	HGNC	HGNC:29656	-
14:2840795	14	2840795	G/A	3.50023	0.553487	2.80991e-10	9.55131	0.0044059	downstream_gene_variant	MODIFIER	SLURP1	ENSBTAG00000016209	Transcript	ENSBTAT00000048865	protein_coding	-	-	-	-	-	rs110554653	4810	1	HGNC	HGNC:18746	-
14:2843618	14	2843618	C/T	3.56387	0.573621	5.69482e-10	9.24452	0.00892939	upstream_gene_variant	MODIFIER	THEM6	ENSBTAG00000005063	Transcript	ENSBTAT00000006673	protein_coding	-	-	-	-	-	rs467845053	963	-1	HGNC	HGNC:29656	-
14:2852827	14	2852827	C/T	3.514	0.557243	3.15188e-10	9.50143	0.00494211	downstream_gene_variant	MODIFIER	PSCA	ENSBTAG00000047022	Transcript	ENSBTAT00000065704	protein_coding	-	-	-	-	-	rs457400041	1777	-1	HGNC	HGNC:9500	-
14:2853845	14	2853845	G/A	3.51804	0.557762	3.12417e-10	9.50527	0.00489865	downstream_gene_variant	MODIFIER	PSCA	ENSBTAG00000047022	Transcript	ENSBTAT00000065704	protein_coding	-	-	-	-	-	rs109711002	759	-1	HGNC	HGNC:9500	-
14:2855782	14	2855782	C/T	3.52107	0.558365	3.15215e-10	9.50139	0.00494252	intron_variant	MODIFIER	PSCA	ENSBTAG00000047022	Transcript	ENSBTAT00000065704	protein_coding	-	-	-	-	-	rs433943670	-	-1	HGNC	HGNC:9500	-
14:2858303	14	2858303	G/A	3.52098	0.558425	3.16901e-10	9.49908	0.00496897	upstream_gene_variant	MODIFIER	PSCA	ENSBTAG00000047022	Transcript	ENSBTAT00000065704	protein_coding	-	-	-	-	-	rs455859060	2136	-1	HGNC	HGNC:9500	-
14:2858576	14	2858576	G/A	3.52335	0.558692	3.14423e-10	9.50249	0.00493011	upstream_gene_variant	MODIFIER	PSCA	ENSBTAG00000047022	Transcript	ENSBTAT00000065704	protein_coding	-	-	-	-	-	rs456395249	2409	-1	HGNC	HGNC:9500	-
14:2860634	14	2860634	C/T	3.56321	0.575195	6.3849e-10	9.19485	0.0100114	upstream_gene_variant	MODIFIER	PSCA	ENSBTAG00000047022	Transcript	ENSBTAT00000065704	protein_coding	-	-	-	-	-	rs476849134	4467	-1	HGNC	HGNC:9500	-
14:2861046	14	2861046	A/G	4.25109	0.661247	1.42591e-10	9.84591	0.00223581	upstream_gene_variant	MODIFIER	PSCA	ENSBTAG00000047022	Transcript	ENSBTAT00000065704	protein_coding	-	-	-	-	-	-	4879	-1	HGNC	HGNC:9500	-
14:2861090	14	2861090	C/A	3.76653	0.593466	2.42849e-10	9.61466	0.00380783	upstream_gene_variant	MODIFIER	PSCA	ENSBTAG00000047022	Transcript	ENSBTAT00000065704	protein_coding	-	-	-	-	-	rs449489147	4923	-1	HGNC	HGNC:9500	-
14:2862794	14	2862794	T/A	3.5301	0.559716	3.13353e-10	9.50397	0.00491333	intergenic_variant	MODIFIER	-	-	-	-	-	-	-	-	-	-	rs466103272	-	-	-	-	-
14:2863027	14	2863027	A/G	3.53032	0.559725	3.12779e-10	9.50476	0.00490434	intergenic_variant	MODIFIER	-	-	-	-	-	-	-	-	-	-	rs476266688	-	-	-	-	-
14:2864313	14	2864313	C/T	3.76343	0.590032	1.97955e-10	9.70343	0.0031039	intergenic_variant	MODIFIER	-	-	-	-	-	-	-	-	-	-	rs516234155	-	-	-	-	-
14:2865329	14	2865329	C/G	3.53394	0.56017	3.09904e-10	9.50877	0.00485925	intergenic_variant	MODIFIER	-	-	-	-	-	-	-	-	-	-	rs436303599	-	-	-	-	-
14:2866344	14	2866344	G/A	3.53106	0.560428	3.26231e-10	9.48647	0.00511526	intergenic_variant	MODIFIER	-	-	-	-	-	-	-	-	-	-	rs448326866	-	-	-	-	-
14:2870767	14	2870767	G/A	2.50334	0.388319	1.2703e-10	9.89609	0.00199182	intergenic_variant	MODIFIER	-	-	-	-	-	-	-	-	-	-	rs109237630	-	-	-	-	-
14:2871404	14	2871404	T/C	3.53839	0.560339	2.98137e-10	9.52558	0.00467474	intergenic_variant	MODIFIER	-	-	-	-	-	-	-	-	-	-	rs481448640	-	-	-	-	-
14:2874200	14	2874200	G/A	3.54005	0.560682	2.99881e-10	9.52305	0.00470208	intergenic_variant	MODIFIER	-	-	-	-	-	-	-	-	-	-	rs453347238	-	-	-	-	-
14:2874748	14	2874748	G/A	3.54012	0.56068	2.99581e-10	9.52349	0.00469739	intergenic_variant	MODIFIER	-	-	-	-	-	-	-	-	-	-	rs439440361	-	-	-	-	-
14:2882510	14	2882510	A/C	2.5443	0.372724	9.93916e-12	11.0027	0.000155845	intergenic_variant	MODIFIER	-	-	-	-	-	-	-	-	-	-	rs379687642	-	-	-	-	-
14:2888510	14	2888510	G/A	5.73383	0.885079	1.03215e-10	9.98626	0.0016184	upstream_gene_variant	MODIFIER	ARC	ENSBTAG00000021639	Transcript	ENSBTAT00000028836	protein_coding	-	-	-	-	-	rs441847130	4278	1	HGNC	HGNC:648	-
14:2892147	14	2892147	A/C	4.93492	0.762287	1.06301e-10	9.97346	0.00166679	upstream_gene_variant	MODIFIER	ARC	ENSBTAG00000021639	Transcript	ENSBTAT00000028836	protein_coding	-	-	-	-	-	rs385098705	641	1	HGNC	HGNC:648	-
14:2892646	14	2892646	G/A	2.55973	0.358859	1.14788e-12	11.9401	1.79986e-05	upstream_gene_variant	MODIFIER	ARC	ENSBTAG00000021639	Transcript	ENSBTAT00000028836	protein_coding	-	-	-	-	-	rs453255272	142	1	HGNC	HGNC:648	-
14:2899538	14	2899538	A/G	4.21279	0.486592	6.70998e-18	17.1733	1.05212e-10	intergenic_variant	MODIFIER	-	-	-	-	-	-	-	-	-	-	rs460146890	-	-	-	-	-
14:2899567	14	2899567	C/G	2.33082	0.389396	2.33026e-09	8.6326	0.0365382	intergenic_variant	MODIFIER	-	-	-	-	-	-	-	-	-	-	rs474362366	-	-	-	-	-
14:2900712	14	2900712	A/G	1.82124	0.305653	2.74936e-09	8.56077	0.0431095	intergenic_variant	MODIFIER	-	-	-	-	-	-	-	-	-	-	rs438007933	-	-	-	-	-
14:2903628	14	2903628	C/T	2.92456	0.388169	5.95689e-14	13.225	9.34031e-07	intergenic_variant	MODIFIER	-	-	-	-	-	-	-	-	-	-	rs211348289	-	-	-	-	-
14:2905306	14	2905306	G/A	2.91759	0.387063	5.79995e-14	13.2366	9.09423e-07	intergenic_variant	MODIFIER	-	-	-	-	-	-	-	-	-	-	rs210377519	-	-	-	-	-
14:2905764	14	2905764	C/A	4.45711	0.750954	3.16569e-09	8.49953	0.0496375	intergenic_variant	MODIFIER	-	-	-	-	-	-	-	-	-	-	rs381208825	-	-	-	-	-
14:2908624	14	2908624	C/A	2.92293	0.387096	5.25009e-14	13.2798	8.23206e-07	intergenic_variant	MODIFIER	-	-	-	-	-	-	-	-	-	-	rs108944393	-	-	-	-	-
14:2909254	14	2909254	G/A	2.78389	0.385348	5.93012e-13	12.2269	9.29834e-06	intergenic_variant	MODIFIER	-	-	-	-	-	-	-	-	-	-	rs210771361	-	-	-	-	-
14:2909457	14	2909457	G/A	2.92177	0.387099	5.37293e-14	13.2698	8.42467e-07	intergenic_variant	MODIFIER	-	-	-	-	-	-	-	-	-	-	rs208961921	-	-	-	-	-
14:2923181	14	2923181	A/G	3.25713	0.408402	1.93444e-15	14.7134	3.03317e-08	intron_variant	MODIFIER	-	ENSBTAG00000026340	Transcript	ENSBTAT00000037390	protein_coding	-	-	-	-	-	rs380230049	-	1	-	-	-
14:2923393	14	2923393	T/A	2.87649	0.419938	8.44679e-12	11.0733	0.000132444	intron_variant	MODIFIER	-	ENSBTAG00000026340	Transcript	ENSBTAT00000037390	protein_coding	-	-	-	-	-	rs464025012	-	1	-	-	-
14:2924352	14	2924352	C/T	3.52421	0.553575	2.14016e-10	9.66955	0.00335574	intron_variant	MODIFIER	-	ENSBTAG00000026340	Transcript	ENSBTAT00000037390	protein_coding	-	-	-	-	-	rs479716758	-	1	-	-	-
14:2929290	14	2929290	G/A	4.75152	0.783056	1.40777e-09	8.85147	0.0220736	intron_variant	MODIFIER	-	ENSBTAG00000026340	Transcript	ENSBTAT00000037390	protein_coding	-	-	-	-	-	rs386030520	-	1	-	-	-
14:2929958	14	2929958	C/T	3.51535	0.5522	2.14303e-10	9.66897	0.00336024	intron_variant	MODIFIER	-	ENSBTAG00000026340	Transcript	ENSBTAT00000037390	protein_coding	-	-	-	-	-	rs438836503	-	1	-	-	-
14:2936435	14	2936435	C/T	3.49047	0.551362	2.69227e-10	9.56988	0.00422145	splice_region_variant,synonymous_variant	LOW	-	ENSBTAG00000026340	Transcript	ENSBTAT00000037390	protein_coding	2769	2769	923	I	atC/atT	rs477737932	-	1	-	-	-
14:2946334	14	2946334	C/T	3.50294	0.550564	2.19365e-10	9.65883	0.00343961	downstream_gene_variant	MODIFIER	ADGRB1	ENSBTAG00000006385	Transcript	ENSBTAT00000064690	protein_coding	-	-	-	-	-	rs443259970	3033	-1	HGNC	HGNC:943	-
14:2946334	14	2946334	C/T	3.50294	0.550564	2.19365e-10	9.65883	0.00343961	downstream_gene_variant	MODIFIER	ADGRB1	ENSBTAG00000006385	Transcript	ENSBTAT00000008376	protein_coding	-	-	-	-	-	rs443259970	2638	-1	HGNC	HGNC:943	-
14:2950969	14	2950969	A/G	3.50281	0.550342	2.161e-10	9.66534	0.00338842	intron_variant	MODIFIER	ADGRB1	ENSBTAG00000006385	Transcript	ENSBTAT00000064690	protein_coding	-	-	-	-	-	rs436371814	-	-1	HGNC	HGNC:943	-
14:2950969	14	2950969	A/G	3.50281	0.550342	2.161e-10	9.66534	0.00338842	intron_variant	MODIFIER	ADGRB1	ENSBTAG00000006385	Transcript	ENSBTAT00000008376	protein_coding	-	-	-	-	-	rs436371814	-	-1	HGNC	HGNC:943	-
14:2955278	14	2955278	C/T	3.58752	0.561858	1.89492e-10	9.72241	0.00297121	intron_variant	MODIFIER	ADGRB1	ENSBTAG00000006385	Transcript	ENSBTAT00000064690	protein_coding	-	-	-	-	-	rs445973364	-	-1	HGNC	HGNC:943	-
14:2955278	14	2955278	C/T	3.58752	0.561858	1.89492e-10	9.72241	0.00297121	intron_variant	MODIFIER	ADGRB1	ENSBTAG00000006385	Transcript	ENSBTAT00000008376	protein_coding	-	-	-	-	-	rs445973364	-	-1	HGNC	HGNC:943	-
14:2956829	14	2956829	G/A	3.63132	0.568123	1.81461e-10	9.74122	0.00284528	intron_variant	MODIFIER	ADGRB1	ENSBTAG00000006385	Transcript	ENSBTAT00000064690	protein_coding	-	-	-	-	-	rs462024712	-	-1	HGNC	HGNC:943	-
14:2956829	14	2956829	G/A	3.63132	0.568123	1.81461e-10	9.74122	0.00284528	intron_variant	MODIFIER	ADGRB1	ENSBTAG00000006385	Transcript	ENSBTAT00000008376	protein_coding	-	-	-	-	-	rs462024712	-	-1	HGNC	HGNC:943	-
14:2956959	14	2956959	C/T	3.5016	0.550299	2.18459e-10	9.66063	0.00342541	intron_variant	MODIFIER	ADGRB1	ENSBTAG00000006385	Transcript	ENSBTAT00000064690	protein_coding	-	-	-	-	-	rs444933353	-	-1	HGNC	HGNC:943	-
14:2956959	14	2956959	C/T	3.5016	0.550299	2.18459e-10	9.66063	0.00342541	intron_variant	MODIFIER	ADGRB1	ENSBTAG00000006385	Transcript	ENSBTAT00000008376	protein_coding	-	-	-	-	-	rs444933353	-	-1	HGNC	HGNC:943	-
14:2959247	14	2959247	C/G	3.5023	0.550709	2.23398e-10	9.65092	0.00350285	intron_variant	MODIFIER	ADGRB1	ENSBTAG00000006385	Transcript	ENSBTAT00000064690	protein_coding	-	-	-	-	-	rs440583732	-	-1	HGNC	HGNC:943	-
14:2959247	14	2959247	C/G	3.5023	0.550709	2.23398e-10	9.65092	0.00350285	intron_variant	MODIFIER	ADGRB1	ENSBTAG00000006385	Transcript	ENSBTAT00000008376	protein_coding	-	-	-	-	-	rs440583732	-	-1	HGNC	HGNC:943	-
14:2959546	14	2959546	G/A	3.50191	0.55069	2.24134e-10	9.64949	0.00351439	intron_variant	MODIFIER	ADGRB1	ENSBTAG00000006385	Transcript	ENSBTAT00000064690	protein_coding	-	-	-	-	-	rs471705045	-	-1	HGNC	HGNC:943	-
14:2959546	14	2959546	G/A	3.50191	0.55069	2.24134e-10	9.64949	0.00351439	intron_variant	MODIFIER	ADGRB1	ENSBTAG00000006385	Transcript	ENSBTAT00000008376	protein_coding	-	-	-	-	-	rs471705045	-	-1	HGNC	HGNC:943	-
14:2963522	14	2963522	C/T	3.56138	0.559965	2.22855e-10	9.65198	0.00349433	intron_variant	MODIFIER	ADGRB1	ENSBTAG00000006385	Transcript	ENSBTAT00000064690	protein_coding	-	-	-	-	-	rs456506437	-	-1	HGNC	HGNC:943	-
14:2963522	14	2963522	C/T	3.56138	0.559965	2.22855e-10	9.65198	0.00349433	intron_variant	MODIFIER	ADGRB1	ENSBTAG00000006385	Transcript	ENSBTAT00000008376	protein_coding	-	-	-	-	-	rs456506437	-	-1	HGNC	HGNC:943	-
14:2964544	14	2964544	C/T	4.56816	0.763671	2.3861e-09	8.62231	0.0374136	intron_variant	MODIFIER	ADGRB1	ENSBTAG00000006385	Transcript	ENSBTAT00000064690	protein_coding	-	-	-	-	-	rs384649648	-	-1	HGNC	HGNC:943	-
14:2964544	14	2964544	C/T	4.56816	0.763671	2.3861e-09	8.62231	0.0374136	intron_variant	MODIFIER	ADGRB1	ENSBTAG00000006385	Transcript	ENSBTAT00000008376	protein_coding	-	-	-	-	-	rs384649648	-	-1	HGNC	HGNC:943	-
14:2964954	14	2964954	G/A	3.29833	0.529464	5.12739e-10	9.2901	0.00803967	intron_variant	MODIFIER	ADGRB1	ENSBTAG00000006385	Transcript	ENSBTAT00000064690	protein_coding	-	-	-	-	-	rs432389134	-	-1	HGNC	HGNC:943	-
14:2964954	14	2964954	G/A	3.29833	0.529464	5.12739e-10	9.2901	0.00803967	intron_variant	MODIFIER	ADGRB1	ENSBTAG00000006385	Transcript	ENSBTAT00000008376	protein_coding	-	-	-	-	-	rs432389134	-	-1	HGNC	HGNC:943	-
14:2967039	14	2967039	A/G	3.31139	0.531709	5.18408e-10	9.28533	0.00812856	intron_variant	MODIFIER	ADGRB1	ENSBTAG00000006385	Transcript	ENSBTAT00000064690	protein_coding	-	-	-	-	-	rs377968407	-	-1	HGNC	HGNC:943	-
14:2967039	14	2967039	A/G	3.31139	0.531709	5.18408e-10	9.28533	0.00812856	intron_variant	MODIFIER	ADGRB1	ENSBTAG00000006385	Transcript	ENSBTAT00000008376	protein_coding	-	-	-	-	-	rs377968407	-	-1	HGNC	HGNC:943	-
14:2968406	14	2968406	C/T	4.81145	0.806945	2.68321e-09	8.57134	0.0420724	intron_variant	MODIFIER	ADGRB1	ENSBTAG00000006385	Transcript	ENSBTAT00000064690	protein_coding	-	-	-	-	-	rs380346537	-	-1	HGNC	HGNC:943	-
14:2968406	14	2968406	C/T	4.81145	0.806945	2.68321e-09	8.57134	0.0420724	intron_variant	MODIFIER	ADGRB1	ENSBTAG00000006385	Transcript	ENSBTAT00000008376	protein_coding	-	-	-	-	-	rs380346537	-	-1	HGNC	HGNC:943	-
14:2970059	14	2970059	C/T	4.12001	0.649762	2.52182e-10	9.59829	0.00395417	intron_variant	MODIFIER	ADGRB1	ENSBTAG00000006385	Transcript	ENSBTAT00000064690	protein_coding	-	-	-	-	-	rs443926129	-	-1	HGNC	HGNC:943	-
14:2970059	14	2970059	C/T	4.12001	0.649762	2.52182e-10	9.59829	0.00395417	intron_variant	MODIFIER	ADGRB1	ENSBTAG00000006385	Transcript	ENSBTAT00000008376	protein_coding	-	-	-	-	-	rs443926129	-	-1	HGNC	HGNC:943	-
14:2971150	14	2971150	C/T	5.81544	0.834413	3.66679e-12	11.4357	5.74947e-05	intron_variant	MODIFIER	ADGRB1	ENSBTAG00000006385	Transcript	ENSBTAT00000064690	protein_coding	-	-	-	-	-	rs446697452	-	-1	HGNC	HGNC:943	-
14:2971150	14	2971150	C/T	5.81544	0.834413	3.66679e-12	11.4357	5.74947e-05	intron_variant	MODIFIER	ADGRB1	ENSBTAG00000006385	Transcript	ENSBTAT00000008376	protein_coding	-	-	-	-	-	rs446697452	-	-1	HGNC	HGNC:943	-
14:2971244	14	2971244	T/G	5.88376	0.856341	7.30248e-12	11.1365	0.000114502	intron_variant	MODIFIER	ADGRB1	ENSBTAG00000006385	Transcript	ENSBTAT00000064690	protein_coding	-	-	-	-	-	rs468247297	-	-1	HGNC	HGNC:943	-
14:2971244	14	2971244	T/G	5.88376	0.856341	7.30248e-12	11.1365	0.000114502	intron_variant	MODIFIER	ADGRB1	ENSBTAG00000006385	Transcript	ENSBTAT00000008376	protein_coding	-	-	-	-	-	rs468247297	-	-1	HGNC	HGNC:943	-
14:2973209	14	2973209	C/T	4.61157	0.704899	6.77543e-11	10.1691	0.00106238	intron_variant	MODIFIER	ADGRB1	ENSBTAG00000006385	Transcript	ENSBTAT00000064690	protein_coding	-	-	-	-	-	rs453339693	-	-1	HGNC	HGNC:943	-
14:2973209	14	2973209	C/T	4.61157	0.704899	6.77543e-11	10.1691	0.00106238	intron_variant	MODIFIER	ADGRB1	ENSBTAG00000006385	Transcript	ENSBTAT00000008376	protein_coding	-	-	-	-	-	rs453339693	-	-1	HGNC	HGNC:943	-
14:2974626	14	2974626	C/G	4.1285	0.65117	2.53285e-10	9.59639	0.00397148	intron_variant	MODIFIER	ADGRB1	ENSBTAG00000006385	Transcript	ENSBTAT00000064690	protein_coding	-	-	-	-	-	rs447123170	-	-1	HGNC	HGNC:943	-
14:2974626	14	2974626	C/G	4.1285	0.65117	2.53285e-10	9.59639	0.00397148	intron_variant	MODIFIER	ADGRB1	ENSBTAG00000006385	Transcript	ENSBTAT00000008376	protein_coding	-	-	-	-	-	rs447123170	-	-1	HGNC	HGNC:943	-
14:2976225	14	2976225	C/T	5.8266	0.837213	3.93294e-12	11.4053	6.16679e-05	intron_variant	MODIFIER	ADGRB1	ENSBTAG00000006385	Transcript	ENSBTAT00000064690	protein_coding	-	-	-	-	-	rs468879455	-	-1	HGNC	HGNC:943	-
14:2976225	14	2976225	C/T	5.8266	0.837213	3.93294e-12	11.4053	6.16679e-05	intron_variant	MODIFIER	ADGRB1	ENSBTAG00000006385	Transcript	ENSBTAT00000008376	protein_coding	-	-	-	-	-	rs468879455	-	-1	HGNC	HGNC:943	-
14:2977479	14	2977479	G/A	4.63245	0.700921	4.3407e-11	10.3624	0.000680615	intron_variant	MODIFIER	ADGRB1	ENSBTAG00000006385	Transcript	ENSBTAT00000064690	protein_coding	-	-	-	-	-	rs433228526	-	-1	HGNC	HGNC:943	-
14:2977479	14	2977479	G/A	4.63245	0.700921	4.3407e-11	10.3624	0.000680615	intron_variant	MODIFIER	ADGRB1	ENSBTAG00000006385	Transcript	ENSBTAT00000008376	protein_coding	-	-	-	-	-	rs433228526	-	-1	HGNC	HGNC:943	-
14:2978661	14	2978661	C/T	6.31883	0.871101	4.78401e-13	12.3202	7.50125e-06	intron_variant	MODIFIER	ADGRB1	ENSBTAG00000006385	Transcript	ENSBTAT00000064690	protein_coding	-	-	-	-	-	rs377982260	-	-1	HGNC	HGNC:943	-
14:2978661	14	2978661	C/T	6.31883	0.871101	4.78401e-13	12.3202	7.50125e-06	intron_variant	MODIFIER	ADGRB1	ENSBTAG00000006385	Transcript	ENSBTAT00000008376	protein_coding	-	-	-	-	-	rs377982260	-	-1	HGNC	HGNC:943	-
14:2984114	14	2984114	G/A	4.67976	0.708283	4.39637e-11	10.3569	0.000689344	intron_variant	MODIFIER	ADGRB1	ENSBTAG00000006385	Transcript	ENSBTAT00000064690	protein_coding	-	-	-	-	-	rs452081745	-	-1	HGNC	HGNC:943	-
14:2984114	14	2984114	G/A	4.67976	0.708283	4.39637e-11	10.3569	0.000689344	intron_variant	MODIFIER	ADGRB1	ENSBTAG00000006385	Transcript	ENSBTAT00000008376	protein_coding	-	-	-	-	-	rs452081745	-	-1	HGNC	HGNC:943	-
14:2989170	14	2989170	C/T	2.71118	0.379034	9.94702e-13	12.0023	1.55968e-05	intron_variant	MODIFIER	ADGRB1	ENSBTAG00000006385	Transcript	ENSBTAT00000064690	protein_coding	-	-	-	-	-	rs384644775	-	-1	HGNC	HGNC:943	-
14:2989170	14	2989170	C/T	2.71118	0.379034	9.94702e-13	12.0023	1.55968e-05	intron_variant	MODIFIER	ADGRB1	ENSBTAG00000006385	Transcript	ENSBTAT00000008376	protein_coding	-	-	-	-	-	rs384644775	-	-1	HGNC	HGNC:943	-
14:2994838	14	2994838	G/A	2.66767	0.382013	3.33006e-12	11.4775	5.22148e-05	intron_variant	MODIFIER	ADGRB1	ENSBTAG00000006385	Transcript	ENSBTAT00000064690	protein_coding	-	-	-	-	-	rs383437272	-	-1	HGNC	HGNC:943	-
14:2994838	14	2994838	G/A	2.66767	0.382013	3.33006e-12	11.4775	5.22148e-05	downstream_gene_variant	MODIFIER	ADGRB1	ENSBTAG00000006385	Transcript	ENSBTAT00000064233	protein_coding	-	-	-	-	-	rs383437272	4085	-1	HGNC	HGNC:943	-
14:2994838	14	2994838	G/A	2.66767	0.382013	3.33006e-12	11.4775	5.22148e-05	intron_variant	MODIFIER	ADGRB1	ENSBTAG00000006385	Transcript	ENSBTAT00000008376	protein_coding	-	-	-	-	-	rs383437272	-	-1	HGNC	HGNC:943	-
14:2995321	14	2995321	C/T	2.82599	0.398031	1.45453e-12	11.8373	2.28067e-05	upstream_gene_variant	MODIFIER	ADGRB1	ENSBTAG00000006385	Transcript	ENSBTAT00000064690	protein_coding	-	-	-	-	-	rs451147369	215	-1	HGNC	HGNC:943	-
14:2995321	14	2995321	C/T	2.82599	0.398031	1.45453e-12	11.8373	2.28067e-05	downstream_gene_variant	MODIFIER	ADGRB1	ENSBTAG00000006385	Transcript	ENSBTAT00000064233	protein_coding	-	-	-	-	-	rs451147369	3602	-1	HGNC	HGNC:943	-
14:2995321	14	2995321	C/T	2.82599	0.398031	1.45453e-12	11.8373	2.28067e-05	intron_variant	MODIFIER	ADGRB1	ENSBTAG00000006385	Transcript	ENSBTAT00000008376	protein_coding	-	-	-	-	-	rs451147369	-	-1	HGNC	HGNC:943	-
14:3003224	14	3003224	G/A	6.71924	0.908462	1.67581e-13	12.7758	2.62765e-06	intron_variant	MODIFIER	ADGRB1	ENSBTAG00000006385	Transcript	ENSBTAT00000064233	protein_coding	-	-	-	-	-	rs464180950	-	-1	HGNC	HGNC:943	-
14:3003224	14	3003224	G/A	6.71924	0.908462	1.67581e-13	12.7758	2.62765e-06	intron_variant	MODIFIER	ADGRB1	ENSBTAG00000006385	Transcript	ENSBTAT00000008376	protein_coding	-	-	-	-	-	rs464180950	-	-1	HGNC	HGNC:943	-
14:3003224	14	3003224	G/A	6.71924	0.908462	1.67581e-13	12.7758	2.62765e-06	downstream_gene_variant	MODIFIER	ADGRB1	ENSBTAG00000006385	Transcript	ENSBTAT00000064098	protein_coding	-	-	-	-	-	rs464180950	696	-1	HGNC	HGNC:943	-
14:3005192	14	3005192	T/C	2.61977	0.37366	2.73479e-12	11.5631	4.28811e-05	intron_variant	MODIFIER	ADGRB1	ENSBTAG00000006385	Transcript	ENSBTAT00000064233	protein_coding	-	-	-	-	-	rs379568667	-	-1	HGNC	HGNC:943	-
14:3005192	14	3005192	T/C	2.61977	0.37366	2.73479e-12	11.5631	4.28811e-05	intron_variant	MODIFIER	ADGRB1	ENSBTAG00000006385	Transcript	ENSBTAT00000008376	protein_coding	-	-	-	-	-	rs379568667	-	-1	HGNC	HGNC:943	-
14:3005192	14	3005192	T/C	2.61977	0.37366	2.73479e-12	11.5631	4.28811e-05	intron_variant	MODIFIER	ADGRB1	ENSBTAG00000006385	Transcript	ENSBTAT00000064098	protein_coding	-	-	-	-	-	rs379568667	-	-1	HGNC	HGNC:943	-
14:3006509	14	3006509	C/T	2.61617	0.373047	2.69874e-12	11.5688	4.23159e-05	intron_variant	MODIFIER	ADGRB1	ENSBTAG00000006385	Transcript	ENSBTAT00000064233	protein_coding	-	-	-	-	-	rs109545018	-	-1	HGNC	HGNC:943	-
14:3006509	14	3006509	C/T	2.61617	0.373047	2.69874e-12	11.5688	4.23159e-05	intron_variant	MODIFIER	ADGRB1	ENSBTAG00000006385	Transcript	ENSBTAT00000008376	protein_coding	-	-	-	-	-	rs109545018	-	-1	HGNC	HGNC:943	-
14:3006509	14	3006509	C/T	2.61617	0.373047	2.69874e-12	11.5688	4.23159e-05	intron_variant	MODIFIER	ADGRB1	ENSBTAG00000006385	Transcript	ENSBTAT00000064098	protein_coding	-	-	-	-	-	rs109545018	-	-1	HGNC	HGNC:943	-
14:3012373	14	3012373	C/T	6.71632	0.920794	3.5647e-13	12.448	5.5894e-06	intron_variant	MODIFIER	ADGRB1	ENSBTAG00000006385	Transcript	ENSBTAT00000064233	protein_coding	-	-	-	-	-	rs381075624	-	-1	HGNC	HGNC:943	-
14:3012373	14	3012373	C/T	6.71632	0.920794	3.5647e-13	12.448	5.5894e-06	intron_variant	MODIFIER	ADGRB1	ENSBTAG00000006385	Transcript	ENSBTAT00000008376	protein_coding	-	-	-	-	-	rs381075624	-	-1	HGNC	HGNC:943	-
14:3012373	14	3012373	C/T	6.71632	0.920794	3.5647e-13	12.448	5.5894e-06	intron_variant	MODIFIER	ADGRB1	ENSBTAG00000006385	Transcript	ENSBTAT00000064098	protein_coding	-	-	-	-	-	rs381075624	-	-1	HGNC	HGNC:943	-
14:3013844	14	3013844	G/A	2.38386	0.388405	9.13863e-10	9.03912	0.0143292	synonymous_variant	LOW	ADGRB1	ENSBTAG00000006385	Transcript	ENSBTAT00000064233	protein_coding	423	423	141	A	gcC/gcT	rs383104390	-	-1	HGNC	HGNC:943	-
14:3013844	14	3013844	G/A	2.38386	0.388405	9.13863e-10	9.03912	0.0143292	synonymous_variant	LOW	ADGRB1	ENSBTAG00000006385	Transcript	ENSBTAT00000008376	protein_coding	537	537	179	A	gcC/gcT	rs383104390	-	-1	HGNC	HGNC:943	-
14:3013844	14	3013844	G/A	2.38386	0.388405	9.13863e-10	9.03912	0.0143292	synonymous_variant	LOW	ADGRB1	ENSBTAG00000006385	Transcript	ENSBTAT00000064098	protein_coding	537	537	179	A	gcC/gcT	rs383104390	-	-1	HGNC	HGNC:943	-
14:3022592	14	3022592	G/A	5.9062	0.896696	5.04303e-11	10.2973	0.00079074	intergenic_variant	MODIFIER	-	-	-	-	-	-	-	-	-	-	rs379184662	-	-	-	-	-
14:3038352	14	3038352	C/T	3.85284	0.612214	3.41948e-10	9.46604	0.00536169	intergenic_variant	MODIFIER	-	-	-	-	-	-	-	-	-	-	rs380397338	-	-	-	-	-
14:3064964	14	3064964	G/C	3.45833	0.54722	2.8856e-10	9.53976	0.00452457	intron_variant	MODIFIER	TSNARE1	ENSBTAG00000009974	Transcript	ENSBTAT00000013156	protein_coding	-	-	-	-	-	rs380510564	-	1	HGNC	HGNC:26437	-
14:3099723	14	3099723	G/A	3.16552	0.499106	2.49642e-10	9.60268	0.00391434	intron_variant	MODIFIER	TSNARE1	ENSBTAG00000009974	Transcript	ENSBTAT00000013156	protein_coding	-	-	-	-	-	rs383635428	-	1	HGNC	HGNC:26437	-
14:3111964	14	3111964	T/C	3.62491	0.542459	2.65266e-11	10.5763	0.000415934	intron_variant	MODIFIER	TSNARE1	ENSBTAG00000009974	Transcript	ENSBTAT00000013156	protein_coding	-	-	-	-	-	rs383797755	-	1	HGNC	HGNC:26437	-
14:3236058	14	3236058	G/A	4.12229	0.673597	1.02066e-09	8.99112	0.0160038	intergenic_variant	MODIFIER	-	-	-	-	-	-	-	-	-	-	rs471867542	-	-	-	-	-
14:3292035	14	3292035	G/A	4.1749	0.677465	7.8178e-10	9.10692	0.0122582	intergenic_variant	MODIFIER	-	-	-	-	-	-	-	-	-	-	rs475068923	-	-	-	-	-
14:3294176	14	3294176	C/T	4.17922	0.678082	7.78014e-10	9.10901	0.0121991	intergenic_variant	MODIFIER	-	-	-	-	-	-	-	-	-	-	rs469623495	-	-	-	-	-
14:3344830	14	3344830	A/T	4.29545	0.694399	6.75417e-10	9.17043	0.0105904	intergenic_variant	MODIFIER	-	-	-	-	-	-	-	-	-	-	rs458458082	-	-	-	-	-
14:3507768	14	3507768	G/A	5.69153	0.853937	2.98145e-11	10.5256	0.000467487	intergenic_variant	MODIFIER	-	-	-	-	-	-	-	-	-	-	rs136638389	-	-	-	-	-
14:3508567	14	3508567	C/T	5.64226	0.846085	2.90963e-11	10.5362	0.000456226	intergenic_variant	MODIFIER	-	-	-	-	-	-	-	-	-	-	rs378825708	-	-	-	-	-
14:3509771	14	3509771	A/G	5.60196	0.839616	2.84387e-11	10.5461	0.000445914	intergenic_variant	MODIFIER	-	-	-	-	-	-	-	-	-	-	rs133486389	-	-	-	-	-
14:3530169	14	3530169	G/A	3.85791	0.601101	1.52991e-10	9.81533	0.00239888	intergenic_variant	MODIFIER	-	-	-	-	-	-	-	-	-	-	rs479822222	-	-	-	-	-
14:3533564	14	3533564	C/T	3.7967	0.586717	1.08227e-10	9.96567	0.00169698	intergenic_variant	MODIFIER	-	-	-	-	-	-	-	-	-	-	rs462648831	-	-	-	-	-
14:3533857	14	3533857	A/G	3.79665	0.586694	1.08113e-10	9.96612	0.0016952	intergenic_variant	MODIFIER	-	-	-	-	-	-	-	-	-	-	rs133327620	-	-	-	-	-
14:3536877	14	3536877	A/G	3.79665	0.586694	1.08113e-10	9.96612	0.0016952	intergenic_variant	MODIFIER	-	-	-	-	-	-	-	-	-	-	rs473677900	-	-	-	-	-
14:3537414	14	3537414	A/C	3.79665	0.586694	1.08113e-10	9.96612	0.0016952	intergenic_variant	MODIFIER	-	-	-	-	-	-	-	-	-	-	rs135173026	-	-	-	-	-
14:3538113	14	3538113	A/G	3.9035	0.593778	5.48518e-11	10.2608	0.000860068	intergenic_variant	MODIFIER	-	-	-	-	-	-	-	-	-	-	rs461023220	-	-	-	-	-
14:3538708	14	3538708	A/G	3.90568	0.593891	5.39765e-11	10.2678	0.000846344	intergenic_variant	MODIFIER	-	-	-	-	-	-	-	-	-	-	rs465003301	-	-	-	-	-
14:3608216	14	3608216	T/C	4.02484	0.617258	7.81855e-11	10.1069	0.00122594	intergenic_variant	MODIFIER	-	-	-	-	-	-	-	-	-	-	-	-	-	-	-	-
16:1322611	16	1322611	G/C	-1.45093	0.24321	2.63177e-09	8.57975	0.0412657	upstream_gene_variant	MODIFIER	LAX1	ENSBTAG00000012349	Transcript	ENSBTAT00000016385	protein_coding	-	-	-	-	-	rs108979795	4397	1	HGNC	HGNC:26005	-
19:61447138	19	61447138	A/G	1.48791	0.244672	1.29658e-09	8.8872	0.0203301	intergenic_variant	MODIFIER	-	-	-	-	-	-	-	-	-	-	rs109870272	-	-	-	-	-
19:61447403	19	61447403	T/G	-1.48785	0.2446	1.28413e-09	8.89139	0.0201349	intergenic_variant	MODIFIER	-	-	-	-	-	-	-	-	-	-	rs109390588	-	-	-	-	-
19:61448470	19	61448470	T/C	1.48812	0.244349	1.22703e-09	8.91114	0.0192397	intergenic_variant	MODIFIER	-	-	-	-	-	-	-	-	-	-	rs110786884	-	-	-	-	-
19:61448501	19	61448501	A/G	1.48961	0.244433	1.197e-09	8.9219	0.0187688	intergenic_variant	MODIFIER	-	-	-	-	-	-	-	-	-	-	rs110394783	-	-	-	-	-
19:61449096	19	61449096	T/C	1.48966	0.244392	1.18781e-09	8.92525	0.0186247	intergenic_variant	MODIFIER	-	-	-	-	-	-	-	-	-	-	rs210324693	-	-	-	-	-
20:30531217	20	30531217	T/A	-3.04971	0.488141	4.57355e-10	9.33975	0.00717127	intergenic_variant	MODIFIER	-	-	-	-	-	-	-	-	-	-	rs448018024	-	-	-	-	-
20:30569621	20	30569621	T/A	-3.01881	0.475554	2.40791e-10	9.61836	0.00377557	intergenic_variant	MODIFIER	-	-	-	-	-	-	-	-	-	-	rs434921327	-	-	-	-	-
20:30665520	20	30665520	G/A	1.94039	0.306745	2.77829e-10	9.55622	0.00435631	intergenic_variant	MODIFIER	-	-	-	-	-	-	-	-	-	-	rs110791466	-	-	-	-	-
20:30749364	20	30749364	G/A	-3.97683	0.636994	4.70537e-10	9.32741	0.00737796	intergenic_variant	MODIFIER	-	-	-	-	-	-	-	-	-	-	rs481184858	-	-	-	-	-
20:31147580	20	31147580	G/A	-3.91452	0.656798	2.72512e-09	8.56461	0.0427295	intergenic_variant	MODIFIER	-	-	-	-	-	-	-	-	-	-	rs454747794	-	-	-	-	-
20:31179505	20	31179505	G/C	-3.9097	0.642992	1.30259e-09	8.88519	0.0204244	intron_variant	MODIFIER	NNT	ENSBTAG00000011885	Transcript	ENSBTAT00000015769	protein_coding	-	-	-	-	-	rs469837078	-	-1	HGNC	HGNC:7863	-
20:31293024	20	31293024	C/T	-3.98329	0.647597	8.4086e-10	9.07528	0.0131846	intron_variant	MODIFIER	-	ENSBTAG00000020376	Transcript	ENSBTAT00000027160	protein_coding	-	-	-	-	-	rs440702790	-	1	-	-	-
20:31611831	20	31611831	G/T	-4.58003	0.712295	1.41602e-10	9.84893	0.0022203	intergenic_variant	MODIFIER	-	-	-	-	-	-	-	-	-	-	rs463666886	-	-	-	-	-
20:31673042	20	31673042	G/A	-4.46887	0.67665	4.47863e-11	10.3489	0.000702243	intergenic_variant	MODIFIER	-	-	-	-	-	-	-	-	-	-	rs527063834	-	-	-	-	-
20:31728025	20	31728025	C/T	-4.06829	0.623181	7.42832e-11	10.1291	0.00116475	intergenic_variant	MODIFIER	-	-	-	-	-	-	-	-	-	-	rs446262179	-	-	-	-	-
20:31805944	20	31805944	C/T	-3.72456	0.593627	3.86126e-10	9.41327	0.0060544	intron_variant	MODIFIER	CCDC152	ENSBTAG00000033221	Transcript	ENSBTAT00000047200	protein_coding	-	-	-	-	-	rs382129314	-	-1	HGNC	HGNC:34438	-
20:31830879	20	31830879	A/G	-3.75346	0.594795	3.06284e-10	9.51388	0.00480248	intron_variant	MODIFIER	CCDC152	ENSBTAG00000033221	Transcript	ENSBTAT00000047200	protein_coding	-	-	-	-	-	rs380589186	-	-1	HGNC	HGNC:34438	-
20:31831072	20	31831072	G/T	-3.75445	0.594823	3.0361e-10	9.51768	0.00476057	intron_variant	MODIFIER	CCDC152	ENSBTAG00000033221	Transcript	ENSBTAT00000047200	protein_coding	-	-	-	-	-	rs110809844	-	-1	HGNC	HGNC:34438	-
20:31845990	20	31845990	G/C	-3.7667	0.591328	2.09074e-10	9.6797	0.00327825	intergenic_variant	MODIFIER	-	-	-	-	-	-	-	-	-	-	rs378765912	-	-	-	-	-
20:31852151	20	31852151	C/T	-2.8322	0.454453	5.04525e-10	9.29712	0.00791087	intergenic_variant	MODIFIER	-	-	-	-	-	-	-	-	-	-	rs383568033	-	-	-	-	-
20:31852848	20	31852848	C/T	-3.40826	0.565314	1.78911e-09	8.74736	0.028053	intergenic_variant	MODIFIER	-	-	-	-	-	-	-	-	-	-	rs109669249	-	-	-	-	-
20:31854279	20	31854279	A/G	-3.41244	0.565318	1.71015e-09	8.76697	0.0268149	intergenic_variant	MODIFIER	-	-	-	-	-	-	-	-	-	-	rs378490161	-	-	-	-	-
20:31854589	20	31854589	C/G	-3.41269	0.565369	1.71114e-09	8.76672	0.0268304	intergenic_variant	MODIFIER	-	-	-	-	-	-	-	-	-	-	rs386036879	-	-	-	-	-
20:31854981	20	31854981	T/C	-3.4129	0.565285	1.698e-09	8.77006	0.0266243	intergenic_variant	MODIFIER	-	-	-	-	-	-	-	-	-	-	rs379223998	-	-	-	-	-
20:31856671	20	31856671	A/G	-3.41546	0.56529	1.65184e-09	8.78203	0.0259007	intergenic_variant	MODIFIER	-	-	-	-	-	-	-	-	-	-	rs110572142	-	-	-	-	-
20:31857703	20	31857703	T/C	-3.41491	0.565346	1.66788e-09	8.77783	0.0261522	intergenic_variant	MODIFIER	-	-	-	-	-	-	-	-	-	-	rs377901944	-	-	-	-	-
20:31857919	20	31857919	T/A	-3.87558	0.615392	3.32384e-10	9.47836	0.00521172	intergenic_variant	MODIFIER	-	-	-	-	-	-	-	-	-	-	rs379069027	-	-	-	-	-
20:31858823	20	31858823	T/G	-3.42364	0.566009	1.58431e-09	8.80016	0.0248418	intergenic_variant	MODIFIER	-	-	-	-	-	-	-	-	-	-	rs385484582	-	-	-	-	-
20:31862140	20	31862140	C/T	-3.34405	0.559014	2.38331e-09	8.62282	0.0373699	intergenic_variant	MODIFIER	-	-	-	-	-	-	-	-	-	-	rs384020001	-	-	-	-	-
20:31873761	20	31873761	G/A	-3.63262	0.584178	5.50392e-10	9.25933	0.00863006	intergenic_variant	MODIFIER	-	-	-	-	-	-	-	-	-	-	rs381476353	-	-	-	-	-
20:31875333	20	31875333	C/A	-3.63967	0.584617	5.2531e-10	9.27958	0.00823678	intergenic_variant	MODIFIER	-	-	-	-	-	-	-	-	-	-	rs381498176	-	-	-	-	-
20:31884643	20	31884643	G/C	-3.81704	0.606299	3.36857e-10	9.47255	0.00528186	intergenic_variant	MODIFIER	-	-	-	-	-	-	-	-	-	-	rs384755265	-	-	-	-	-
20:31884678	20	31884678	A/G	-3.82965	0.606941	3.07809e-10	9.51172	0.00482639	intergenic_variant	MODIFIER	-	-	-	-	-	-	-	-	-	-	rs383789680	-	-	-	-	-
20:31885215	20	31885215	A/G	-3.33458	0.561655	3.13141e-09	8.50426	0.0491001	intergenic_variant	MODIFIER	-	-	-	-	-	-	-	-	-	-	rs383839559	-	-	-	-	-
20:31885789	20	31885789	G/A	-3.33561	0.561556	3.07719e-09	8.51185	0.0482499	downstream_gene_variant	MODIFIER	GHR	ENSBTAG00000001335	Transcript	ENSBTAT00000001758	protein_coding	-	-	-	-	-	rs382979429	4947	-1	HGNC	HGNC:4263	-
20:31885789	20	31885789	G/A	-3.33561	0.561556	3.07719e-09	8.51185	0.0482499	downstream_gene_variant	MODIFIER	GHR	ENSBTAG00000001335	Transcript	ENSBTAT00000036771	protein_coding	-	-	-	-	-	rs382979429	4976	-1	HGNC	HGNC:4263	-
20:31888481	20	31888481	C/T	-3.24208	0.541487	2.30732e-09	8.63689	0.0361784	downstream_gene_variant	MODIFIER	GHR	ENSBTAG00000001335	Transcript	ENSBTAT00000001758	protein_coding	-	-	-	-	-	rs209366021	2255	-1	HGNC	HGNC:4263	-
20:31888481	20	31888481	C/T	-3.24208	0.541487	2.30732e-09	8.63689	0.0361784	downstream_gene_variant	MODIFIER	GHR	ENSBTAG00000001335	Transcript	ENSBTAT00000036771	protein_coding	-	-	-	-	-	rs209366021	2284	-1	HGNC	HGNC:4263	-
20:31894246	20	31894246	C/T	-3.48826	0.563773	6.69061e-10	9.17453	0.0104908	intron_variant	MODIFIER	GHR	ENSBTAG00000001335	Transcript	ENSBTAT00000001758	protein_coding	-	-	-	-	-	rs109724752	-	-1	HGNC	HGNC:4263	-
20:31894246	20	31894246	C/T	-3.48826	0.563773	6.69061e-10	9.17453	0.0104908	intron_variant	MODIFIER	GHR	ENSBTAG00000001335	Transcript	ENSBTAT00000036771	protein_coding	-	-	-	-	-	rs109724752	-	-1	HGNC	HGNC:4263	-
20:31897566	20	31897566	C/T	-4.11669	0.624447	4.84816e-11	10.3144	0.000760185	intron_variant	MODIFIER	GHR	ENSBTAG00000001335	Transcript	ENSBTAT00000001758	protein_coding	-	-	-	-	-	rs447590383	-	-1	HGNC	HGNC:4263	-
20:31897566	20	31897566	C/T	-4.11669	0.624447	4.84816e-11	10.3144	0.000760185	intron_variant	MODIFIER	GHR	ENSBTAG00000001335	Transcript	ENSBTAT00000036771	protein_coding	-	-	-	-	-	rs447590383	-	-1	HGNC	HGNC:4263	-
20:31909478	20	31909478	A/T	-3.87731	0.471984	2.78325e-16	15.5554	4.36409e-09	missense_variant	MODERATE	GHR	ENSBTAG00000001335	Transcript	ENSBTAT00000001758	protein_coding	873	836	279	F/Y	tTt/tAt	rs385640152	-	-1	HGNC	HGNC:4263	deleterious(0.02)
20:31909478	20	31909478	A/T	-3.87731	0.471984	2.78325e-16	15.5554	4.36409e-09	missense_variant	MODERATE	GHR	ENSBTAG00000001335	Transcript	ENSBTAT00000036771	protein_coding	914	836	279	F/Y	tTt/tAt	rs385640152	-	-1	HGNC	HGNC:4263	deleterious(0.02)
20:32016340	20	32016340	T/A	-3.25577	0.45462	9.34493e-13	12.0294	1.46527e-05	intron_variant	MODIFIER	GHR	ENSBTAG00000001335	Transcript	ENSBTAT00000001758	protein_coding	-	-	-	-	-	rs382449760	-	-1	HGNC	HGNC:4263	-
20:32016340	20	32016340	T/A	-3.25577	0.45462	9.34493e-13	12.0294	1.46527e-05	intron_variant	MODIFIER	GHR	ENSBTAG00000001335	Transcript	ENSBTAT00000036771	protein_coding	-	-	-	-	-	rs382449760	-	-1	HGNC	HGNC:4263	-
20:32038588	20	32038588	G/A	-5.94076	0.761815	7.83261e-15	14.1061	1.22814e-07	intron_variant	MODIFIER	GHR	ENSBTAG00000001335	Transcript	ENSBTAT00000001758	protein_coding	-	-	-	-	-	rs384418600	-	-1	HGNC	HGNC:4263	-
20:32038588	20	32038588	G/A	-5.94076	0.761815	7.83261e-15	14.1061	1.22814e-07	intron_variant	MODIFIER	GHR	ENSBTAG00000001335	Transcript	ENSBTAT00000036771	protein_coding	-	-	-	-	-	rs384418600	-	-1	HGNC	HGNC:4263	-
20:32123855	20	32123855	G/A	-4.39722	0.681199	1.20166e-10	9.92022	0.00188418	intron_variant	MODIFIER	GHR	ENSBTAG00000001335	Transcript	ENSBTAT00000001758	protein_coding	-	-	-	-	-	rs210381089	-	-1	HGNC	HGNC:4263	-
20:32218738	20	32218738	T/A	-3.34772	0.536106	4.66402e-10	9.33124	0.00731311	intergenic_variant	MODIFIER	-	-	-	-	-	-	-	-	-	-	rs446938193	-	-	-	-	-
20:32219707	20	32219707	T/C	-3.35941	0.537855	4.62198e-10	9.33517	0.0072472	intergenic_variant	MODIFIER	-	-	-	-	-	-	-	-	-	-	rs453786800	-	-	-	-	-
20:32220419	20	32220419	G/A	-3.3682	0.53919	4.59735e-10	9.33749	0.00720857	intergenic_variant	MODIFIER	-	-	-	-	-	-	-	-	-	-	rs469382462	-	-	-	-	-
20:32233420	20	32233420	G/A	-3.49865	0.544114	1.41563e-10	9.84905	0.00221969	intergenic_variant	MODIFIER	-	-	-	-	-	-	-	-	-	-	rs468682827	-	-	-	-	-
20:32233451	20	32233451	T/C	-3.49875	0.544118	1.41441e-10	9.84943	0.00221777	intergenic_variant	MODIFIER	-	-	-	-	-	-	-	-	-	-	rs437263703	-	-	-	-	-
20:32233901	20	32233901	A/G	-3.49906	0.544137	1.41119e-10	9.85041	0.00221273	intergenic_variant	MODIFIER	-	-	-	-	-	-	-	-	-	-	rs453586566	-	-	-	-	-
20:32249951	20	32249951	G/C	-3.51069	0.546536	1.47668e-10	9.83071	0.00231541	intergenic_variant	MODIFIER	-	-	-	-	-	-	-	-	-	-	-	-	-	-	-	-
20:32268014	20	32268014	C/T	-4.05308	0.677102	2.32765e-09	8.63308	0.0364972	intergenic_variant	MODIFIER	-	-	-	-	-	-	-	-	-	-	-	-	-	-	-	-
20:32268017	20	32268017	A/T	-4.07977	0.680075	2.14929e-09	8.66771	0.0337005	intergenic_variant	MODIFIER	-	-	-	-	-	-	-	-	-	-	-	-	-	-	-	-
20:32278092	20	32278092	G/T	-3.3066	0.521929	2.61203e-10	9.58302	0.00409562	intergenic_variant	MODIFIER	-	-	-	-	-	-	-	-	-	-	rs463414758	-	-	-	-	-
20:32282662	20	32282662	G/A	-2.98819	0.500693	2.59416e-09	8.586	0.040676	intergenic_variant	MODIFIER	-	-	-	-	-	-	-	-	-	-	rs446127739	-	-	-	-	-
20:32287974	20	32287974	A/T	-3.25802	0.509558	1.79099e-10	9.74691	0.00280824	intergenic_variant	MODIFIER	-	-	-	-	-	-	-	-	-	-	rs471029271	-	-	-	-	-
20:32298373	20	32298373	C/T	-3.20213	0.502534	2.06295e-10	9.68551	0.00323468	intergenic_variant	MODIFIER	-	-	-	-	-	-	-	-	-	-	rs436302929	-	-	-	-	-
20:32298603	20	32298603	T/C	-3.20115	0.50241	2.0681e-10	9.68443	0.00324276	intergenic_variant	MODIFIER	-	-	-	-	-	-	-	-	-	-	rs449927908	-	-	-	-	-
20:32302961	20	32302961	T/A	-3.19153	0.501595	2.18933e-10	9.65969	0.00343284	intergenic_variant	MODIFIER	-	-	-	-	-	-	-	-	-	-	rs472148204	-	-	-	-	-
20:32305483	20	32305483	A/G	-3.1845	0.501086	2.29877e-10	9.6385	0.00360444	intergenic_variant	MODIFIER	-	-	-	-	-	-	-	-	-	-	rs447730472	-	-	-	-	-
20:32323789	20	32323789	A/G	-3.1861	0.498776	1.86154e-10	9.73013	0.00291886	intergenic_variant	MODIFIER	-	-	-	-	-	-	-	-	-	-	rs451572024	-	-	-	-	-
20:32330150	20	32330150	G/C	-3.18761	0.498	1.71141e-10	9.76665	0.00268346	intergenic_variant	MODIFIER	-	-	-	-	-	-	-	-	-	-	rs462637794	-	-	-	-	-
20:32337977	20	32337977	A/C	-3.18378	0.497342	1.70297e-10	9.76879	0.00267023	intergenic_variant	MODIFIER	-	-	-	-	-	-	-	-	-	-	rs443114232	-	-	-	-	-
20:32339225	20	32339225	G/A	-3.19275	0.49821	1.62883e-10	9.78812	0.00255398	intergenic_variant	MODIFIER	-	-	-	-	-	-	-	-	-	-	rs440971006	-	-	-	-	-
20:32340721	20	32340721	G/C	-3.17886	0.496616	1.70899e-10	9.76726	0.00267968	intergenic_variant	MODIFIER	-	-	-	-	-	-	-	-	-	-	rs454331337	-	-	-	-	-
20:32342666	20	32342666	T/C	-3.17854	0.496583	1.71136e-10	9.76666	0.00268339	intergenic_variant	MODIFIER	-	-	-	-	-	-	-	-	-	-	rs482859359	-	-	-	-	-
20:32347009	20	32347009	T/C	-3.24345	0.507332	1.79875e-10	9.74503	0.00282042	intergenic_variant	MODIFIER	-	-	-	-	-	-	-	-	-	-	rs450338496	-	-	-	-	-
20:32347762	20	32347762	T/G	-3.17393	0.495645	1.68032e-10	9.77461	0.00263472	intergenic_variant	MODIFIER	-	-	-	-	-	-	-	-	-	-	rs465823227	-	-	-	-	-
20:32348574	20	32348574	A/G	-3.69424	0.598091	7.15244e-10	9.14555	0.0112149	intergenic_variant	MODIFIER	-	-	-	-	-	-	-	-	-	-	-	-	-	-	-	-
20:32348718	20	32348718	G/T	-3.45479	0.549877	3.65537e-10	9.43707	0.00573156	intergenic_variant	MODIFIER	-	-	-	-	-	-	-	-	-	-	-	-	-	-	-	-
20:32352738	20	32352738	C/T	-3.15323	0.493666	1.86711e-10	9.72883	0.0029276	intergenic_variant	MODIFIER	-	-	-	-	-	-	-	-	-	-	rs439530114	-	-	-	-	-
20:32365031	20	32365031	G/T	-3.10154	0.48673	2.05987e-10	9.68616	0.00322984	intergenic_variant	MODIFIER	-	-	-	-	-	-	-	-	-	-	rs480326206	-	-	-	-	-
20:32372133	20	32372133	T/C	-3.10049	0.48813	2.35e-10	9.62893	0.00368477	intergenic_variant	MODIFIER	-	-	-	-	-	-	-	-	-	-	rs473833030	-	-	-	-	-
20:32389888	20	32389888	A/G	-3.12226	0.491219	2.28469e-10	9.64117	0.00358237	intergenic_variant	MODIFIER	-	-	-	-	-	-	-	-	-	-	rs454929887	-	-	-	-	-
20:32413917	20	32413917	C/T	-2.98891	0.501286	2.68419e-09	8.57119	0.0420877	intergenic_variant	MODIFIER	-	-	-	-	-	-	-	-	-	-	rs452079143	-	-	-	-	-
20:32807923	20	32807923	A/C	-2.77808	0.452144	8.76496e-10	9.05725	0.0137433	intron_variant	MODIFIER	OXCT1	ENSBTAG00000033186	Transcript	ENSBTAT00000047142	protein_coding	-	-	-	-	-	rs135566027	-	1	HGNC	HGNC:8527	-
20:32808240	20	32808240	T/C	-2.77856	0.452187	8.73925e-10	9.05853	0.013703	intron_variant	MODIFIER	OXCT1	ENSBTAG00000033186	Transcript	ENSBTAT00000047142	protein_coding	-	-	-	-	-	rs133096170	-	1	HGNC	HGNC:8527	-
20:32894409	20	32894409	T/G	-3.9277	0.648932	1.54761e-09	8.81034	0.0242662	intergenic_variant	MODIFIER	-	-	-	-	-	-	-	-	-	-	rs136219860	-	-	-	-	-
20:32952019	20	32952019	A/C	-4.39975	0.707322	5.43637e-10	9.26469	0.00852414	intergenic_variant	MODIFIER	-	-	-	-	-	-	-	-	-	-	rs472921740	-	-	-	-	-
20:33508595	20	33508595	G/A	-3.58307	0.541676	4.17827e-11	10.379	0.000655147	intron_variant	MODIFIER	MROH2B	ENSBTAG00000001997	Transcript	ENSBTAT00000002589	protein_coding	-	-	-	-	-	-	-	1	HGNC	HGNC:26857	-
20:33508598	20	33508598	C/G	-3.53648	0.53752	5.29679e-11	10.276	0.000830528	intron_variant	MODIFIER	MROH2B	ENSBTAG00000001997	Transcript	ENSBTAT00000002589	protein_coding	-	-	-	-	-	-	-	1	HGNC	HGNC:26857	-
20:33768795	20	33768795	A/G	-2.47159	0.401454	8.11311e-10	9.09081	0.0127212	intron_variant	MODIFIER	PTGER4	ENSBTAG00000014972	Transcript	ENSBTAT00000019930	protein_coding	-	-	-	-	-	rs111021687	-	-1	HGNC	HGNC:9596	-
20:33773311	20	33773311	G/A	-2.47049	0.400689	7.66842e-10	9.11529	0.012024	intron_variant	MODIFIER	PTGER4	ENSBTAG00000014972	Transcript	ENSBTAT00000019930	protein_coding	-	-	-	-	-	rs209568155	-	-1	HGNC	HGNC:9596	-
20:34170153	20	34170153	G/A	-3.44396	0.567782	1.42777e-09	8.84534	0.0223872	intergenic_variant	MODIFIER	-	-	-	-	-	-	-	-	-	-	rs209328686	-	-	-	-	-
20:37766226	20	37766226	A/G	-3.4202	0.559707	1.08023e-09	8.96648	0.0169378	intergenic_variant	MODIFIER	-	-	-	-	-	-	-	-	-	-	-	-	-	-	-	-
20:38572674	20	38572674	C/T	-3.03427	0.499634	1.3644e-09	8.86506	0.0213936	intron_variant	MODIFIER	SPEF2	ENSBTAG00000023529	Transcript	ENSBTAT00000009967	protein_coding	-	-	-	-	-	rs448684717	-	-1	HGNC	HGNC:26293	-
20:38653249	20	38653249	G/A	-2.63715	0.433425	1.27099e-09	8.89586	0.0199289	intergenic_variant	MODIFIER	-	-	-	-	-	-	-	-	-	-	rs134836732	-	-	-	-	-
20:38703452	20	38703452	G/C	-2.95281	0.477785	6.99772e-10	9.15504	0.0109723	intergenic_variant	MODIFIER	-	-	-	-	-	-	-	-	-	-	-	-	-	-	-	-
20:38828254	20	38828254	T/C	-2.24994	0.35591	2.85205e-10	9.54484	0.00447197	intergenic_variant	MODIFIER	-	-	-	-	-	-	-	-	-	-	-	-	-	-	-	-
20:38856954	20	38856954	G/A	-2.81017	0.467213	1.95194e-09	8.70953	0.0306061	intergenic_variant	MODIFIER	-	-	-	-	-	-	-	-	-	-	rs445174356	-	-	-	-	-
20:38943511	20	38943511	T/C	-2.68482	0.436382	8.32643e-10	9.07954	0.0130557	intergenic_variant	MODIFIER	-	-	-	-	-	-	-	-	-	-	rs462857197	-	-	-	-	-
20:38988817	20	38988817	G/A	-2.61106	0.432137	1.64942e-09	8.78267	0.0258626	intergenic_variant	MODIFIER	-	-	-	-	-	-	-	-	-	-	rs464340050	-	-	-	-	-
20:39022752	20	39022752	G/C	-2.47609	0.410759	1.79868e-09	8.74505	0.0282031	intergenic_variant	MODIFIER	-	-	-	-	-	-	-	-	-	-	rs42322531	-	-	-	-	-
20:39024626	20	39024626	C/T	-2.69438	0.441278	1.11302e-09	8.9535	0.017452	intergenic_variant	MODIFIER	-	-	-	-	-	-	-	-	-	-	rs471571335	-	-	-	-	-
20:39036444	20	39036444	A/G	-2.7067	0.442231	1.01594e-09	8.99313	0.0159298	intergenic_variant	MODIFIER	-	-	-	-	-	-	-	-	-	-	rs459123084	-	-	-	-	-
20:39049522	20	39049522	G/A	-2.7458	0.445889	8.04104e-10	9.09469	0.0126082	intergenic_variant	MODIFIER	-	-	-	-	-	-	-	-	-	-	rs481914474	-	-	-	-	-
20:39051577	20	39051577	C/T	-2.74732	0.446268	8.13322e-10	9.08974	0.0127528	intergenic_variant	MODIFIER	-	-	-	-	-	-	-	-	-	-	rs473524923	-	-	-	-	-
20:39052245	20	39052245	C/T	-2.74726	0.44628	8.14766e-10	9.08897	0.0127754	intergenic_variant	MODIFIER	-	-	-	-	-	-	-	-	-	-	rs461963878	-	-	-	-	-
20:39053684	20	39053684	C/T	-2.74737	0.446297	8.14748e-10	9.08898	0.0127751	intergenic_variant	MODIFIER	-	-	-	-	-	-	-	-	-	-	rs468940584	-	-	-	-	-
20:39056986	20	39056986	C/T	-2.74812	0.446518	8.21762e-10	9.08525	0.0128851	intergenic_variant	MODIFIER	-	-	-	-	-	-	-	-	-	-	rs435669491	-	-	-	-	-
20:39057930	20	39057930	T/C	-2.74821	0.446536	8.22034e-10	9.08511	0.0128894	intergenic_variant	MODIFIER	-	-	-	-	-	-	-	-	-	-	rs471698935	-	-	-	-	-
20:39070608	20	39070608	G/A	-2.75561	0.447981	8.39352e-10	9.07606	0.0131609	upstream_gene_variant	MODIFIER	PRLR	ENSBTAG00000025035	Transcript	ENSBTAT00000014437	protein_coding	-	-	-	-	-	rs448218956	2638	1	HGNC	HGNC:9446	-
20:39080916	20	39080916	G/A	-2.63567	0.428326	8.27656e-10	9.08215	0.0129775	intron_variant	MODIFIER	PRLR	ENSBTAG00000025035	Transcript	ENSBTAT00000014437	protein_coding	-	-	-	-	-	-	-	1	HGNC	HGNC:9446	-
20:39119874	20	39119874	A/C	-2.6697	0.442221	1.70256e-09	8.7689	0.0266958	intron_variant	MODIFIER	PRLR	ENSBTAG00000025035	Transcript	ENSBTAT00000014437	protein_coding	-	-	-	-	-	rs381260806	-	1	HGNC	HGNC:9446	-
20:39120461	20	39120461	C/T	-2.66997	0.442136	1.68413e-09	8.77362	0.026407	intron_variant	MODIFIER	PRLR	ENSBTAG00000025035	Transcript	ENSBTAT00000014437	protein_coding	-	-	-	-	-	rs134638792	-	1	HGNC	HGNC:9446	-
20:39120536	20	39120536	C/A	-2.67003	0.442137	1.68292e-09	8.77394	0.0263879	intron_variant	MODIFIER	PRLR	ENSBTAG00000025035	Transcript	ENSBTAT00000014437	protein_coding	-	-	-	-	-	rs209160007	-	1	HGNC	HGNC:9446	-
20:39120561	20	39120561	C/T	-2.67093	0.442409	1.70042e-09	8.76944	0.0266623	intron_variant	MODIFIER	PRLR	ENSBTAG00000025035	Transcript	ENSBTAT00000014437	protein_coding	-	-	-	-	-	rs385541212	-	1	HGNC	HGNC:9446	-
20:39121106	20	39121106	C/G	-2.67118	0.442169	1.66072e-09	8.7797	0.0260398	intron_variant	MODIFIER	PRLR	ENSBTAG00000025035	Transcript	ENSBTAT00000014437	protein_coding	-	-	-	-	-	rs385852416	-	1	HGNC	HGNC:9446	-
20:39121191	20	39121191	T/C	-2.37128	0.396315	2.36466e-09	8.62623	0.0370775	intron_variant	MODIFIER	PRLR	ENSBTAG00000025035	Transcript	ENSBTAT00000014437	protein_coding	-	-	-	-	-	rs380545760	-	1	HGNC	HGNC:9446	-
20:39121205	20	39121205	G/A	-2.67542	0.442202	1.56998e-09	8.80411	0.024617	intron_variant	MODIFIER	PRLR	ENSBTAG00000025035	Transcript	ENSBTAT00000014437	protein_coding	-	-	-	-	-	rs378576306	-	1	HGNC	HGNC:9446	-
20:39121228	20	39121228	T/C	-2.67179	0.442442	1.68479e-09	8.77346	0.0264172	intron_variant	MODIFIER	PRLR	ENSBTAG00000025035	Transcript	ENSBTAT00000014437	protein_coding	-	-	-	-	-	rs383372865	-	1	HGNC	HGNC:9446	-
20:39121320	20	39121320	G/A	-2.67021	0.442175	1.68419e-09	8.77361	0.0264079	intron_variant	MODIFIER	PRLR	ENSBTAG00000025035	Transcript	ENSBTAT00000014437	protein_coding	-	-	-	-	-	rs384328761	-	1	HGNC	HGNC:9446	-
20:39121459	20	39121459	A/T	-2.67009	0.442139	1.68185e-09	8.77421	0.0263712	intron_variant	MODIFIER	PRLR	ENSBTAG00000025035	Transcript	ENSBTAT00000014437	protein_coding	-	-	-	-	-	rs211342313	-	1	HGNC	HGNC:9446	-
20:39122574	20	39122574	G/A	-2.67009	0.442197	1.6901e-09	8.77209	0.0265005	intron_variant	MODIFIER	PRLR	ENSBTAG00000025035	Transcript	ENSBTAT00000014437	protein_coding	-	-	-	-	-	rs380146782	-	1	HGNC	HGNC:9446	-
20:39146947	20	39146947	T/A	-2.70418	0.44249	1.07621e-09	8.9681	0.0168748	intergenic_variant	MODIFIER	-	-	-	-	-	-	-	-	-	-	rs380332338	-	-	-	-	-
20:39149842	20	39149842	C/T	-2.75926	0.449805	9.32305e-10	9.03044	0.0146184	intergenic_variant	MODIFIER	-	-	-	-	-	-	-	-	-	-	rs379351339	-	-	-	-	-
20:39153424	20	39153424	A/G	-2.70459	0.442336	1.05601e-09	8.97633	0.0165581	upstream_gene_variant	MODIFIER	AGXT2	ENSBTAG00000007690	Transcript	ENSBTAT00000010113	protein_coding	-	-	-	-	-	rs382566242	3529	1	HGNC	HGNC:14412	-
20:39183141	20	39183141	G/A	-2.69449	0.441103	1.09476e-09	8.96068	0.0171657	intron_variant	MODIFIER	AGXT2	ENSBTAG00000007690	Transcript	ENSBTAT00000010113	protein_coding	-	-	-	-	-	rs380103284	-	1	HGNC	HGNC:14412	-
25:3494706	25	3494706	T/C	1.22314	0.199645	9.78457e-10	9.00946	0.0153421	splice_region_variant,intron_variant	LOW	GLIS2	ENSBTAG00000009199	Transcript	ENSBTAT00000012119	protein_coding	-	-	-	-	-	rs379968030	-	1	HGNC	HGNC:29450	-
25:3497420	25	3497420	T/C	1.21598	0.195142	5.07301e-10	9.29473	0.00795441	downstream_gene_variant	MODIFIER	PAM16	ENSBTAG00000009200	Transcript	ENSBTAT00000012120	protein_coding	-	-	-	-	-	rs109691345	2455	-1	HGNC	HGNC:29679	-
25:3497420	25	3497420	T/C	1.21598	0.195142	5.07301e-10	9.29473	0.00795441	downstream_gene_variant	MODIFIER	GLIS2	ENSBTAG00000009199	Transcript	ENSBTAT00000012119	protein_coding	-	-	-	-	-	rs109691345	170	1	HGNC	HGNC:29450	-
25:3498960	25	3498960	A/G	1.22507	0.196353	4.82558e-10	9.31645	0.00756644	downstream_gene_variant	MODIFIER	PAM16	ENSBTAG00000009200	Transcript	ENSBTAT00000012120	protein_coding	-	-	-	-	-	rs110749311	915	-1	HGNC	HGNC:29679	-
25:3498960	25	3498960	A/G	1.22507	0.196353	4.82558e-10	9.31645	0.00756644	downstream_gene_variant	MODIFIER	GLIS2	ENSBTAG00000009199	Transcript	ENSBTAT00000012119	protein_coding	-	-	-	-	-	rs110749311	1710	1	HGNC	HGNC:29450	-
25:3502180	25	3502180	T/G	1.21712	0.195833	5.61733e-10	9.25047	0.00880789	intron_variant	MODIFIER	PAM16	ENSBTAG00000009200	Transcript	ENSBTAT00000012120	protein_coding	-	-	-	-	-	rs110680693	-	-1	HGNC	HGNC:29679	-
25:3502180	25	3502180	T/G	1.21712	0.195833	5.61733e-10	9.25047	0.00880789	downstream_gene_variant	MODIFIER	GLIS2	ENSBTAG00000009199	Transcript	ENSBTAT00000012119	protein_coding	-	-	-	-	-	rs110680693	4930	1	HGNC	HGNC:29450	-
25:3503432	25	3503432	A/G	1.20829	0.194336	5.53083e-10	9.25721	0.00867226	downstream_gene_variant	MODIFIER	-	ENSBTAG00000009201	Transcript	ENSBTAT00000012121	protein_coding	-	-	-	-	-	rs109947308	4848	-1	-	-	-
25:3503432	25	3503432	A/G	1.20829	0.194336	5.53083e-10	9.25721	0.00867226	intron_variant	MODIFIER	PAM16	ENSBTAG00000009200	Transcript	ENSBTAT00000012120	protein_coding	-	-	-	-	-	rs109947308	-	-1	HGNC	HGNC:29679	-
25:3503671	25	3503671	T/C	1.20824	0.194336	5.54182e-10	9.25635	0.00868949	downstream_gene_variant	MODIFIER	-	ENSBTAG00000009201	Transcript	ENSBTAT00000012121	protein_coding	-	-	-	-	-	rs109399319	4609	-1	-	-	-
25:3503671	25	3503671	T/C	1.20824	0.194336	5.54182e-10	9.25635	0.00868949	intron_variant	MODIFIER	PAM16	ENSBTAG00000009200	Transcript	ENSBTAT00000012120	protein_coding	-	-	-	-	-	rs109399319	-	-1	HGNC	HGNC:29679	-
25:3504543	25	3504543	T/C	1.20817	0.194336	5.55315e-10	9.25546	0.00870726	downstream_gene_variant	MODIFIER	-	ENSBTAG00000009201	Transcript	ENSBTAT00000012121	protein_coding	-	-	-	-	-	rs110566534	3737	-1	-	-	-
25:3504543	25	3504543	T/C	1.20817	0.194336	5.55315e-10	9.25546	0.00870726	intron_variant	MODIFIER	PAM16	ENSBTAG00000009200	Transcript	ENSBTAT00000012120	protein_coding	-	-	-	-	-	rs110566534	-	-1	HGNC	HGNC:29679	-
25:3505110	25	3505110	A/C	1.20817	0.194336	5.55315e-10	9.25546	0.00870726	downstream_gene_variant	MODIFIER	-	ENSBTAG00000009201	Transcript	ENSBTAT00000012121	protein_coding	-	-	-	-	-	rs132791245	3170	-1	-	-	-
25:3505110	25	3505110	A/C	1.20817	0.194336	5.55315e-10	9.25546	0.00870726	intron_variant	MODIFIER	PAM16	ENSBTAG00000009200	Transcript	ENSBTAT00000012120	protein_coding	-	-	-	-	-	rs132791245	-	-1	HGNC	HGNC:29679	-
25:3507307	25	3507307	A/C	1.20796	0.196624	8.80564e-10	9.05524	0.0138071	downstream_gene_variant	MODIFIER	-	ENSBTAG00000009201	Transcript	ENSBTAT00000012121	protein_coding	-	-	-	-	-	rs109427595	973	-1	-	-	-
25:3507307	25	3507307	A/C	1.20796	0.196624	8.80564e-10	9.05524	0.0138071	upstream_gene_variant	MODIFIER	PAM16	ENSBTAG00000009200	Transcript	ENSBTAT00000012120	protein_coding	-	-	-	-	-	rs109427595	1413	-1	HGNC	HGNC:29679	-
25:3513347	25	3513347	A/G	1.20924	0.194601	5.65993e-10	9.24719	0.00887469	intron_variant	MODIFIER	-	ENSBTAG00000009201	Transcript	ENSBTAT00000012121	protein_coding	-	-	-	-	-	rs109852141	-	-1	-	-	-
25:3513647	25	3513647	T/C	1.20789	0.196639	8.85013e-10	9.05305	0.0138769	intron_variant	MODIFIER	-	ENSBTAG00000009201	Transcript	ENSBTAT00000012121	protein_coding	-	-	-	-	-	rs110779058	-	-1	-	-	-
25:3515949	25	3515949	A/G	1.20818	0.194336	5.55295e-10	9.25548	0.00870694	intron_variant	MODIFIER	-	ENSBTAG00000009201	Transcript	ENSBTAT00000012121	protein_coding	-	-	-	-	-	rs109256236	-	-1	-	-	-
25:3516671	25	3516671	T/C	1.23015	0.197582	5.24249e-10	9.28046	0.00822015	upstream_gene_variant	MODIFIER	VASN	ENSBTAG00000046339	Transcript	ENSBTAT00000063699	protein_coding	-	-	-	-	-	rs110628865	4849	1	EntrezGene	-	-
25:3516671	25	3516671	T/C	1.23015	0.197582	5.24249e-10	9.28046	0.00822015	intron_variant	MODIFIER	-	ENSBTAG00000009201	Transcript	ENSBTAT00000012121	protein_coding	-	-	-	-	-	rs110628865	-	-1	-	-	-
5:112343204	5	112343204	C/T	1.43682	0.239032	1.9972e-09	8.69958	0.0313158	intron_variant	MODIFIER	MKL1	ENSBTAG00000002630	Transcript	ENSBTAT00000003407	protein_coding	-	-	-	-	-	rs383553819	-	-1	HGNC	HGNC:14334	-
5:112450860	5	112450860	C/T	-1.39047	0.232816	2.52722e-09	8.59736	0.0396264	intergenic_variant	MODIFIER	-	-	-	-	-	-	-	-	-	-	rs109041054	-	-	-	-	-
14:1732068	14	1732068	R/D	6.04464	0.497616	2.09044e-33	32.6798	3.27779e-26	intron_variant	MODIFIER	CPSF1	ENSBTAG00000008355	Transcript	ENSBTAT00000011004	protein_coding	-	-	-	-	-	-	-	1	HGNC	HGNC:2324	-
14:1805792	14	1805792	R/D	6.16004	0.506724	1.87041e-33	32.7281	2.93278e-26	downstream_gene_variant	MODIFIER	DGAT1	ENSBTAG00000026356	Transcript	ENSBTAT00000037423	protein_coding	-	-	-	-	-	-	1230	1	EntrezGene	-	-
14:1805792	14	1805792	R/D	6.16004	0.506724	1.87041e-33	32.7281	2.93278e-26	downstream_gene_variant	MODIFIER	HSF1	ENSBTAG00000020751	Transcript	ENSBTAT00000027654	protein_coding	-	-	-	-	-	-	289	-1	HGNC	HGNC:5224	-
14:2033932	14	2033932	R/D	4.56949	0.71854	2.23713e-10	9.65031	0.00350779	downstream_gene_variant	MODIFIER	PARP10	ENSBTAG00000009677	Transcript	ENSBTAT00000012765	protein_coding	-	-	-	-	-	-	2546	1	HGNC	HGNC:25895	-
14:2036251	14	2036251	R/D	4.55408	0.717919	2.47949e-10	9.60564	0.00388781	downstream_gene_variant	MODIFIER	PARP10	ENSBTAG00000009677	Transcript	ENSBTAT00000012765	protein_coding	-	-	-	-	-	-	4865	1	HGNC	HGNC:25895	-
14:2045830	14	2045830	R/D	4.80496	0.758896	2.67722e-10	9.57232	0.00419784	intergenic_variant	MODIFIER	-	-	-	-	-	-	-	-	-	-	-	-	-	-	-	-
14:2867788	14	2867788	R/D	3.74547	0.589694	2.35354e-10	9.62828	0.00369031	intergenic_variant	MODIFIER	-	-	-	-	-	-	-	-	-	-	-	-	-	-	-	-
14:2923391	14	2923391	R/D	2.62781	0.375046	2.82276e-12	11.5493	4.42604e-05	intron_variant	MODIFIER	-	ENSBTAG00000026340	Transcript	ENSBTAT00000037390	protein_coding	-	-	-	-	-	-	-	1	-	-	-
20:30531224	20	30531224	R/D	-3.04979	0.488013	4.52136e-10	9.34473	0.00708943	intergenic_variant	MODIFIER	-	-	-	-	-	-	-	-	-	-	-	-	-	-	-	-
20:31852050	20	31852050	R/D	-2.83242	0.454509	5.05435e-10	9.29633	0.00792515	intergenic_variant	MODIFIER	-	-	-	-	-	-	-	-	-	-	-	-	-	-	-	-
25:2669704	25	2669704	R/D	-2.85522	0.460392	6.11287e-10	9.21375	0.0095849	intergenic_variant	MODIFIER	-	-	-	-	-	-	-	-	-	-	rs209691835	-	-	-	-	-
