# Supplementary material for: Genome-wide association analysis of milk yield traits in Nordic Red Cattle using imputed whole genome sequence variants
Source: BMC Genet. 2016 Mar 22;17:55. doi: 10.1186/s12863-016-0363-8 (PMC4804490; doi:10.1186/s12863-016-0363-8)
Supplement: Additional file 4: — SNPs with Bonferroni corrected p-values higher than 0.05 (−log10(p) ≥ 8.50) for the protein yield. Columns on table: SNP = marker name, CHR, position on bp, alleles, Beta = variation effect, SE = standard error for effect, P = p-value, minuslog10 = (−log10(p)-values), Bonferroni corrected p-value. For the rest of the columns, see explanation from http://www.ensembl.org/common/Help/Glossary?db=core. (XLSX 30 kb) [file 12863_2016_363_MOESM4_ESM.xlsx]

## Sheet: Taul1
SNP	CHR	position	alleles	Beta	SE	P	minuslog10	Bonf. Corrected P	Consequence	IMPACT	SYMBOL	Gene	Feature_type	Feature	BIOTYPE	cDNA_position	CDS_position	Protein_position	Amino_acids	Codons	Existing_variation	DISTANCE	STRAND	SYMBOL_SOURCE	HGNC_ID	SIFT
25:3498960	25	3498960	A/G	1.42701	0.202228	1.9826e-12	11.7028	3.10869e-05	downstream_gene_variant	MODIFIER	PAM16	ENSBTAG00000009200	Transcript	ENSBTAT00000012120	protein_coding	-	-	-	-	-	rs110749311	915	-1	HGNC	HGNC:29679	-
25:3498960	25	3498960	A/G	1.42701	0.202228	1.9826e-12	11.7028	3.10869e-05	downstream_gene_variant	MODIFIER	GLIS2	ENSBTAG00000009199	Transcript	ENSBTAT00000012119	protein_coding	-	-	-	-	-	rs110749311	1710	1	HGNC	HGNC:29450	-
25:3497420	25	3497420	T/C	1.41587	0.200983	2.15478e-12	11.6666	3.37866e-05	downstream_gene_variant	MODIFIER	PAM16	ENSBTAG00000009200	Transcript	ENSBTAT00000012120	protein_coding	-	-	-	-	-	rs109691345	2455	-1	HGNC	HGNC:29679	-
25:3497420	25	3497420	T/C	1.41587	0.200983	2.15478e-12	11.6666	3.37866e-05	downstream_gene_variant	MODIFIER	GLIS2	ENSBTAG00000009199	Transcript	ENSBTAT00000012119	protein_coding	-	-	-	-	-	rs109691345	170	1	HGNC	HGNC:29450	-
25:3503432	25	3503432	A/G	1.40827	0.200153	2.29291e-12	11.6396	3.59524e-05	downstream_gene_variant	MODIFIER	-	ENSBTAG00000009201	Transcript	ENSBTAT00000012121	protein_coding	-	-	-	-	-	rs109947308	4848	-1	-	-	-
25:3503432	25	3503432	A/G	1.40827	0.200153	2.29291e-12	11.6396	3.59524e-05	intron_variant	MODIFIER	PAM16	ENSBTAG00000009200	Transcript	ENSBTAT00000012120	protein_coding	-	-	-	-	-	rs109947308	-	-1	HGNC	HGNC:29679	-
25:3503671	25	3503671	T/C	1.40821	0.200153	2.29828e-12	11.6386	3.60367e-05	downstream_gene_variant	MODIFIER	-	ENSBTAG00000009201	Transcript	ENSBTAT00000012121	protein_coding	-	-	-	-	-	rs109399319	4609	-1	-	-	-
25:3503671	25	3503671	T/C	1.40821	0.200153	2.29828e-12	11.6386	3.60367e-05	intron_variant	MODIFIER	PAM16	ENSBTAG00000009200	Transcript	ENSBTAT00000012120	protein_coding	-	-	-	-	-	rs109399319	-	-1	HGNC	HGNC:29679	-
25:3515949	25	3515949	A/G	1.40814	0.200153	2.30381e-12	11.6376	3.61234e-05	intron_variant	MODIFIER	-	ENSBTAG00000009201	Transcript	ENSBTAT00000012121	protein_coding	-	-	-	-	-	rs109256236	-	-1	-	-	-
25:3504543	25	3504543	T/C	1.40814	0.200153	2.30382e-12	11.6376	3.61236e-05	downstream_gene_variant	MODIFIER	-	ENSBTAG00000009201	Transcript	ENSBTAT00000012121	protein_coding	-	-	-	-	-	rs110566534	3737	-1	-	-	-
25:3504543	25	3504543	T/C	1.40814	0.200153	2.30382e-12	11.6376	3.61236e-05	intron_variant	MODIFIER	PAM16	ENSBTAG00000009200	Transcript	ENSBTAT00000012120	protein_coding	-	-	-	-	-	rs110566534	-	-1	HGNC	HGNC:29679	-
25:3505110	25	3505110	A/C	1.40814	0.200153	2.30382e-12	11.6376	3.61236e-05	downstream_gene_variant	MODIFIER	-	ENSBTAG00000009201	Transcript	ENSBTAT00000012121	protein_coding	-	-	-	-	-	rs132791245	3170	-1	-	-	-
25:3505110	25	3505110	A/C	1.40814	0.200153	2.30382e-12	11.6376	3.61236e-05	intron_variant	MODIFIER	PAM16	ENSBTAG00000009200	Transcript	ENSBTAT00000012120	protein_coding	-	-	-	-	-	rs132791245	-	-1	HGNC	HGNC:29679	-
25:3513347	25	3513347	A/G	1.4099	0.200425	2.31616e-12	11.6352	3.6317e-05	intron_variant	MODIFIER	-	ENSBTAG00000009201	Transcript	ENSBTAT00000012121	protein_coding	-	-	-	-	-	rs109852141	-	-1	-	-	-
25:3502180	25	3502180	T/G	1.41569	0.201686	2.58139e-12	11.5881	4.04758e-05	intron_variant	MODIFIER	PAM16	ENSBTAG00000009200	Transcript	ENSBTAT00000012120	protein_coding	-	-	-	-	-	rs110680693	-	-1	HGNC	HGNC:29679	-
25:3502180	25	3502180	T/G	1.41569	0.201686	2.58139e-12	11.5881	4.04758e-05	downstream_gene_variant	MODIFIER	GLIS2	ENSBTAG00000009199	Transcript	ENSBTAT00000012119	protein_coding	-	-	-	-	-	rs110680693	4930	1	HGNC	HGNC:29450	-
25:3516671	25	3516671	T/C	1.40182	0.203448	6.3763e-12	11.1954	9.99794e-05	upstream_gene_variant	MODIFIER	VASN	ENSBTAG00000046339	Transcript	ENSBTAT00000063699	protein_coding	-	-	-	-	-	rs110628865	4849	1	EntrezGene	-	-
25:3516671	25	3516671	T/C	1.40182	0.203448	6.3763e-12	11.1954	9.99794e-05	intron_variant	MODIFIER	-	ENSBTAG00000009201	Transcript	ENSBTAT00000012121	protein_coding	-	-	-	-	-	rs110628865	-	-1	-	-	-
25:3507307	25	3507307	A/C	1.39129	0.202471	7.26361e-12	11.1388	0.000113892	downstream_gene_variant	MODIFIER	-	ENSBTAG00000009201	Transcript	ENSBTAT00000012121	protein_coding	-	-	-	-	-	rs109427595	973	-1	-	-	-
25:3507307	25	3507307	A/C	1.39129	0.202471	7.26361e-12	11.1388	0.000113892	upstream_gene_variant	MODIFIER	PAM16	ENSBTAG00000009200	Transcript	ENSBTAT00000012120	protein_coding	-	-	-	-	-	rs109427595	1413	-1	HGNC	HGNC:29679	-
25:3513647	25	3513647	T/C	1.39127	0.202486	7.2954e-12	11.137	0.000114391	intron_variant	MODIFIER	-	ENSBTAG00000009201	Transcript	ENSBTAT00000012121	protein_coding	-	-	-	-	-	rs110779058	-	-1	-	-	-
25:3494706	25	3494706	T/C	1.40155	0.205661	1.07483e-11	10.9687	0.000168531	splice_region_variant,intron_variant	LOW	GLIS2	ENSBTAG00000009199	Transcript	ENSBTAT00000012119	protein_coding	-	-	-	-	-	rs379968030	-	1	HGNC	HGNC:29450	-
25:1103856	25	1103856	A/C	1.69398	0.250275	1.47704e-11	10.8306	0.000231598	intron_variant	MODIFIER	UNKL	ENSBTAG00000014126	Transcript	ENSBTAT00000018773	protein_coding	-	-	-	-	-	rs136085792	-	-1	HGNC	HGNC:14184	-
25:1103797	25	1103797	G/A	1.69405	0.25029	1.47851e-11	10.8302	0.000231828	intron_variant	MODIFIER	UNKL	ENSBTAG00000014126	Transcript	ENSBTAT00000018773	protein_coding	-	-	-	-	-	rs108956293	-	-1	HGNC	HGNC:14184	-
25:1103946	25	1103946	A/G	1.68859	0.249689	1.53579e-11	10.8137	0.00024081	intron_variant	MODIFIER	UNKL	ENSBTAG00000014126	Transcript	ENSBTAT00000018773	protein_coding	-	-	-	-	-	rs133636793	-	-1	HGNC	HGNC:14184	-
25:3376844	25	3376844	C/T	-1.39197	0.214987	1.05714e-10	9.97587	0.00165759	downstream_gene_variant	MODIFIER	-	ENSBTAG00000026400	Transcript	ENSBTAT00000037519	pseudogene	-	-	-	-	-	rs109768325	2747	1	-	-	-
25:3412313	25	3412313	G/A	-1.38913	0.214666	1.08193e-10	9.9658	0.00169645	intergenic_variant	MODIFIER	-	-	-	-	-	-	-	-	-	-	rs110823257	-	-	-	-	-
25:3435624	25	3435624	T/G	-1.38893	0.214852	1.12911e-10	9.94726	0.00177043	downstream_gene_variant	MODIFIER	TFAP4	ENSBTAG00000033174	Transcript	ENSBTAT00000047117	protein_coding	-	-	-	-	-	rs109092768	3301	-1	HGNC	HGNC:11745	-
25:3497319	25	3497319	C/T	1.27989	0.201879	2.53669e-10	9.59573	0.00397749	downstream_gene_variant	MODIFIER	PAM16	ENSBTAG00000009200	Transcript	ENSBTAT00000012120	protein_coding	-	-	-	-	-	rs133770356	2556	-1	HGNC	HGNC:29679	-
25:3497319	25	3497319	C/T	1.27989	0.201879	2.53669e-10	9.59573	0.00397749	downstream_gene_variant	MODIFIER	GLIS2	ENSBTAG00000009199	Transcript	ENSBTAT00000012119	protein_coding	-	-	-	-	-	rs133770356	69	1	HGNC	HGNC:29450	-
25:298901	25	298901	G/C	-1.3767	0.220067	4.34019e-10	9.36249	0.00680535	intron_variant	MODIFIER	RGS11	ENSBTAG00000016574	Transcript	ENSBTAT00000022048	protein_coding	-	-	-	-	-	rs132704315	-	-1	HGNC	HGNC:9993	-
25:299136	25	299136	C/A	-1.37053	0.219214	4.44712e-10	9.35192	0.00697302	intron_variant	MODIFIER	RGS11	ENSBTAG00000016574	Transcript	ENSBTAT00000022048	protein_coding	-	-	-	-	-	rs109726560	-	-1	HGNC	HGNC:9993	-
25:298997	25	298997	A/G	-1.37226	0.219864	4.75551e-10	9.3228	0.00745657	intron_variant	MODIFIER	RGS11	ENSBTAG00000016574	Transcript	ENSBTAT00000022048	protein_coding	-	-	-	-	-	rs109835179	-	-1	HGNC	HGNC:9993	-
25:1101428	25	1101428	T/A	1.88931	0.302715	4.7622e-10	9.32219	0.00746705	intron_variant	MODIFIER	UNKL	ENSBTAG00000014126	Transcript	ENSBTAT00000018773	protein_coding	-	-	-	-	-	rs472811241	-	-1	HGNC	HGNC:14184	-
25:296195	25	296195	A/G	-1.37026	0.222142	7.53558e-10	9.12288	0.0118157	intron_variant	MODIFIER	RGS11	ENSBTAG00000016574	Transcript	ENSBTAT00000022048	protein_coding	-	-	-	-	-	rs132685949	-	-1	HGNC	HGNC:9993	-
25:3329108	25	3329108	G/A	-1.24208	0.202492	9.3439e-10	9.02947	0.0146511	intron_variant	MODIFIER	ADCY9	ENSBTAG00000016629	Transcript	ENSBTAT00000022120	protein_coding	-	-	-	-	-	rs110189808	-	-1	HGNC	HGNC:240	-
25:3331908	25	3331908	A/T	-1.24191	0.202506	9.41875e-10	9.02601	0.0147685	intron_variant	MODIFIER	ADCY9	ENSBTAG00000016629	Transcript	ENSBTAT00000022120	protein_coding	-	-	-	-	-	rs109399603	-	-1	HGNC	HGNC:240	-
25:3323108	25	3323108	G/C	-1.23573	0.202576	1.15374e-09	8.93789	0.0180905	intron_variant	MODIFIER	ADCY9	ENSBTAG00000016629	Transcript	ENSBTAT00000022120	protein_coding	-	-	-	-	-	rs109830745	-	-1	HGNC	HGNC:240	-
25:294674	25	294674	C/G	-1.32789	0.21786	1.1894e-09	8.92467	0.0186496	downstream_gene_variant	MODIFIER	-	ENSBTAG00000016571	Transcript	ENSBTAT00000022045	protein_coding	-	-	-	-	-	rs136454346	3835	1	-	-	-
25:294674	25	294674	C/G	-1.32789	0.21786	1.1894e-09	8.92467	0.0186496	intron_variant	MODIFIER	RGS11	ENSBTAG00000016574	Transcript	ENSBTAT00000022048	protein_coding	-	-	-	-	-	rs136454346	-	-1	HGNC	HGNC:9993	-
25:300317	25	300317	A/T	-1.36798	0.224464	1.19468e-09	8.92275	0.0187324	upstream_gene_variant	MODIFIER	RGS11	ENSBTAG00000016574	Transcript	ENSBTAT00000022048	protein_coding	-	-	-	-	-	rs109814083	1037	-1	HGNC	HGNC:9993	-
25:300548	25	300548	G/A	-1.43005	0.234655	1.19591e-09	8.9223	0.0187517	upstream_gene_variant	MODIFIER	RGS11	ENSBTAG00000016574	Transcript	ENSBTAT00000022048	protein_coding	-	-	-	-	-	rs109374725	1268	-1	HGNC	HGNC:9993	-
25:2824924	25	2824924	G/A	-1.19113	0.195571	1.22395e-09	8.91224	0.0191914	intergenic_variant	MODIFIER	-	-	-	-	-	-	-	-	-	-	rs110153786	-	-	-	-	-
25:1355046	25	1355046	T/C	1.26825	0.208338	1.24752e-09	8.90395	0.0195609	downstream_gene_variant	MODIFIER	EME2	ENSBTAG00000016553	Transcript	ENSBTAT00000066331	protein_coding	-	-	-	-	-	rs110389190	1577	1	HGNC	HGNC:27289	-
25:1355046	25	1355046	T/C	1.26825	0.208338	1.24752e-09	8.90395	0.0195609	synonymous_variant	LOW	SPSB3	ENSBTAG00000016558	Transcript	ENSBTAT00000022024	protein_coding	1024	978	326	S	tcA/tcG	rs110389190	-	-1	Uniprot_gn	-	-
25:1355046	25	1355046	T/C	1.26825	0.208338	1.24752e-09	8.90395	0.0195609	downstream_gene_variant	MODIFIER	EME2	ENSBTAG00000016553	Transcript	ENSBTAT00000022021	protein_coding	-	-	-	-	-	rs110389190	985	1	HGNC	HGNC:27289	-
25:1355046	25	1355046	T/C	1.26825	0.208338	1.24752e-09	8.90395	0.0195609	upstream_gene_variant	MODIFIER	MRPS34	ENSBTAG00000026415	Transcript	ENSBTAT00000037541	protein_coding	-	-	-	-	-	rs110389190	3901	-1	HGNC	HGNC:16618	-
25:1355046	25	1355046	T/C	1.26825	0.208338	1.24752e-09	8.90395	0.0195609	downstream_gene_variant	MODIFIER	EME2	ENSBTAG00000016553	Transcript	ENSBTAT00000063538	protein_coding	-	-	-	-	-	rs110389190	985	1	HGNC	HGNC:27289	-
25:1098756	25	1098756	C/A	-1.26981	0.208847	1.3055e-09	8.88422	0.02047	intron_variant	MODIFIER	UNKL	ENSBTAG00000014126	Transcript	ENSBTAT00000018773	protein_coding	-	-	-	-	-	rs109344138	-	-1	HGNC	HGNC:14184	-
5:112450860	5	112450860	C/T	-1.47254	0.242242	1.31613e-09	8.8807	0.0206367	intergenic_variant	MODIFIER	-	-	-	-	-	-	-	-	-	-	rs109041054	-	-	-	-	-
25:3430444	25	3430444	A/C	-1.24697	0.205408	1.38388e-09	8.8589	0.0216991	intergenic_variant	MODIFIER	-	-	-	-	-	-	-	-	-	-	rs382192916	-	-	-	-	-
25:3430456	25	3430456	T/C	-1.24748	0.205501	1.38597e-09	8.85825	0.0217317	intergenic_variant	MODIFIER	-	-	-	-	-	-	-	-	-	-	rs384281047	-	-	-	-	-
25:3417499	25	3417499	A/T	-1.24397	0.204942	1.3908e-09	8.85674	0.0218075	intergenic_variant	MODIFIER	-	-	-	-	-	-	-	-	-	-	rs110818787	-	-	-	-	-
25:3400638	25	3400638	G/A	-1.24387	0.20494	1.39445e-09	8.8556	0.0218647	synonymous_variant	LOW	SRL	ENSBTAG00000001078	Transcript	ENSBTAT00000001429	protein_coding	1374	1374	458	N	aaC/aaT	rs110029807	-	-1	HGNC	HGNC:11295	-
25:3422015	25	3422015	G/T	-1.24384	0.20495	1.39823e-09	8.85442	0.0219241	intergenic_variant	MODIFIER	-	-	-	-	-	-	-	-	-	-	rs110287684	-	-	-	-	-
25:3307431	25	3307431	C/T	-1.22835	0.202425	1.40532e-09	8.85223	0.0220351	intron_variant	MODIFIER	ADCY9	ENSBTAG00000016629	Transcript	ENSBTAT00000022120	protein_coding	-	-	-	-	-	rs110653342	-	-1	HGNC	HGNC:240	-
25:3432132	25	3432132	G/C	-1.24419	0.205125	1.4285e-09	8.84512	0.0223987	intergenic_variant	MODIFIER	-	-	-	-	-	-	-	-	-	-	rs110424189	-	-	-	-	-
25:300408	25	300408	G/A	-1.45661	0.240165	1.43267e-09	8.84385	0.022464	upstream_gene_variant	MODIFIER	RGS11	ENSBTAG00000016574	Transcript	ENSBTAT00000022048	protein_coding	-	-	-	-	-	rs133066022	1128	-1	HGNC	HGNC:9993	-
25:3309203	25	3309203	C/T	-1.2276	0.202413	1.4347e-09	8.84324	0.0224959	intron_variant	MODIFIER	ADCY9	ENSBTAG00000016629	Transcript	ENSBTAT00000022120	protein_coding	-	-	-	-	-	rs110005332	-	-1	HGNC	HGNC:240	-
25:3309645	25	3309645	G/A	-1.22769	0.202429	1.43501e-09	8.84315	0.0225007	intron_variant	MODIFIER	ADCY9	ENSBTAG00000016629	Transcript	ENSBTAT00000022120	protein_coding	-	-	-	-	-	rs109474905	-	-1	HGNC	HGNC:240	-
25:3309008	25	3309008	G/A	-1.22757	0.20241	1.43517e-09	8.8431	0.0225033	intron_variant	MODIFIER	ADCY9	ENSBTAG00000016629	Transcript	ENSBTAT00000022120	protein_coding	-	-	-	-	-	rs135786303	-	-1	HGNC	HGNC:240	-
25:3306363	25	3306363	G/A	-1.22757	0.20241	1.43519e-09	8.84309	0.0225035	intron_variant	MODIFIER	ADCY9	ENSBTAG00000016629	Transcript	ENSBTAT00000022120	protein_coding	-	-	-	-	-	rs109911259	-	-1	HGNC	HGNC:240	-
25:3309970	25	3309970	C/T	-1.22855	0.202623	1.44886e-09	8.83897	0.0227178	intron_variant	MODIFIER	ADCY9	ENSBTAG00000016629	Transcript	ENSBTAT00000022120	protein_coding	-	-	-	-	-	rs134465224	-	-1	HGNC	HGNC:240	-
25:3418813	25	3418813	T/A	-1.24321	0.205058	1.45332e-09	8.83764	0.0227878	intergenic_variant	MODIFIER	-	-	-	-	-	-	-	-	-	-	rs110423384	-	-	-	-	-
25:3398211	25	3398211	T/C	-1.24263	0.205055	1.47815e-09	8.83028	0.0231772	intron_variant	MODIFIER	SRL	ENSBTAG00000001078	Transcript	ENSBTAT00000001429	protein_coding	-	-	-	-	-	rs110725374	-	-1	HGNC	HGNC:11295	-
25:2153718	25	2153718	T/C	-1.25322	0.207918	1.80535e-09	8.74344	0.0283077	intergenic_variant	MODIFIER	-	-	-	-	-	-	-	-	-	-	rs208353248	-	-	-	-	-
25:1534991	25	1534991	C/A	-1.26222	0.20948	1.82724e-09	8.7382	0.0286508	downstream_gene_variant	MODIFIER	NOXO1	ENSBTAG00000020369	Transcript	ENSBTAT00000047285	protein_coding	-	-	-	-	-	rs109450082	1106	-1	HGNC	HGNC:19404	-
25:1534991	25	1534991	C/A	-1.26222	0.20948	1.82724e-09	8.7382	0.0286508	intron_variant	MODIFIER	TBL3	ENSBTAG00000020366	Transcript	ENSBTAT00000027147	protein_coding	-	-	-	-	-	rs109450082	-	1	EntrezGene	-	-
25:1533073	25	1533073	G/A	-1.26215	0.209479	1.83095e-09	8.73732	0.028709	downstream_gene_variant	MODIFIER	RNF151	ENSBTAG00000009536	Transcript	ENSBTAT00000047302	protein_coding	-	-	-	-	-	rs110210573	4715	1	Uniprot_gn	-	-
25:1533073	25	1533073	G/A	-1.26215	0.209479	1.83095e-09	8.73732	0.028709	downstream_gene_variant	MODIFIER	NOXO1	ENSBTAG00000020369	Transcript	ENSBTAT00000047285	protein_coding	-	-	-	-	-	rs110210573	3024	-1	HGNC	HGNC:19404	-
25:1533073	25	1533073	G/A	-1.26215	0.209479	1.83095e-09	8.73732	0.028709	intron_variant	MODIFIER	TBL3	ENSBTAG00000020366	Transcript	ENSBTAT00000027147	protein_coding	-	-	-	-	-	rs110210573	-	1	EntrezGene	-	-
25:1533009	25	1533009	G/A	-1.26216	0.209488	1.83345e-09	8.73673	0.0287482	downstream_gene_variant	MODIFIER	RNF151	ENSBTAG00000009536	Transcript	ENSBTAT00000047302	protein_coding	-	-	-	-	-	rs110162973	4651	1	Uniprot_gn	-	-
25:1533009	25	1533009	G/A	-1.26216	0.209488	1.83345e-09	8.73673	0.0287482	downstream_gene_variant	MODIFIER	NOXO1	ENSBTAG00000020369	Transcript	ENSBTAT00000047285	protein_coding	-	-	-	-	-	rs110162973	3088	-1	HGNC	HGNC:19404	-
25:1533009	25	1533009	G/A	-1.26216	0.209488	1.83345e-09	8.73673	0.0287482	missense_variant	MODERATE	TBL3	ENSBTAG00000020366	Transcript	ENSBTAT00000027147	protein_coding	1041	965	322	R/H	cGc/cAc	rs110162973	-	1	EntrezGene	-	-
25:1530261	25	1530261	T/C	-1.26183	0.209475	1.84678e-09	8.73358	0.0289573	downstream_gene_variant	MODIFIER	RNF151	ENSBTAG00000009536	Transcript	ENSBTAT00000047302	protein_coding	-	-	-	-	-	rs109060533	1903	1	Uniprot_gn	-	-
25:1530261	25	1530261	T/C	-1.26183	0.209475	1.84678e-09	8.73358	0.0289573	intron_variant	MODIFIER	TBL3	ENSBTAG00000020366	Transcript	ENSBTAT00000027147	protein_coding	-	-	-	-	-	rs109060533	-	1	EntrezGene	-	-
25:1591052	25	1591052	T/C	-1.35976	0.225806	1.86915e-09	8.72835	0.029308	intron_variant	MODIFIER	NTHL1	ENSBTAG00000006272	Transcript	ENSBTAT00000049780	protein_coding	-	-	-	-	-	rs17871928	-	-1	HGNC	HGNC:8028	-
25:1591052	25	1591052	T/C	-1.35976	0.225806	1.86915e-09	8.72835	0.029308	downstream_gene_variant	MODIFIER	SLC9A3R2	ENSBTAG00000013479	Transcript	ENSBTAT00000049790	protein_coding	-	-	-	-	-	rs17871928	1433	1	HGNC	HGNC:11076	-
25:1591052	25	1591052	T/C	-1.35976	0.225806	1.86915e-09	8.72835	0.029308	downstream_gene_variant	MODIFIER	SLC9A3R2	ENSBTAG00000013479	Transcript	ENSBTAT00000065244	protein_coding	-	-	-	-	-	rs17871928	1433	1	HGNC	HGNC:11076	-
25:1527714	25	1527714	T/A	-1.2632	0.209855	1.89684e-09	8.72197	0.0297421	intron_variant	MODIFIER	RNF151	ENSBTAG00000009536	Transcript	ENSBTAT00000047302	protein_coding	-	-	-	-	-	rs133277970	-	1	Uniprot_gn	-	-
25:1527714	25	1527714	T/A	-1.2632	0.209855	1.89684e-09	8.72197	0.0297421	downstream_gene_variant	MODIFIER	ACA64	ENSBTAG00000045327	Transcript	ENSBTAT00000062760	snoRNA	-	-	-	-	-	rs133277970	4617	1	RFAM	-	-
25:1527714	25	1527714	T/A	-1.2632	0.209855	1.89684e-09	8.72197	0.0297421	upstream_gene_variant	MODIFIER	TBL3	ENSBTAG00000020366	Transcript	ENSBTAT00000027147	protein_coding	-	-	-	-	-	rs133277970	2033	1	EntrezGene	-	-
25:1257612	25	1257612	C/T	-1.20348	0.200029	1.93073e-09	8.71428	0.0302736	intron_variant	MODIFIER	CRAMP1L	ENSBTAG00000002202	Transcript	ENSBTAT00000002854	protein_coding	-	-	-	-	-	rs110512749	-	1	HGNC	HGNC:14122	-
25:3442682	25	3442682	G/A	-1.23782	0.205806	1.95456e-09	8.70895	0.0306472	intron_variant	MODIFIER	TFAP4	ENSBTAG00000033174	Transcript	ENSBTAT00000047117	protein_coding	-	-	-	-	-	rs110825148	-	-1	HGNC	HGNC:11745	-
25:1557643	25	1557643	C/T	-1.26284	0.210454	2.12868e-09	8.67189	0.0333774	intron_variant	MODIFIER	ZNF598	ENSBTAG00000001023	Transcript	ENSBTAT00000001356	protein_coding	-	-	-	-	-	rs110469050	-	-1	HGNC	HGNC:28079	-
25:288637	25	288637	A/G	-1.30264	0.217123	2.14166e-09	8.66925	0.0335809	intron_variant	MODIFIER	-	ENSBTAG00000016571	Transcript	ENSBTAT00000022045	protein_coding	-	-	-	-	-	rs133084363	-	1	-	-	-
25:288637	25	288637	A/G	-1.30264	0.217123	2.14166e-09	8.66925	0.0335809	downstream_gene_variant	MODIFIER	RGS11	ENSBTAG00000016574	Transcript	ENSBTAT00000022048	protein_coding	-	-	-	-	-	rs133084363	3687	-1	HGNC	HGNC:9993	-
25:1554857	25	1554857	G/A	-1.26112	0.210421	2.2248e-09	8.65271	0.0348845	missense_variant	MODERATE	ZNF598	ENSBTAG00000001023	Transcript	ENSBTAT00000001356	protein_coding	1105	1105	369	R/W	Cgg/Tgg	rs110750141	-	-1	HGNC	HGNC:28079	-
25:1554857	25	1554857	G/A	-1.26112	0.210421	2.2248e-09	8.65271	0.0348845	downstream_gene_variant	MODIFIER	SYNGR3	ENSBTAG00000008504	Transcript	ENSBTAT00000011211	protein_coding	-	-	-	-	-	rs110750141	4858	1	Uniprot_gn	-	-
25:1556283	25	1556283	G/A	-1.26096	0.21042	2.23461e-09	8.6508	0.0350383	intron_variant	MODIFIER	ZNF598	ENSBTAG00000001023	Transcript	ENSBTAT00000001356	protein_coding	-	-	-	-	-	rs110533467	-	-1	HGNC	HGNC:28079	-
25:1559308	25	1559308	G/A	-1.26083	0.210435	2.24924e-09	8.64796	0.0352677	intron_variant	MODIFIER	ZNF598	ENSBTAG00000001023	Transcript	ENSBTAT00000001356	protein_coding	-	-	-	-	-	rs137851719	-	-1	HGNC	HGNC:28079	-
25:1549182	25	1549182	T/C	-1.26275	0.210782	2.2597e-09	8.64595	0.0354318	downstream_gene_variant	MODIFIER	ZNF598	ENSBTAG00000001023	Transcript	ENSBTAT00000001356	protein_coding	-	-	-	-	-	rs110676077	3076	-1	HGNC	HGNC:28079	-
25:1549182	25	1549182	T/C	-1.26275	0.210782	2.2597e-09	8.64595	0.0354318	3_prime_UTR_variant	MODIFIER	SYNGR3	ENSBTAG00000008504	Transcript	ENSBTAT00000011211	protein_coding	1253	-	-	-	-	rs110676077	-	1	Uniprot_gn	-	-
25:1546556	25	1546556	C/A	-1.26201	0.210699	2.27543e-09	8.64294	0.0356784	intron_variant	MODIFIER	SYNGR3	ENSBTAG00000008504	Transcript	ENSBTAT00000011211	protein_coding	-	-	-	-	-	rs137501066	-	1	Uniprot_gn	-	-
25:1546556	25	1546556	C/A	-1.26201	0.210699	2.27543e-09	8.64294	0.0356784	downstream_gene_variant	MODIFIER	GFER	ENSBTAG00000017631	Transcript	ENSBTAT00000023446	protein_coding	-	-	-	-	-	rs137501066	3368	1	HGNC	HGNC:4236	-
25:1562526	25	1562526	G/A	-1.25758	0.210413	2.46154e-09	8.60879	0.0385965	missense_variant	MODERATE	ZNF598	ENSBTAG00000001023	Transcript	ENSBTAT00000001356	protein_coding	35	35	12	A/V	gCg/gTg	rs211689958	-	-1	HGNC	HGNC:28079	-
25:97206	25	97206	C/T	-1.23222	0.206183	2.46705e-09	8.60782	0.038683	intron_variant	MODIFIER	IL9R	ENSBTAG00000007558	Transcript	ENSBTAT00000009944	protein_coding	-	-	-	-	-	rs109500565	-	-1	HGNC	HGNC:6030	-
25:1094996	25	1094996	A/G	1.79504	0.300437	2.49066e-09	8.60369	0.0390531	synonymous_variant	LOW	UNKL	ENSBTAG00000014126	Transcript	ENSBTAT00000018773	protein_coding	891	891	297	N	aaT/aaC	rs110921114	-	-1	HGNC	HGNC:14184	-
25:1097079	25	1097079	G/A	1.79454	0.300393	2.50298e-09	8.60154	0.0392464	intron_variant	MODIFIER	UNKL	ENSBTAG00000014126	Transcript	ENSBTAT00000018773	protein_coding	-	-	-	-	-	rs209798102	-	-1	HGNC	HGNC:14184	-
25:1097636	25	1097636	C/T	1.79318	0.300219	2.51903e-09	8.59877	0.0394979	intron_variant	MODIFIER	UNKL	ENSBTAG00000014126	Transcript	ENSBTAT00000018773	protein_coding	-	-	-	-	-	rs209077150	-	-1	HGNC	HGNC:14184	-
25:1097457	25	1097457	C/T	1.79622	0.300765	2.53081e-09	8.59674	0.0396827	intron_variant	MODIFIER	UNKL	ENSBTAG00000014126	Transcript	ENSBTAT00000018773	protein_coding	-	-	-	-	-	rs110464959	-	-1	HGNC	HGNC:14184	-
25:1097809	25	1097809	T/C	1.79244	0.300181	2.54554e-09	8.59422	0.0399137	intron_variant	MODIFIER	UNKL	ENSBTAG00000014126	Transcript	ENSBTAT00000018773	protein_coding	-	-	-	-	-	rs209791794	-	-1	HGNC	HGNC:14184	-
25:133973	25	133973	G/T	-1.21803	0.204519	2.79844e-09	8.55308	0.0438792	intron_variant	MODIFIER	RHBDF1	ENSBTAG00000019805	Transcript	ENSBTAT00000026388	protein_coding	-	-	-	-	-	rs109423688	-	-1	HGNC	HGNC:20561	-
25:3369519	25	3369519	C/T	-1.22254	0.205337	2.82903e-09	8.54836	0.0443587	upstream_gene_variant	MODIFIER	-	ENSBTAG00000026400	Transcript	ENSBTAT00000037519	pseudogene	-	-	-	-	-	rs109526699	3606	1	-	-	-
25:3387434	25	3387434	A/C	-1.22083	0.205144	2.87659e-09	8.54112	0.0451045	intergenic_variant	MODIFIER	-	-	-	-	-	-	-	-	-	-	rs110032156	-	-	-	-	-
14:1802667	14	1802667	A/G	3.35436	0.564424	3.02081e-09	8.51988	0.0473658	intron_variant	MODIFIER	DGAT1	ENSBTAG00000026356	Transcript	ENSBTAT00000037423	protein_coding	-	-	-	-	-	-	-	1	EntrezGene	-	-
14:1802667	14	1802667	A/G	3.35436	0.564424	3.02081e-09	8.51988	0.0473658	downstream_gene_variant	MODIFIER	HSF1	ENSBTAG00000020751	Transcript	ENSBTAT00000027654	protein_coding	-	-	-	-	-	-	3414	-1	HGNC	HGNC:5224	-
25:3341301	25	3341301	C/T	-1.21463	0.204479	3.0736e-09	8.51235	0.0481936	intron_variant	MODIFIER	ADCY9	ENSBTAG00000016629	Transcript	ENSBTAT00000022120	protein_coding	-	-	-	-	-	rs110645692	-	-1	HGNC	HGNC:240	-
25:133974	25	133974	C/T	-1.21964	0.205414	3.12364e-09	8.50534	0.0489781	intron_variant	MODIFIER	RHBDF1	ENSBTAG00000019805	Transcript	ENSBTAT00000026388	protein_coding	-	-	-	-	-	rs109569314	-	-1	HGNC	HGNC:20561	-
25:1163853	25	1163853	T/C	-1.2006	0.202216	3.12819e-09	8.50471	0.0490495	upstream_gene_variant	MODIFIER	-	ENSBTAG00000033389	Transcript	ENSBTAT00000049975	pseudogene	-	-	-	-	-	rs110117792	3498	1	-	-	-
25:1163853	25	1163853	T/C	-1.2006	0.202216	3.12819e-09	8.50471	0.0490495	upstream_gene_variant	MODIFIER	PTX4	ENSBTAG00000005148	Transcript	ENSBTAT00000006786	protein_coding	-	-	-	-	-	rs110117792	755	-1	HGNC	HGNC:14171	-
25:3346297	25	3346297	G/A	-1.21364	0.204434	3.13955e-09	8.50313	0.0492277	upstream_gene_variant	MODIFIER	ADCY9	ENSBTAG00000016629	Transcript	ENSBTAT00000022120	protein_coding	-	-	-	-	-	rs110184322	2168	-1	HGNC	HGNC:240	-
25:3347439	25	3347439	C/T	-1.21361	0.204433	3.14273e-09	8.50269	0.0492775	upstream_gene_variant	MODIFIER	ADCY9	ENSBTAG00000016629	Transcript	ENSBTAT00000022120	protein_coding	-	-	-	-	-	rs110760200	3310	-1	HGNC	HGNC:240	-
25:2774369	25	2774369	G/A	-1.28893	0.217123	3.14354e-09	8.50258	0.0492902	intergenic_variant	MODIFIER	-	-	-	-	-	-	-	-	-	-	rs379769203	-	-	-	-	-
23:8581891	23	8581891	R/I	1.56561	0.257051	1.22294e-09	8.9126	0.0191754	intergenic_variant	MODIFIER	-	-	-	-	-	-	-	-	-	-	-	-	-	-	-	-
25:2669704	25	2669704	R/D	-3.1559	0.474654	3.32475e-11	10.4782	0.000521316	intergenic_variant	MODIFIER	-	-	-	-	-	-	-	-	-	-	rs209691835	-	-	-	-	-
