# Supplementary material for: Genome-wide association analysis of milk yield traits in Nordic Red Cattle using imputed whole genome sequence variants
Source: BMC Genet. 2016 Mar 22;17:55. doi: 10.1186/s12863-016-0363-8 (PMC4804490; doi:10.1186/s12863-016-0363-8)
Supplement: Additional file 5: — Significantly associated missense variation listed per trait. (XLSX 26 kb) [file 12863_2016_363_MOESM5_ESM.xlsx]

## Sheet: Taul1
TRAIT	SNP	CHR	position	alleles	Beta	SE	P	minuslog10	Consequence	IMPACT	SYMBOL	Gene	Feature_type	Feature	BIOTYPE	cDNA_position	CDS_position	Protein_position	Amino_acids	Codons	Existing_variation	DISTANCE	STRAND	SIFT	BLOSUM62	Bonf. Corrected P	P FDR	P BH FDR	P BY FDR
PY	25:1533009	25	1533009	G/A	-1.26216	0.209488	1.83345e-09	8.73673	missense_variant	MODERATE	TBL3	ENSBTAG00000020366	Transcript	ENSBTAT00000027147	protein_coding	1041	965	322	R/H	cGc/cAc	rs110162973	-	1	-	0	0.0287482	0.000513361	0.000459118	0.00787162
PY	25:1554857	25	1554857	G/A	-1.26112	0.210421	2.2248e-09	8.65271	missense_variant	MODERATE	ZNF598	ENSBTAG00000001023	Transcript	ENSBTAT00000001356	protein_coding	1105	1105	369	R/W	Cgg/Tgg	rs110750141	-	-1	-	-3	0.0348845	0.000545071	0.000459118	0.00787162
PY	25:1562526	25	1562526	G/A	-1.25758	0.210413	2.46154e-09	8.60879	missense_variant	MODERATE	ZNF598	ENSBTAG00000001023	Transcript	ENSBTAT00000001356	protein_coding	35	35	12	A/V	gCg/gTg	rs211689958	-	-1	-	0	0.0385965	0.00055937	0.000459118	0.00787162
MY	14:1851040	14	1851040	T/C	5.92	0.485948	1.37832e-33	32.8607	missense_variant	MODERATE	MROH1	ENSBTAG00000014458	Transcript	ENSBTAT00000037418	protein_coding	3495	3380	1127	Q/R	cAg/cGg	rs208990941	-	-1	tolerated(0.8)	1	2.16118e-26	4.32236e-27	4.39768e-28	7.53988e-27
MY	14:1808145	14	1808145	A/G	5.97534	0.491615	1.91742e-33	32.7173	missense_variant	MODERATE	HSF1	ENSBTAG00000020751	Transcript	ENSBTAT00000027654	protein_coding	1170	1031	344	V/A	gTt/gCt	rs135258919	-	-1	tolerated(1)	0	3.00649e-26	9.11057e-28	4.39768e-28	7.53988e-27
MY	14:1736599	14	1736599	C/T	5.88241	0.484139	2.0159e-33	32.6955	missense_variant	MODERATE	CPSF1	ENSBTAG00000008355	Transcript	ENSBTAT00000011004	protein_coding	1417	1289	430	T/I	aCc/aTc	rs134432442	-	1	tolerated(0.4)	-1	3.16091e-26	5.96398e-28	4.39768e-28	7.53988e-27
MY	14:1802265	14	1802265	G/A	5.96034	0.490593	2.04026e-33	32.6903	missense_variant	MODERATE	DGAT1	ENSBTAG00000026356	Transcript	ENSBTAT00000037423	protein_coding	781	694	232	A/T	Gcg/Acg	rs109234250	-	1	tolerated(0.56)	0	3.19909e-26	5.51568e-28	4.39768e-28	7.53988e-27
MY	14:1802266	14	1802266	C/A	5.9678	0.49121	2.04119e-33	32.6901	missense_variant	MODERATE	DGAT1	ENSBTAG00000026356	Transcript	ENSBTAT00000037423	protein_coding	782	695	232	A/E	gCg/gAg	rs109326954	-	1	tolerated(0.91)	-1	3.20055e-26	5.33425e-28	4.39768e-28	7.53988e-27
MY	14:1765055	14	1765055	T/C	9.65334	0.854847	3.67773e-29	28.4344	missense_variant	MODERATE	-	ENSBTAG00000000857	Transcript	ENSBTAT00000001142	protein_coding	1250	724	242	K/E	Aag/Gag	rs134364612	-	-1	tolerated(1)	1	5.76662e-22	5.24239e-24	5.24239e-24	8.98812e-23
MY	14:1842678	14	1842678	T/C	4.65679	0.441603	1.10039e-25	24.9585	missense_variant	MODERATE	BOP1	ENSBTAG00000009811	Transcript	ENSBTAT00000012938	protein_coding	1037	1037	346	L/P	cTg/cCg	rs137012347	-	1	tolerated(0.9)	-3	1.72539e-18	1.29729e-20	1.29729e-20	2.22422e-19
MY	14:1920737	14	1920737	C/G	3.93488	0.416449	5.48627e-21	20.2607	missense_variant	MODERATE	KIAA1875	ENSBTAG00000000658	Transcript	ENSBTAT00000000855	protein_coding	583	583	195	E/Q	Gag/Cag	rs132854804	-	-1	tolerated(0.61)	2	8.60239e-14	5.69694e-16	5.69694e-16	9.76747e-15
MY	14:1611832	14	1611832	C/G	5.84099	0.671258	4.59615e-18	17.3376	missense_variant	MODERATE	LRRC14	ENSBTAG00000004969	Transcript	ENSBTAT00000006542	protein_coding	469	300	100	E/D	gaG/gaC	rs381708243	-	-1	tolerated(0.6)	2	7.2067e-11	2.94151e-13	2.8542e-13	4.89355e-12
MY	14:1609159	14	1609159	C/A	5.8402	0.671195	4.61038e-18	17.3363	missense_variant	MODERATE	LRRC24	ENSBTAG00000004970	Transcript	ENSBTAT00000006543	protein_coding	1633	1310	437	P/Q	cCg/cAg	rs721672001	-	1	tolerated_low_confidence(0.46)	-1	7.22901e-11	2.8916e-13	2.8542e-13	4.89355e-12
MY	14:2025117	14	2025117	C/T	6.38603	0.735738	5.54969e-18	17.2557	missense_variant	MODERATE	PARP10	ENSBTAG00000009677	Transcript	ENSBTAT00000012765	protein_coding	329	329	110	P/L	cCt/cTt	-	-	1	deleterious(0.02)	-3	8.70184e-11	3.37281e-13	3.37281e-13	5.78271e-12
MY	14:1878165	14	1878165	T/C	6.36966	0.769065	1.59729e-16	15.7966	missense_variant	MODERATE	MROH1	ENSBTAG00000014458	Transcript	ENSBTAT00000037418	protein_coding	396	281	94	N/S	aAt/aGt	rs209573668	-	-1	tolerated(1)	1	2.50452e-09	9.24178e-12	9.24178e-12	1.58451e-10
MY	20:31909478	20	31909478	A/T	-3.87731	0.471984	2.78325e-16	15.5554	missense_variant	MODERATE	GHR	ENSBTAG00000001335	Transcript	ENSBTAT00000001758	protein_coding	873	836	279	F/Y	tTt/tAt	rs385640152	-	-1	deleterious(0.02)	3	4.36409e-09	1.58119e-11	1.58119e-11	2.71097e-10
MY	20:31909478	20	31909478	A/T	-3.87731	0.471984	2.78325e-16	15.5554	missense_variant	MODERATE	GHR	ENSBTAG00000001335	Transcript	ENSBTAT00000036771	protein_coding	914	836	279	F/Y	tTt/tAt	rs385640152	-	-1	deleterious(0.02)	3	4.36409e-09	1.58119e-11	1.58119e-11	2.71097e-10
MY	14:1584444	14	1584444	G/A	5.80137	0.787256	2.05018e-13	12.6882	missense_variant	MODERATE	ARHGAP39	ENSBTAG00000007186	Transcript	ENSBTAT00000037363	protein_coding	1501	1501	501	A/T	Gcc/Acc	rs207782083	-	1	tolerated(0.37)	0	3.21464e-06	1.04034e-08	1.04034e-08	1.78367e-07
MY	14:1617841	14	1617841	G/A	4.66409	0.674465	5.36151e-12	11.2707	missense_variant	MODERATE	RECQL4	ENSBTAG00000010276	Transcript	ENSBTAT00000056581	protein_coding	2007	1996	666	V/M	Gtg/Atg	rs207681599	-	1	tolerated(0.05)	1	8.40678e-05	2.29067e-07	2.29067e-07	3.92739e-06
MY	14:2080840	14	2080840	C/T	5.84943	0.858181	1.06588e-11	10.9723	missense_variant	MODERATE	PLEC	ENSBTAG00000011922	Transcript	ENSBTAT00000015828	protein_coding	6611	6611	2204	A/V	gCg/gTg	rs208837890	-	1	-	0	0.000167129	4.39813e-07	4.39813e-07	7.54063e-06
MY	14:2025096	14	2025096	G/T	4.54536	0.715203	2.29662e-10	9.63891	missense_variant	MODERATE	PARP10	ENSBTAG00000009677	Transcript	ENSBTAT00000012765	protein_coding	308	308	103	R/L	cGc/cTc	rs211110949	-	1	deleterious(0)	-2	0.00360107	7.56527e-06	7.55648e-06	0.000129557
MY	14:2835679	14	2835679	G/A	3.50636	0.555473	3.02642e-10	9.51907	missense_variant	MODERATE	SLURP1	ENSBTAG00000016209	Transcript	ENSBTAT00000048865	protein_coding	262	235	79	E/K	Gag/Aag	rs468823973	-	1	tolerated(0.8)	1	0.00474538	8.7715e-06	8.73919e-06	0.000149834
MY	14:2027310	14	2027310	T/C	4.40584	0.705649	4.68892e-10	9.32893	missense_variant	MODERATE	PARP10	ENSBTAG00000009677	Transcript	ENSBTAT00000012765	protein_coding	1951	1951	651	W/R	Tgg/Cgg	rs210325110	-	1	tolerated(0.54)	-3	0.00735216	1.20924e-05	1.20924e-05	0.000207325
FY	14:1802265	14	1802265	G/A	-6.60024	0.476679	1.10148e-42	41.958	missense_variant	MODERATE	DGAT1	ENSBTAG00000026356	Transcript	ENSBTAT00000037423	protein_coding	781	694	232	A/T	Gcg/Acg	rs109234250	-	1	tolerated(0.56)	0	1.72711e-35	1.5701e-36	7.80291e-37	1.33782e-35
FY	14:1802266	14	1802266	C/A	-6.60829	0.477276	1.10863e-42	41.9552	missense_variant	MODERATE	DGAT1	ENSBTAG00000026356	Transcript	ENSBTAT00000037423	protein_coding	782	695	232	A/E	gCg/gAg	rs109326954	-	1	tolerated(0.91)	-1	1.73831e-35	1.44859e-36	7.80291e-37	1.33782e-35
FY	14:1808145	14	1808145	A/G	-6.60059	0.47772	1.6306e-42	41.7877	missense_variant	MODERATE	HSF1	ENSBTAG00000020751	Transcript	ENSBTAT00000027654	protein_coding	1170	1031	344	V/A	gTt/gCt	rs135258919	-	-1	tolerated(1)	0	2.55676e-35	1.06532e-36	7.80291e-37	1.33782e-35
FY	14:1736599	14	1736599	C/T	-6.47516	0.47053	3.40261e-42	41.4682	missense_variant	MODERATE	CPSF1	ENSBTAG00000008355	Transcript	ENSBTAT00000011004	protein_coding	1417	1289	430	T/I	aCc/aTc	rs134432442	-	1	tolerated(0.4)	-1	5.33525e-35	9.36008e-37	7.80291e-37	1.33782e-35
FY	14:1851040	14	1851040	T/C	-6.4889	0.472353	4.67534e-42	41.3302	missense_variant	MODERATE	MROH1	ENSBTAG00000014458	Transcript	ENSBTAT00000037418	protein_coding	3495	3380	1127	Q/R	cAg/cGg	rs208990941	-	-1	tolerated(0.8)	1	7.33086e-35	9.16358e-37	9.16358e-37	1.5711e-35
FY	14:1765055	14	1765055	T/C	-10.536	0.832123	4.25654e-36	35.3709	missense_variant	MODERATE	-	ENSBTAG00000000857	Transcript	ENSBTAT00000001142	protein_coding	1250	724	242	K/E	Aag/Gag	rs134364612	-	-1	tolerated(1)	1	6.67419e-29	5.90636e-31	5.90636e-31	1.01265e-29
FY	14:1842678	14	1842678	T/C	-5.27215	0.428861	3.6845e-34	33.4336	missense_variant	MODERATE	BOP1	ENSBTAG00000009811	Transcript	ENSBTAT00000012938	protein_coding	1037	1037	346	L/P	cTg/cCg	rs137012347	-	1	tolerated(0.9)	-3	5.77724e-27	4.1266e-29	4.1266e-29	7.07509e-28
FY	14:1920737	14	1920737	C/G	-4.62888	0.404275	6.39922e-30	29.1939	missense_variant	MODERATE	KIAA1875	ENSBTAG00000000658	Transcript	ENSBTAT00000000855	protein_coding	583	583	195	E/Q	Gag/Cag	rs132854804	-	-1	tolerated(0.61)	2	1.00339e-22	6.77965e-25	6.77965e-25	1.16238e-23
FY	14:2025117	14	2025117	C/T	-7.25764	0.715666	6.74813e-24	23.1708	missense_variant	MODERATE	PARP10	ENSBTAG00000009677	Transcript	ENSBTAT00000012765	protein_coding	329	329	110	P/L	cCt/cTt	-	-	1	deleterious(0.02)	-3	1.0581e-16	5.56893e-19	5.56893e-19	9.54799e-18
FY	14:1611832	14	1611832	C/G	-6.56986	0.653104	1.52179e-23	22.8176	missense_variant	MODERATE	LRRC14	ENSBTAG00000004969	Transcript	ENSBTAT00000006542	protein_coding	469	300	100	E/D	gaG/gaC	rs381708243	-	-1	tolerated(0.6)	2	2.38615e-16	9.24863e-19	9.04821e-19	1.55132e-17
FY	14:1609159	14	1609159	C/A	-6.56877	0.653043	1.53285e-23	22.8145	missense_variant	MODERATE	LRRC24	ENSBTAG00000004970	Transcript	ENSBTAT00000006543	protein_coding	1633	1310	437	P/Q	cCg/cAg	rs721672001	-	1	tolerated_low_confidence(0.46)	-1	2.40348e-16	9.17359e-19	9.04821e-19	1.55132e-17
FY	14:1878165	14	1878165	T/C	-6.98496	0.749849	1.89835e-20	19.7216	missense_variant	MODERATE	MROH1	ENSBTAG00000014458	Transcript	ENSBTAT00000037418	protein_coding	396	281	94	N/S	aAt/aGt	rs209573668	-	-1	tolerated(1)	1	2.97659e-13	9.82371e-16	9.82371e-16	1.68429e-14
FY	14:2835679	14	2835679	G/A	-4.54613	0.539398	4.73905e-17	16.3243	missense_variant	MODERATE	SLURP1	ENSBTAG00000016209	Transcript	ENSBTAT00000048865	protein_coding	262	235	79	E/K	Gag/Aag	rs468823973	-	1	tolerated(0.8)	1	7.43075e-10	1.62955e-12	1.62955e-12	2.79388e-11
FY	14:1584444	14	1584444	G/A	-6.01996	0.768545	5.96823e-15	14.2242	missense_variant	MODERATE	ARHGAP39	ENSBTAG00000007186	Transcript	ENSBTAT00000037363	protein_coding	1501	1501	501	A/T	Gcc/Acc	rs207782083	-	1	tolerated(0.37)	0	9.35809e-08	1.62185e-10	1.62185e-10	2.78068e-09
FY	14:2080840	14	2080840	C/T	-6.4215	0.837693	2.18712e-14	13.6601	missense_variant	MODERATE	PLEC	ENSBTAG00000011922	Transcript	ENSBTAT00000015828	protein_coding	6611	6611	2204	A/V	gCg/gTg	rs208837890	-	1	-	0	3.42937e-07	5.17251e-10	5.17251e-10	8.86832e-09
FY	14:2025096	14	2025096	G/T	-5.33274	0.697342	2.51982e-14	13.5986	missense_variant	MODERATE	PARP10	ENSBTAG00000009677	Transcript	ENSBTAT00000012765	protein_coding	308	308	103	R/L	cGc/cTc	rs211110949	-	1	deleterious(0)	-2	3.95104e-07	5.80182e-10	5.79536e-10	9.93621e-09
FY	14:2027310	14	2027310	T/C	-5.21582	0.687905	4.14215e-14	13.3828	missense_variant	MODERATE	PARP10	ENSBTAG00000009677	Transcript	ENSBTAT00000012765	protein_coding	1951	1951	651	W/R	Tgg/Cgg	rs210325110	-	1	tolerated(0.54)	-3	6.49482e-07	8.78866e-10	8.77733e-10	1.50488e-08
FY	25:9650016	25	9650016	A/T	-1.64169	0.22032	1.11118e-13	12.9542	missense_variant	MODERATE	CIITA	ENSBTAG00000020649	Transcript	ENSBTAT00000027518	protein_coding	1973	1973	658	Q/L	cAg/cTg	rs478448870	-	1	deleterious(0.01)	-2	1.74231e-06	2.05461e-09	2.05461e-09	3.52265e-08
FY	14:1617841	14	1617841	G/A	-4.75471	0.658298	6.00193e-13	12.2217	missense_variant	MODERATE	RECQL4	ENSBTAG00000010276	Transcript	ENSBTAT00000056581	protein_coding	2007	1996	666	V/M	Gtg/Atg	rs207681599	-	1	tolerated(0.05)	1	9.41094e-06	9.04898e-09	9.04898e-09	1.55146e-07
FY	14:4061098	14	4061098	T/G	-5.55087	0.794973	3.3478e-12	11.4752	missense_variant	MODERATE	PTK2	ENSBTAG00000009578	Transcript	ENSBTAT00000012605	protein_coding	3251	2940	980	I/M	atT/atG	rs208093012	-	1	tolerated(0.1)	1	5.2493e-05	3.6606e-08	3.6606e-08	6.27614e-07
FY	14:4061098	14	4061098	T/G	-5.55087	0.794973	3.3478e-12	11.4752	missense_variant	MODERATE	PTK2	ENSBTAG00000009578	Transcript	ENSBTAT00000064860	protein_coding	3374	3063	1021	I/M	atT/atG	rs208093012	-	1	tolerated(0.1)	1	5.2493e-05	3.6606e-08	3.6606e-08	6.27614e-07
FY	25:2684303	25	2684303	A/T	-1.24774	0.199015	3.97754e-10	9.40039	missense_variant	MODERATE	ZNF200	ENSBTAG00000005195	Transcript	ENSBTAT00000006843	protein_coding	582	311	104	V/E	gTa/gAa	rs207906625	-	-1	deleterious_low_confidence(0.02)	-2	0.00623673	2.88204e-06	2.88204e-06	4.94128e-05
FY	25:1628945	25	1628945	C/T	-1.37675	0.221007	5.13203e-10	9.28971	missense_variant	MODERATE	PKD1	ENSBTAG00000020619	Transcript	ENSBTAT00000027480	protein_coding	12112	12112	4038	A/T	Gcc/Acc	rs445985192	-	-1	-	0	0.00804695	3.56691e-06	3.56604e-06	6.11402e-05
FY	14:1619555	14	1619555	A/G	-3.48536	0.565373	7.71232e-10	9.11282	missense_variant	MODERATE	RECQL4	ENSBTAG00000010276	Transcript	ENSBTAT00000056581	protein_coding	3268	3257	1086	Q/R	cAg/cGg	rs134349960	-	1	tolerated(0.5)	1	0.0120928	4.95607e-06	4.95607e-06	8.49723e-05
FY	14:1629600	14	1629600	C/T	-3.46792	0.5628	7.84903e-10	9.10518	missense_variant	MODERATE	PPP1R16A	ENSBTAG00000007834	Transcript	ENSBTAT00000010306	protein_coding	1899	1147	383	A/T	Gca/Aca	rs211520916	-	-1	tolerated(0.56)	0	0.0123072	5.02949e-06	4.99376e-06	8.56185e-05
FY	14:1618978	14	1618978	G/A	-3.48841	0.566934	8.29385e-10	9.08124	missense_variant	MODERATE	RECQL4	ENSBTAG00000010276	Transcript	ENSBTAT00000056581	protein_coding	2842	2831	944	R/Q	cGg/cAg	rs211023538	-	1	tolerated(1)	1	0.0130046	5.13814e-06	5.12833e-06	8.79258e-05
FY	26:22901057	26	22901057	C/T	-1.97149	0.320668	8.55857e-10	9.0676	missense_variant	MODERATE	PSD	ENSBTAG00000003580	Transcript	ENSBTAT00000004659	protein_coding	370	370	124	A/T	Gct/Act	rs455002169	-	-1	deleterious(0.04)	0	0.0134197	5.1535e-06	5.12833e-06	8.79258e-05
FY	26:22684671	26	22684671	G/A	-2.02014	0.328717	8.69612e-10	9.06067	missense_variant	MODERATE	PPRC1	ENSBTAG00000007427	Transcript	ENSBTAT00000032873	protein_coding	3293	3293	1098	R/K	aGg/aAg	rs435097320	-	1	-	2	0.0136354	5.15711e-06	5.15711e-06	8.84191e-05
FY	26:22683807	26	22683807	G/A	-2.02072	0.328856	8.74182e-10	9.0584	missense_variant	MODERATE	PPRC1	ENSBTAG00000007427	Transcript	ENSBTAT00000032873	protein_coding	2429	2429	810	C/Y	tGc/tAc	rs464611281	-	1	-	-2	0.0137071	5.17052e-06	5.16959e-06	8.86331e-05
FY	25:1327958	25	1327958	C/T	-1.16215	0.189432	9.29043e-10	9.03196	missense_variant	MODERATE	MAPK8IP3	ENSBTAG00000002211	Transcript	ENSBTAT00000002865	protein_coding	848	680	227	A/V	gCg/gTg	rs110802905	-	1	-	0	0.0145673	5.38531e-06	5.38348e-06	9.23003e-05
FY	25:2758738	25	2758738	C/T	-1.17575	0.192594	1.12066e-09	8.95053	missense_variant	MODERATE	-	ENSBTAG00000040381	Transcript	ENSBTAT00000053980	protein_coding	1317	278	93	A/V	gCa/gTa	rs380916602	-	1	tolerated(0.07)	0	0.0175718	6.06343e-06	6.06071e-06	0.000103912
FY	26:22170426	26	22170426	C/T	-2.36808	0.389069	1.25481e-09	8.90142	missense_variant	MODERATE	BTRC	ENSBTAG00000007476	Transcript	ENSBTAT00000009830	protein_coding	1695	1672	558	R/C	Cgc/Tgc	rs432881673	-	1	tolerated_low_confidence(0.07)	-3	0.0196753	6.50637e-06	6.5048e-06	0.000111526
FY	14:2856154	14	2856154	A/T	-4.27991	0.703273	1.26138e-09	8.89915	missense_variant	MODERATE	PSCA	ENSBTAG00000047022	Transcript	ENSBTAT00000065704	protein_coding	14	14	5	I/N	aTc/aAc	rs210010231	-	-1	deleterious(0.01)	-3	0.0197783	6.52533e-06	6.52533e-06	0.000111877
FY	25:2943176	25	2943176	C/T	-1.33511	0.21963	1.31541e-09	8.88094	missense_variant	MODERATE	NLRC3	ENSBTAG00000004505	Transcript	ENSBTAT00000005918	protein_coding	871	871	291	E/K	Gag/Aag	rs434436510	-	-1	tolerated(0.3)	1	0.0206254	6.74032e-06	6.74032e-06	0.000115563
FY	25:1971553	25	1971553	G/A	-1.26058	0.207753	1.40995e-09	8.8508	missense_variant	MODERATE	C16orf59	ENSBTAG00000024884	Transcript	ENSBTAT00000034642	protein_coding	1044	1033	345	A/T	Gcc/Acc	rs379624650	-	1	tolerated(0.14)	0	0.0221077	7.09491e-06	7.09267e-06	0.000121604
FY	25:1869607	25	1869607	T/C	-1.30379	0.216346	1.81751e-09	8.74052	missense_variant	MODERATE	-	ENSBTAG00000034643	Transcript	ENSBTAT00000037495	protein_coding	1335	1055	352	I/T	aTt/aCt	rs383439586	-	1	tolerated(0.19)	-1	0.0284983	8.87797e-06	8.87797e-06	0.000152214
FY	25:9518223	25	9518223	G/T	-1.43021	0.237686	1.92281e-09	8.71606	missense_variant	MODERATE	NUBP1	ENSBTAG00000009560	Transcript	ENSBTAT00000012576	protein_coding	909	890	297	R/I	aGa/aTa	rs109600061	-	1	tolerated(0.12)	-3	0.0301493	9.28243e-06	9.28243e-06	0.000159148
FY	25:3529726	25	3529726	A/G	1.14584	0.191131	2.20135e-09	8.65731	missense_variant	MODERATE	VASN	ENSBTAG00000046339	Transcript	ENSBTAT00000063699	protein_coding	322	184	62	I/V	Atc/Gtc	rs109094399	-	1	tolerated(1)	3	0.0345168	1.03251e-05	1.031e-05	0.000176765
FY	25:1862070	25	1862070	A/G	-1.29574	0.216207	2.22858e-09	8.65197	missense_variant	MODERATE	-	ENSBTAG00000034643	Transcript	ENSBTAT00000037495	protein_coding	638	358	120	I/V	Att/Gtt	rs109469304	-	1	tolerated(0.21)	3	0.0349438	1.03629e-05	1.03629e-05	0.000177673
FY	25:3578898	25	3578898	T/C	1.12203	0.188299	2.74598e-09	8.5613	missense_variant	MODERATE	DNAJA3	ENSBTAG00000010013	Transcript	ENSBTAT00000013207	protein_coding	246	239	80	I/T	aTt/aCt	rs109510085	-	1	tolerated(0.69)	-1	0.0430565	1.22703e-05	1.22703e-05	0.000210376
